# Supplementary material for: Controls of Evapotranspiration and CO2 Fluxes from Scots Pine by Surface Conductance and Abiotic Factors
Source: PLoS One. 2013 Jul 24;8(7):e69027. doi: 10.1371/journal.pone.0069027 (PMC3722186; doi:10.1371/journal.pone.0069027)
Supplement: DataHuhus2003 S1 — Half-hour fluxes and meteorological data for Scots pine ecosystem at Huhus in Finland in 2003. (XLS) [file pone.0069027.s001.xls]

## Sheet: CO2&H2O flux
date(dd/mm/yyyy)	time(hh:mm:ss)	SonicH(W m-2)	LE(wm-2)	E(mmol m-2s-1)	C(µmolm-2s-1)	MomtmFlux(m2s-2)	U*(ms-1)	av T34m(oC)	av c(µmol mol-1)	avH2O(mmol mol-1) h	windspeed(m s-1)	winddir(degree)
17/04/2003	1899-12-31 10:00:05	42.4189	17.2673	0.3835	-0.3805	-0.5831	0.7636	0.13289	392.162	6.03253	4.68665	27
17/04/2003	1899-12-31 10:30:03	11.7594	8.7766	0.1949	-0.7765	-0.6244	0.7902	0.23461	391.944	5.90177	4.33036	22
17/04/2003	1899-12-31 11:00:00	-7.1466	11.2034	0.2489	-0.1045	-0.687	0.8289	0.32772	391.612	5.84244	4.92848	26
17/04/2003	1899-12-31 11:30:02	-7.9813	10.066	0.2236	-0.2214	-0.8538	0.924	0.43543	391.131	5.81575	4.78292	29
17/04/2003	1899-12-31 12:00:03	-15.268	7.0751	0.1572	0.0189	-0.7963	0.8923	0.34814	390.882	5.82657	4.94442	28
17/04/2003	1899-12-31 12:30:03	-21.2241	10.3724	0.2304	0.4946	-0.7637	0.8739	0.30346	390.1	5.78203	4.78598	30
17/04/2003	1899-12-31 13:00:04	-22.7965	10.9589	0.2434	0.3141	-0.7542	0.8684	0.41396	389.292	5.73734	4.77693	27
17/04/2003	1899-12-31 13:30:03	-26.015	7.1536	0.1589	-0.0511	-0.6819	0.8258	0.56554	389.036	5.70828	4.41482	31
17/04/2003	1899-12-31 14:00:04	-28.0068	11.3396	0.2519	-0.4931	-0.9635	0.9816	0.55934	388.988	5.72048	4.76881	39
17/04/2003	1899-12-31 14:30:03	20.2668	22.8027	0.5067	-1.1033	-0.8952	0.9462	0.62562	389.012	5.66277	5.49938	53
17/04/2003	1899-12-31 15:00:02	49.0851	22.6813	0.5041	-1.0015	-1.0149	1.0074	1.00715	389.019	5.53011	5.5239	50
17/04/2003	1899-12-31 15:30:03	79.4499	36.8878	0.82	-0.8965	-1.4437	1.2015	1.06196	388.467	5.39986	6.28765	47
17/04/2003	1899-12-31 16:00:04	18.5288	15.8323	0.352	-0.727	-0.9606	0.9801	1.16957	388.039	5.28293	6.12565	46
17/04/2003	1899-12-31 16:30:05	-23.8204	11.35	0.2523	0.2255	-0.516	0.7183	0.9539	388.143	5.26332	5.53643	52
17/04/2003	1899-12-31 17:00:01	-27.5582	8.0167	0.1782	-0.1309	-0.5677	0.7535	1.00167	388.043	5.13629	4.82551	55
17/04/2003	1899-12-31 17:30:05	-56.8758	0.6166	0.0137	0.2164	-0.7296	0.8542	1.0928	387.983	4.91681	4.35485	43
17/04/2003	1899-12-31 18:00:04	-50.1644	11.4096	0.2536	0.2726	-0.5859	0.7655	1.05105	388.017	4.74501	4.52508	36
17/04/2003	1899-12-31 18:30:07	-54.9665	5.0446	0.1121	0.4619	-0.5893	0.7676	0.86582	388.358	4.72975	4.10352	35
17/04/2003	1899-12-31 19:00:04	-46.6792	0.8618	0.0192	0.3483	-0.53	0.728	0.71609	388.794	4.79076	4.5033	41
17/04/2003	1899-12-31 19:30:00	-51.6726	4.8783	0.1084	0.8112	-0.6793	0.8242	0.4943	388.976	4.88045	4.14593	39
17/04/2003	1899-12-31 20:00:03	-27.4456	1.5851	0.0352	0.55	-0.4539	0.6737	0.24372	389.076	4.91192	4.19098	41
17/04/2003	1899-12-31 20:30:05	-37.8805	2.3582	0.0524	0.8677	-0.6103	0.7812	0.01217	389.259	4.96643	4.22994	41
17/04/2003	1899-12-31 21:00:04	-29.2721	-0.3698	-0.0082	0.7744	-0.5425	0.7365	-0.16771	389.396	4.99426	4.37086	38
17/04/2003	1899-12-31 21:30:06	-15.3661	-0.2977	-0.0066	0.9116	-0.4239	0.6511	-0.36041	389.342	4.98464	3.58679	40
17/04/2003	1899-12-31 22:00:05	-16.4429	-1.8703	-0.0415	0.4572	-0.2392	0.4891	-0.54406	389.318	4.98768	2.8789	42
17/04/2003	1899-12-31 22:30:05	8.5159	-1.1901	-0.0264	0.2801	-0.0835	0.2889	-0.77727	389.582	5.01778	2.51753	24
17/04/2003	1899-12-31 23:00:03	-0.8663	-1.5787	-0.035	0.7445	-0.1512	0.3889	-0.92659	389.766	5.03835	2.55528	32
17/04/2003	1899-12-31 23:30:04	-8.8232	-2.219	-0.0492	0.8658	-0.1749	0.4182	-1.15736	389.675	5.02533	3.44428	40
18/04/2003	1899-12-31 00:00:05	-12.6222	-0.7997	-0.0177	0.5533	-0.1543	0.3929	-1.40949	389.747	5.01022	3.3373	47
18/04/2003	1899-12-31 00:30:06	-8.9663	-3.261	-0.0723	0.9778	-0.272	0.5216	-1.65125	389.732	4.99142	2.94463	41
18/04/2003	1899-12-31 01:00:03	-5.9948	-0.0744	-0.0016	0.4202	-0.1254	0.3542	-1.785	389.833	4.9878	2.85362	44
18/04/2003	1899-12-31 01:30:05	-5.3707	0.5507	0.0122	0.5714	-0.0981	0.3131	-1.84958	389.882	5.00404	3.09382	39
18/04/2003	1899-12-31 02:00:04	-6.2693	-2.0308	-0.045	0.6768	-0.1976	0.4445	-1.97682	390.045	5.02818	2.6923	41
18/04/2003	1899-12-31 02:30:00	-10.935	-2.786	-0.0618	0.5808	-0.1113	0.3335	-1.84792	390.143	5.11346	2.2901	54
18/04/2003	1899-12-31 03:00:03	1.3695	-1.5148	-0.0336	0.3779	-0.0696	0.2638	-1.82998	390.344	5.16852	1.78513	28
18/04/2003	1899-12-31 03:30:05	1.2893	0.4846	0.0107	0.4319	-0.0598	0.2446	-1.88777	390.53	5.20148	2.1788	19
18/04/2003	1899-12-31 04:00:00	0.9108	-0.3554	-0.0079	0.7852	-0.1285	0.3585	-1.96644	390.547	5.20428	2.43636	27
18/04/2003	1899-12-31 04:30:03	-2.318	-2.2723	-0.0504	0.4163	-0.0712	0.2669	-2.08075	390.7	5.20788	1.61149	39
18/04/2003	1899-12-31 05:00:02	2.3933	-0.3266	-0.0072	0.4494	-0.0331	0.182	-2.24695	390.925	5.20891	1.36235	26
18/04/2003	1899-12-31 05:30:01	10.1716	1.1156	0.0247	0.567	-0.0549	0.2344	-2.31568	391.036	5.20891	1.36953	28
18/04/2003	1899-12-31 06:00:04	7.1734	3.3985	0.0753	0.4777	-0.0599	0.2448	-2.22628	390.994	5.2349	1.25406	48
18/04/2003	1899-12-31 06:30:05	13.5702	6.4441	0.1428	0.0327	-0.0521	0.2283	-1.92796	390.504	5.30719	1.60767	67
18/04/2003	1899-12-31 07:00:04	16.9067	16.9395	0.3756	0.353	-0.1478	0.3844	-1.57166	389.946	5.36494	1.99734	86
18/04/2003	1899-12-31 07:30:00	58.2092	22.6581	0.5025	-0.2062	-0.1152	0.3394	-1.42307	389.165	5.37866	2.80657	86
18/04/2003	1899-12-31 08:00:01	93.9199	14.7977	0.3283	-1.0463	-0.1507	0.3883	-1.00085	388.977	5.40179	2.50582	71
18/04/2003	1899-12-31 08:30:03	57.4682	14.8497	0.3295	-0.8573	-0.1368	0.3698	-0.76411	388.723	5.40422	2.95104	78
18/04/2003	1899-12-31 09:00:00	87.234	21.3557	0.474	-0.9935	-0.1964	0.4432	-0.55121	388.679	5.44384	2.56162	77
18/04/2003	1899-12-31 09:30:06	188.345	21.7955	0.484	-1.4355	-0.0981	0.3132	0.07443	388.329	5.47664	2.0347	83
18/04/2003	1899-12-31 10:00:05	216.278	22.7599	0.5057	-1.7624	-0.0926	0.3044	0.60634	388.179	5.48095	1.44944	57
18/04/2003	1899-12-31 10:30:00	206.157	26.2509	0.5834	-1.5384	-0.2996	0.5473	0.92198	388.129	5.4796	2.78464	18
18/04/2003	1899-12-31 11:00:07	170.696	20.9748	0.4663	-1.5523	-0.1966	0.4435	1.295	387.928	5.48141	2.49096	16
18/04/2003	1899-12-31 11:30:00	149.763	19.6992	0.4381	-1.5419	-0.1667	0.4083	1.68876	387.827	5.47662	2.93821	18
18/04/2003	1899-12-31 12:00:03	94.126	16.771	0.373	-0.8544	-0.1639	0.4048	1.76358	387.59	5.43793	2.61749	19
18/04/2003	1899-12-31 12:30:02	218.005	20.0591	0.4464	-2.0582	-0.0661	0.2571	2.39945	387.247	5.44369	1.66152	25
18/04/2003	1899-12-31 13:00:01	166.882	22.2705	0.4958	-1.6155	-0.1194	0.3456	2.76881	387.251	5.46036	2.23716	324
18/04/2003	1899-12-31 13:30:03	185.834	20.586	0.4584	-1.8449	-0.0919	0.3031	2.90399	387.084	5.43025	2.26451	322
18/04/2003	1899-12-31 14:00:01	206.08	16.8171	0.3746	-1.781	0.0079	0.0887	3.30116	386.933	5.42919	1.15432	295
18/04/2003	1899-12-31 14:30:00	230.358	23.8058	0.5306	-1.6462	-0.0109	0.1044	3.94552	386.499	5.39534	0.32163	281
18/04/2003	1899-12-31 15:00:05	254.669	23.0877	0.5145	-2.0793	-0.2345	0.4842	3.83736	386.567	5.44331	1.30229	36
18/04/2003	1899-12-31 15:30:01	139.922	14.33	0.3195	-1.2219	-0.03	0.1732	4.21624	386.256	5.44277	0.39107	100
18/04/2003	1899-12-31 16:00:00	112.287	12.6429	0.2819	-1.0309	-0.1099	0.3315	4.47033	386.14	5.43573	1.35651	233
18/04/2003	1899-12-31 16:30:02	101.156	11.7173	0.2613	-0.9487	-0.1171	0.3422	4.63765	386.083	5.44047	2.04405	245
18/04/2003	1899-12-31 17:00:00	68.1389	9.8822	0.2204	-0.5774	-0.1307	0.3615	4.54372	385.995	5.41643	2.5592	257
18/04/2003	1899-12-31 17:30:03	41.8241	8.0187	0.1788	-0.5538	-0.0934	0.3056	4.53497	385.836	5.33498	2.24489	253
18/04/2003	1899-12-31 18:00:02	21.2695	8.6354	0.1926	-0.3243	-0.1489	0.3859	4.38979	385.863	5.33607	2.43634	247
18/04/2003	1899-12-31 18:30:03	0.6101	4.7222	0.1053	-0.194	-0.1183	0.3439	4.02754	386.177	5.36699	2.40631	256
18/04/2003	1899-12-31 19:00:02	-0.2991	3.8475	0.0857	0.2378	-0.0763	0.2762	3.4084	385.954	5.26325	2.53429	267
18/04/2003	1899-12-31 19:30:05	-3.2896	0.3404	0.0076	0.0242	-0.0127	0.1126	3.05921	385.97	5.23384	2.464	273
18/04/2003	1899-12-31 20:00:01	-9.3821	-0.2508	-0.0056	0.0594	-0.0129	0.1136	2.81048	386.222	5.28854	3.11808	270
18/04/2003	1899-12-31 20:30:03	-18.6469	-0.2104	-0.0047	0.1726	-0.0129	0.1135	2.54844	386.541	5.3325	3.32804	276
18/04/2003	1899-12-31 21:00:00	-26.3266	-0.4484	-0.01	0.2023	-0.0226	0.1504	2.217	386.828	5.36766	3.63096	268
18/04/2003	1899-12-31 21:30:01	-43.8511	-0.7139	-0.0159	0.3477	-0.0485	0.2203	1.97722	387.075	5.43316	4.03506	265
18/04/2003	1899-12-31 22:00:02	-31.416	-1.3101	-0.0291	0.196	-0.0337	0.1836	1.63462	387.515	5.48587	3.54186	264
18/04/2003	1899-12-31 22:30:04	-29.8933	-0.6484	-0.0144	0.2633	-0.0266	0.1632	1.35665	387.988	5.52003	3.73428	254
18/04/2003	1899-12-31 23:00:01	-38.4116	-1.2698	-0.0282	0.5212	-0.0476	0.2181	1.04984	388.466	5.53659	3.87813	251
18/04/2003	1899-12-31 23:30:07	-32.166	-1.6401	-0.0364	0.7182	-0.0672	0.2593	0.60874	389.025	5.56577	3.60788	253
19/04/2003	1899-12-31	-38.0234	-0.6218	-0.0138	0.9251	-0.0909	0.3015	0.25196	389.588	5.58499	3.57174	253
19/04/2003	1899-12-31 00:30:04	-57.3807	-2.694	-0.0598	1.4332	-0.1415	0.3761	0.18844	389.879	5.63154	3.92921	251
19/04/2003	1899-12-31 01:00:03	-40.9647	-2.0504	-0.0455	1.0514	-0.123	0.3507	0.02444	389.997	5.66969	3.82415	255
19/04/2003	1899-12-31 01:30:04	-14.8335	-0.6061	-0.0135	0.3434	-0.0293	0.1713	-0.15739	390.001	5.67461	3.27775	266
19/04/2003	1899-12-31 02:00:01	-27.7858	-0.4867	-0.0108	0.8068	-0.053	0.2302	-0.34926	390.259	5.66627	3.58709	263
19/04/2003	1899-12-31 02:30:00	-19.9855	-0.3664	-0.0081	0.4411	-0.0452	0.2126	-0.53849	390.641	5.65238	3.52022	263
19/04/2003	1899-12-31 03:00:07	-14.7754	-0.1463	-0.0032	0.3923	-0.0386	0.1965	-0.70973	391.008	5.6393	3.46134	265
19/04/2003	1899-12-31 03:30:02	-19.921	-0.2674	-0.0059	0.4549	-0.0481	0.2193	-0.85395	391.264	5.63956	3.80503	262
19/04/2003	1899-12-31 04:00:01	-14.6725	-0.0397	-0.0009	0.4433	-0.0436	0.2087	-0.83525	391.19	5.6456	3.45505	268
19/04/2003	1899-12-31 04:30:03	-31.5386	0.2617	0.0058	0.7019	-0.051	0.2258	-1.18873	391.842	5.57977	3.19887	254
19/04/2003	1899-12-31 05:00:04	-29.901	-2.8793	-0.0639	0.7373	-0.1044	0.323	-1.42754	392.393	5.81864	3.57549	256
19/04/2003	1899-12-31 05:30:04	-35.9813	0.9779	0.0217	1.001	-0.1276	0.3573	-1.41331	392.066	5.74541	3.60674	256
19/04/2003	1899-12-31 06:00:03	-26.4937	1.4482	0.0321	0.9395	-0.1885	0.4341	-1.07965	391.383	5.80912	3.76765	263
19/04/2003	1899-12-31 06:30:03	0.8935	6.3753	0.1415	0.0685	-0.2166	0.4655	-0.67812	391.024	5.84041	3.44833	263
19/04/2003	1899-12-31 07:00:02	28.8103	11.1053	0.2465	-0.8123	-0.3032	0.5507	-0.39377	391.152	5.84751	3.15739	267
19/04/2003	1899-12-31 07:30:03	2.6622	15.4762	0.3437	-1.5533	-0.2754	0.5248	0.12743	391.874	5.85697	3.58949	274
19/04/2003	1899-12-31 08:00:01	43.4301	21.8072	0.4849	-1.002	-0.3622	0.6018	1.39588	392.184	5.83683	3.68416	277
19/04/2003	1899-12-31 08:30:05	3.2967	13.8058	0.3072	-1.1374	-0.2609	0.5107	2.05807	392.56	5.7874	3.3722	279
19/04/2003	1899-12-31 09:00:06	71.9883	30.6128	0.6817	0.166	-0.3668	0.6056	2.92768	390.666	5.73583	3.50064	272
19/04/2003	1899-12-31 09:30:06	186.541	26.7392	0.596	-1.8908	-0.4422	0.665	3.94047	389.894	5.71984	3.59852	268
19/04/2003	1899-12-31 10:00:03	102.653	35.2114	0.7853	-2.022	-0.5016	0.7082	4.57039	390.132	5.45581	4.93136	287
19/04/2003	1899-12-31 10:30:03	170.99	23.9149	0.5336	-0.6419	-0.4823	0.6945	5.0374	390.019	5.3175	4.68676	291
19/04/2003	1899-12-31 11:00:04	215.184	32.1902	0.7184	-2.4275	-0.6442	0.8026	5.34536	389.501	5.22169	4.3694	286
19/04/2003	1899-12-31 11:30:06	114.864	17.0211	0.3799	-2.0478	-0.4359	0.6602	5.29217	389.368	5.12199	5.48035	282
19/04/2003	1899-12-31 12:00:07	171.201	30.928	0.6906	-1.8364	-0.6386	0.7992	5.81754	388.208	5.08167	4.77905	283
19/04/2003	1899-12-31 12:30:04	245.149	10.604	0.2369	-2.9396	-0.7122	0.8439	6.39926	387.371	5.02965	4.31206	259
19/04/2003	1899-12-31 13:00:05	189.404	22.314	0.4986	-1.4984	-0.5131	0.7163	6.63131	387.007	5.08895	4.45481	255
19/04/2003	1899-12-31 13:30:02	217.762	19.397	0.4336	-2.2959	-0.6402	0.8001	7.08418	386.371	4.98031	4.28976	263
19/04/2003	1899-12-31 14:00:07	145.032	41.4418	0.9266	-1.577	-0.6502	0.8064	7.21884	386.065	4.8415	5.18758	272
19/04/2003	1899-12-31 14:30:04	140.681	32.3518	0.7235	-1.7673	-0.77	0.8775	7.49205	385.721	4.87322	4.8859	270
19/04/2003	1899-12-31 15:00:03	79.2594	20.9334	0.468	-1.6316	-0.6348	0.7967	7.12446	385.662	4.97694	5.29759	263
19/04/2003	1899-12-31 15:30:04	76.3608	23.9397	0.5353	-2.004	-0.5966	0.7724	7.25115	385.474	5.04048	4.148	269
19/04/2003	1899-12-31 16:00:03	54.5057	16.0353	0.3586	-1.3831	-0.4292	0.6551	7.39299	385.541	5.04674	4.90808	276
19/04/2003	1899-12-31 16:30:04	26.049	18.2888	0.409	-2.8394	-0.5493	0.7411	7.52679	386.208	5.10919	4.13913	286
19/04/2003	1899-12-31 17:00:00	-2.172	6.3731	0.1425	-0.4877	-0.3722	0.6101	7.28679	387.268	5.2193	4.88001	284
19/04/2003	1899-12-31 17:30:00	-5.6784	8.6185	0.1927	0.0724	-0.4167	0.6456	7.14754	386.269	5.32174	4.74299	289
19/04/2003	1899-12-31 18:00:05	-15.6999	5.0973	0.1139	-0.061	-0.2056	0.4534	7.01335	386.338	5.40444	3.67873	288
19/04/2003	1899-12-31 18:30:01	-28.1273	3.1636	0.0707	0.4369	-0.1202	0.3467	6.75393	385.617	5.44496	3.12424	285
19/04/2003	1899-12-31 19:00:00	-36.488	1.9451	0.0435	0.2722	-0.0894	0.2989	6.42497	385.556	5.48242	2.93652	292
19/04/2003	1899-12-31 19:30:04	-32.3137	0.4178	0.0093	0.3473	-0.0627	0.2505	5.91771	385.857	5.51758	3.0886	291
19/04/2003	1899-12-31 20:00:06	-8.0291	-0.3904	-0.0087	0.1107	-0.0224	0.1497	5.30087	386.094	5.54812	3.04407	288
19/04/2003	1899-12-31 20:30:01	-24.2314	0.085	0.0019	0.2507	-0.024	0.1548	4.96662	386.372	5.60436	3.80195	299
19/04/2003	1899-12-31 21:00:06	-31.0187	-0.1802	-0.004	0.2449	-0.0266	0.1632	4.53171	386.616	5.66193	3.68211	310
19/04/2003	1899-12-31 21:30:07	-26.0213	-0.1854	-0.0041	0.3055	-0.0208	0.1444	4.08243	386.927	5.73233	3.53877	317
19/04/2003	1899-12-31 22:00:04	-21.7704	-0.3896	-0.0087	0.2423	-0.0255	0.1598	3.56372	387.07	5.79823	3.90159	321
19/04/2003	1899-12-31 22:30:05	-13.9214	-0.5412	-0.0121	0.1477	-0.0186	0.1364	3.20002	387.609	5.84267	3.68023	324
19/04/2003	1899-12-31 23:00:06	-32.07	1.1533	0.0257	0.4987	-0.0303	0.1739	3.24599	387.872	5.95538	4.31165	334
19/04/2003	1899-12-31 23:30:01	-51.1444	-0.2944	-0.0066	0.741	-0.0776	0.2785	3.08996	388.145	6.06654	4.56184	343
20/04/2003	1899-12-31	-42.2842	-0.3536	-0.0079	0.8482	-0.1016	0.3187	3.12962	388.667	6.24378	4.0513	349
20/04/2003	1899-12-31 00:30:01	-35.1192	-1.1035	-0.0246	0.5885	-0.0621	0.2491	2.89819	388.929	6.31604	3.05229	352
20/04/2003	1899-12-31 01:00:04	-12.5907	-0.3409	-0.0076	0.1044	-0.0129	0.1136	2.50281	389.074	6.32545	2.82535	344
20/04/2003	1899-12-31 01:30:06	-8.1264	-0.2438	-0.0054	0.1171	-0.0151	0.1229	2.21789	389.266	6.33425	3.06646	339
20/04/2003	1899-12-31 02:00:01	-18.4211	-0.3983	-0.0089	0.2019	-0.0179	0.1339	2.17941	389.352	6.38945	3.24122	339
20/04/2003	1899-12-31 02:30:05	-16.4174	0.0296	0.0007	0.144	-0.022	0.1484	2.03255	389.599	6.42907	3.44175	338
20/04/2003	1899-12-31 03:00:04	-20.7507	-1.6688	-0.0371	0.1671	-0.0243	0.1558	1.96255	389.807	6.49915	3.74713	336
20/04/2003	1899-12-31 03:30:06	-18.5523	0.4472	0.0099	0.2586	-0.0212	0.1455	1.73345	390.1	6.55529	3.52233	343
20/04/2003	1899-12-31 04:00:05	-13.7656	0.1045	0.0023	0.1595	-0.0186	0.1365	1.67877	390.195	6.62753	3.35214	346
20/04/2003	1899-12-31 04:30:06	-10.7617	-0.3512	-0.0078	0.131	-0.0189	0.1375	1.53138	390.301	6.66346	2.74674	349
20/04/2003	1899-12-31 05:00:01	-0.5777	0.4498	0.01	-0.0261	-0.004	0.0634	1.16609	390.535	6.66306	2.04127	346
20/04/2003	1899-12-31 05:30:04	-2.0374	0.0669	0.0015	-0.0089	0.0007	0.0258	0.47645	390.906	6.62061	1.64548	310
20/04/2003	1899-12-31 06:00:05	-7.5951	0.3783	0.0084	-0.0243	-0.005	0.071	0.60115	390.713	6.66786	2.01857	316
20/04/2003	1899-12-31 06:30:06	-12.0255	6.1358	0.1364	0.3094	-0.0801	0.283	0.84632	390.915	6.69478	2.38741	321
20/04/2003	1899-12-31 07:00:05	6.6988	9.8769	0.2197	0.5075	-0.0848	0.2911	1.66137	390.701	6.72463	1.95128	312
20/04/2003	1899-12-31 07:30:07	50.0853	11.6496	0.2592	-0.4327	-0.0891	0.2984	2.13049	390.775	6.74211	1.93228	323
20/04/2003	1899-12-31 08:00:00	99.8993	15.0636	0.3354	-1.3002	-0.0569	0.2385	2.79202	390.406	6.75482	1.64116	328
20/04/2003	1899-12-31 08:30:06	62.8769	8.8031	0.1961	0.0083	-0.08	0.2829	3.55429	389.713	6.79701	2.06018	330
20/04/2003	1899-12-31 09:00:05	109.632	12.4388	0.2773	-0.343	-0.0341	0.1847	4.29967	388.946	6.87339	1.80427	325
20/04/2003	1899-12-31 09:30:03	179.168	17.2881	0.3858	-2.1566	-0.1346	0.3668	5.38417	388.224	6.88974	1.94065	328
20/04/2003	1899-12-31 10:00:06	187.206	27.5535	0.6155	-2.214	-0.1695	0.4117	6.44519	387.72	6.86703	2.17744	325
20/04/2003	1899-12-31 10:30:01	214.85	31.2975	0.6996	-2.8203	-0.1525	0.3905	7.15848	387.21	6.90608	1.9763	317
20/04/2003	1899-12-31 11:00:02	106.103	43.673	0.977	-0.4911	-0.1539	0.3923	7.97469	386.502	6.73607	1.88919	297
20/04/2003	1899-12-31 11:30:03	184.434	52.1123	1.1668	-1.3975	-0.0825	0.2871	8.87656	385.928	6.48356	1.99692	314
20/04/2003	1899-12-31 12:00:00	139.086	26.1572	0.5858	-0.9355	-0.1124	0.3353	9.13778	385.95	6.57033	2.72162	327
20/04/2003	1899-12-31 12:30:07	152.501	21.0034	0.4705	-1.7637	-0.0968	0.3111	9.43584	385.491	6.61492	2.94844	327
20/04/2003	1899-12-31 13:00:02	182.447	24.7091	0.5537	-1.2399	-0.0931	0.3051	9.77291	385.284	6.63381	2.11467	306
20/04/2003	1899-12-31 13:30:04	177.403	16.9327	0.3796	-1.7821	-0.1815	0.4261	10.3093	384.979	6.58483	2.70109	300
20/04/2003	1899-12-31 14:00:05	144.132	12.7475	0.2859	-1.0772	-0.0145	0.1206	10.6427	384.484	6.53321	2.78163	325
20/04/2003	1899-12-31 14:30:01	120.055	10.3998	0.2332	-1.1924	-0.0112	0.106	10.6769	383.916	6.51097	3.32249	326
20/04/2003	1899-12-31 15:00:06	71.6271	12.305	0.2759	-1.5253	-0.1338	0.3658	10.5122	383.213	6.58211	2.97716	317
20/04/2003	1899-12-31 15:30:02	56.0288	8.0945	0.1815	-1.1657	-0.3033	0.5507	10.4103	382.496	6.83006	3.33107	281
20/04/2003	1899-12-31 16:00:07	27.9506	-6.8596	-0.1537	-0.7836	-0.1973	0.4441	9.98862	382.512	7.21154	3.91047	290
20/04/2003	1899-12-31 16:30:02	13.1594	-1.2703	-0.0285	-0.7222	-0.1828	0.4276	9.53857	382.504	7.53798	2.96001	311
20/04/2003	1899-12-31 17:00:01	-13.7148	2.2572	0.0505	-0.4445	-0.0768	0.2772	9.19198	382.174	7.68894	2.04946	312
20/04/2003	1899-12-31 17:30:00	-9.3707	1.2284	0.0275	-0.2021	-0.0234	0.1529	9.05139	382.044	7.76824	1.67301	313
20/04/2003	1899-12-31 18:00:03	-8.0346	0.9739	0.0218	-0.138	-0.0102	0.101	8.84274	382.229	7.78816	1.73247	305
20/04/2003	1899-12-31 18:30:00	-6.8889	0.4677	0.0105	-0.1512	-0.0098	0.099	8.87008	382.328	7.81809	1.89052	289
20/04/2003	1899-12-31 19:00:07	-5.7709	0.292	0.0065	-0.1091	-0.0112	0.1059	8.78019	382.748	7.83678	2.29671	296
20/04/2003	1899-12-31 19:30:01	-8.0098	-0.1538	-0.0034	-0.0115	-0.0132	0.1148	8.65696	382.797	7.88302	2.17494	291
20/04/2003	1899-12-31 20:00:06	-4.1631	0.012	0.0003	0.0017	-0.0043	0.0652	8.52309	382.979	7.93522	2.75368	295
20/04/2003	1899-12-31 20:30:04	-3.4989	-0.5104	-0.0114	0.0079	-0.0041	0.0643	7.78	383.237	7.97816	2.79413	277
20/04/2003	1899-12-31 21:00:00	-12.8551	-1.1638	-0.026	0.418	-0.0076	0.087	7.01573	384.499	8.00244	2.99401	274
20/04/2003	1899-12-31 21:30:05	-7.4712	-1.0646	-0.0238	-0.1203	-0.0057	0.0754	6.88347	385.699	7.91617	3.14663	274
20/04/2003	1899-12-31 22:00:04	-10.9525	-0.4647	-0.0104	0.1295	-0.012	0.1097	6.28124	385.393	7.66102	3.57296	271
20/04/2003	1899-12-31 22:30:04	-11.309	-1.3312	-0.0297	0.1141	-0.0058	0.0762	5.83193	385.761	7.51154	3.62432	275
20/04/2003	1899-12-31 23:00:03	-9.1522	-0.3767	-0.0084	-0.0879	-0.0061	0.0779	5.77505	386.278	7.58109	3.19524	280
20/04/2003	1899-12-31 23:30:05	0.3035	-0.1226	-0.0027	-0.0295	0.0013	0.0359	5.34379	386.616	7.60255	3.56703	285
21/04/2003	1899-12-31 00:00:05	-0.8195	-0.2359	-0.0053	-0.0254	-0.0031	0.0561	5.73192	386.098	7.70404	3.98814	296
21/04/2003	1899-12-31 00:30:01	-3.3257	0.2307	0.0052	0.0402	-0.0067	0.0821	6.00564	385.912	7.79627	3.85289	301
21/04/2003	1899-12-31 01:00:02	-0.9067	-0.7046	-0.0157	0.004	-0.0001	0.0085	5.94116	385.927	7.84399	3.41233	297
21/04/2003	1899-12-31 01:30:07	-0.2185	0.0186	0.0004	-0.0218	-0.0002	0.0152	5.94654	385.931	7.83051	3.4039	296
21/04/2003	1899-12-31 02:00:04	-1.1806	-0.2695	-0.006	0.0143	-0.0002	0.015	5.80892	386.028	7.26338	3.09098	297
21/04/2003	1899-12-31 02:30:03	0.8658	-0.6791	-0.0152	-0.0262	0.0003	0.0168	5.43176	386.307	7.21174	2.87249	300
21/04/2003	1899-12-31 03:00:04	0.8886	1.069	0.0238	-0.01	0.0001	0.0122	5.07001	386.74	7.24586	2.88095	297
21/04/2003	1899-12-31 03:30:05	1.7624	1.2239	0.0273	-0.0387	0.001	0.0323	5.02457	386.701	7.08928	2.54631	291
21/04/2003	1899-12-31 04:00:04	3.3265	1.4773	0.0329	-0.044	0.0021	0.0459	4.68313	386.827	7.00592	2.82807	296
21/04/2003	1899-12-31 04:30:01	-0.1779	-2.1231	-0.0473	-0.031	0.0005	0.0234	4.64149	386.888	7.10142	3.26667	302
21/04/2003	1899-12-31 05:00:02	-1.5899	-6.8635	-0.153	0.0084	0.0039	0.0627	4.45763	387.014	7.94057	3.22528	305
21/04/2003	1899-12-31 05:30:02	-1.2266	-2.5118	-0.056	-0.0054	0.0003	0.0174	4.12261	387.448	9.52293	2.73168	309
21/04/2003	1899-12-31 06:00:05	-7.2199	-8.0411	-0.1792	-0.0391	-0.0065	0.0807	3.83893	387.717	8.66306	2.60044	311
21/04/2003	1899-12-31 06:30:02	-2.8206	9.7898	0.2182	-0.3207	-0.0132	0.1149	4.01544	387.628	7.67413	2.04325	313
21/04/2003	1899-12-31 07:00:05	18.7399	13.7969	0.3077	-0.444	-0.0207	0.1437	4.92985	387.259	7.8051	1.76931	304
21/04/2003	1899-12-31 07:30:06	42.2282	19.5613	0.4365	-0.8453	-0.0786	0.2803	5.48276	387.237	7.82477	1.95647	312
21/04/2003	1899-12-31 08:00:05	24.1315	34.4121	0.7686	-0.3875	-0.0528	0.2297	6.44064	387.005	7.76018	2.02501	330
21/04/2003	1899-12-31 08:30:02	101.848	21.1319	0.4724	-2.0214	-0.0841	0.29	7.35121	386.423	7.34822	1.88121	314
21/04/2003	1899-12-31 09:00:07
21/04/2003	1899-12-31 09:30:04	118.215	31.1131	0.6963	-2.0921	-0.0233	0.1527	8.30879	385.836	5.98	1.5826	318
21/04/2003	1899-12-31 10:00:03	155.352	35.16	0.7876	-1.6033	-0.1226	0.3501	9.25836	384.715	5.59569	1.73127	255
21/04/2003	1899-12-31 10:30:03	130.936	43.8654	0.9831	-0.2815	-0.1198	0.3462	9.81119	383.86	5.23012	2.3551	277
21/04/2003	1899-12-31 11:00:02	221.241	7.4634	0.1673	-0.4119	-0.2569	0.5069	10.336	384.36	5.57502	2.37886	281
21/04/2003	1899-12-31 11:30:02	218.444	23.3818	0.5245	-3.7189	-0.2202	0.4692	10.7835	387.174	5.99684	2.42192	257
21/04/2003	1899-12-31 12:00:01	180.796	11.6352	0.2611	-0.9808	-0.2925	0.5409	11.276	385.697	6.41637	2.55755	255
21/04/2003	1899-12-31 12:30:03	220.214	16.3182	0.3663	-1.6853	-0.2976	0.5456	11.7295	385.807	6.61362	2.20754	281
21/04/2003	1899-12-31 13:00:04	196.385	10.8541	0.2438	-0.196	-0.1652	0.4064	12.1603	385.756	6.71157	2.22129	285
21/04/2003	1899-12-31 13:30:04	182.263	13.0532	0.2932	-0.9781	-0.0693	0.2632	12.4351	385.045	6.75063	2.22176	286
21/04/2003	1899-12-31 14:00:02	184.817	18.0768	0.4062	0.6445	-0.1627	0.4033	12.7152	383.802	6.7732	2.3608	320
21/04/2003	1899-12-31 14:30:07	177.793	17.347	0.3899	-0.3855	-0.1805	0.4248	12.9169	382.968	6.83757	2.3061	323
21/04/2003	1899-12-31 15:00:00	149.511	14.4794	0.3254	-1.481	-0.0832	0.2884	12.9856	382.708	6.87293	2.85801	326
21/04/2003	1899-12-31 15:30:07	164.431	20.1353	0.4527	-1.4684	-0.262	0.5119	13.2936	382.304	6.92372	2.54188	320
21/04/2003	1899-12-31 16:00:02	109.236	12.7634	0.287	-0.7607	-0.1514	0.3891	13.3942	382.157	6.92478	2.79628	315
21/04/2003	1899-12-31 16:30:04	72.5644	10.2929	0.2314	-0.5038	-0.17	0.4123	13.4299	381.956	6.92154	2.78317	321
21/04/2003	1899-12-31 17:00:01	47.256	1.9843	0.0446	-0.0458	-0.0925	0.3042	13.4733	381.86	6.96111	2.21211	314
21/04/2003	1899-12-31 17:30:05	39.008	10.0151	0.2252	-0.4457	-0.0877	0.2962	13.4194	381.711	7.04098	1.79948	312
21/04/2003	1899-12-31 18:00:03	17.4612	5.0374	0.1132	-0.1982	-0.035	0.187	13.0899	381.477	7.07461	1.58521	326
21/04/2003	1899-12-31 18:30:03	3.9189	0.4489	0.0101	0.0583	-0.0048	0.0694	12.6729	381.308	7.13914	1.4691	300
21/04/2003	1899-12-31 19:00:02	-1.4912	0.1198	0.0027	0.0302	-0.0068	0.0822	12.3643	381.194	7.18693	1.63869	294
21/04/2003	1899-12-31 19:30:04	-0.8775	0.1068	0.0024	0.022	-0.001	0.0308	12.034	381.522	7.20122	1.88573	312
21/04/2003	1899-12-31 20:00:05	-1.6734	-0.7299	-0.0164	0.1252	-0.0006	0.0247	11.9863	382.331	7.13159	1.78823	257
21/04/2003	1899-12-31 20:30:05	-1.816	-0.0033	-0.0001	-0.0333	0.0018	0.0424	11.8225	382.552	7.13589	1.96585	265
21/04/2003	1899-12-31 21:00:03	-0.4114	-0.1776	-0.004	-0.0665	-0.0044	0.0661	11.0626	383.066	6.98316	2.83817	251
21/04/2003	1899-12-31 21:30:02	2.3881	1.0267	0.023	0.0362	-0.0072	0.085	9.98216	383.087	6.86557	3.09563	248
21/04/2003	1899-12-31 22:00:04	-9.6935	0.2515	0.0056	0.1002	-0.0053	0.0727	8.99285	383.559	6.86228	3.18433	257
21/04/2003	1899-12-31 22:30:04	-10.9087	0.2003	0.0045	0.0764	-0.0071	0.0841	9.06493	383.805	6.83593	3.78316	269
21/04/2003	1899-12-31 23:00:07	-8.7983	-0.6742	-0.0151	0.0836	-0.0049	0.0702	8.94242	383.865	6.89984	3.27944	276
21/04/2003	1899-12-31 23:30:05	-3.9826	-0.2749	-0.0062	0.0326	-0.0018	0.0425	9.14852	383.767	6.99337	2.93539	286
22/04/2003	1899-12-31	-5.2307	-0.4148	-0.0093	0.0055	-0.0013	0.0363	8.62511	385.036	7.05351	2.88015	299
22/04/2003	1899-12-31 00:30:00	-3.5316	-0.077	-0.0017	0.0162	-0.0015	0.0393	8.75135	384.89	7.04165	2.93123	298
22/04/2003	1899-12-31 01:00:03	-1.2361	0.0973	0.0022	-0.0083	-0.0008	0.0282	8.47042	384.931	7.01228	2.43944	290
22/04/2003	1899-12-31 01:30:05	-3.6498	0.048	0.0011	0.0323	-0.0011	0.0329	8.19067	385.144	6.99393	2.58128	288
22/04/2003	1899-12-31 02:00:00	-0.7964	-0.0492	-0.0011	0.0089	-0.0002	0.0142	7.62308	385.462	7.01873	2.26691	280
22/04/2003	1899-12-31 02:30:00	-2.3718	-0.0987	-0.0022	0.0193	0.0002	0.0144	7.34203	385.689	7.03165	2.3892	274
22/04/2003	1899-12-31 03:00:03	-1.9743	0.0617	0.0014	0.002	0.0011	0.0329	6.89858	385.75	7.05032	2.14403	275
22/04/2003	1899-12-31 03:30:01	-0.8364	-0.1224	-0.0027	0.0206	0.0009	0.0306	7.27575	385.549	7.07001	2.08205	268
22/04/2003	1899-12-31 04:00:02	-0.5247	0.1504	0.0034	-0.0332	-0.0002	0.0146	7.41452	385.577	7.05913	2.09605	261
22/04/2003	1899-12-31 04:30:01	7.64	-2.7782	-0.062	-0.2147	0.0065	0.0804	5.8935	386.056	6.7772	2.57051	244
22/04/2003	1899-12-31 05:00:02	1.1677	0.5611	0.0125	-0.0415	0.0023	0.0481	4.75238	386.596	7.27928	2.25725	256
22/04/2003	1899-12-31 05:30:01	-8.2468	4.5215	0.1009	0.0809	-0.0026	0.0511	5.13877	386.496	6.94203	2.87812	244
22/04/2003	1899-12-31 06:00:05	-11.5809	0.1964	0.0044	0.1495	-0.005	0.0704	4.09287	387.849	6.98614	2.16645	222
22/04/2003	1899-12-31 06:30:05	-18.0071	4.1793	0.0932	1.4091	-0.0191	0.1381	4.6414	388.837	7.03094	2.02405	216
22/04/2003	1899-12-31 07:00:00	-13.0238	14.3329	0.3199	0.4551	-0.0559	0.2364	5.4387	388.635	7.00012	1.99074	230
22/04/2003	1899-12-31 07:30:00	14.9929	17.5029	0.391	0.661	-0.0516	0.2272	6.40341	388.612	7.09638	1.61446	277
22/04/2003	1899-12-31 08:00:01	23.6374	27.1108	0.606	0.0249	-0.1034	0.3215	7.09978	388.147	6.89822	2.25326	285
22/04/2003	1899-12-31 08:30:01	69.9041	40.1335	0.8976	-1.6928	-0.0936	0.3059	7.73762	387.805	6.77265	2.08127	312
22/04/2003	1899-12-31 09:00:00	59.6964	15.2864	0.3418	-2.6874	-0.0173	0.1315	7.48328	386.864	6.77595	2.38755	332
22/04/2003	1899-12-31 09:30:02	112.351	22.4573	0.5023	-4.1359	-0.0791	0.2812	7.76968	386.18	6.93421	1.81083	332
22/04/2003	1899-12-31 10:00:01	52.5183	35.8212	0.8015	-1.3244	-0.085	0.2916	8.12654	384.502	6.75866	2.04222	312
22/04/2003	1899-12-31 10:30:00	136.113	23.5534	0.5272	-1.2165	-0.0624	0.2497	8.50225	384.939	6.81482	2.00464	317
22/04/2003	1899-12-31 11:00:01	138.665	18.8198	0.4214	-2.7981	-0.1159	0.3405	9.0655	385.238	6.94422	3.07419	321
22/04/2003	1899-12-31 11:30:04	205.471	29.4045	0.659	-2.0815	-0.2324	0.482	9.9839	386.638	7.09863	2.98445	330
22/04/2003	1899-12-31 12:00:03	153.428	21.4569	0.4811	-1.7983	-0.2413	0.4912	10.3289	385.502	7.04642	3.7653	332
22/04/2003	1899-12-31 12:30:02	101.942	12.1562	0.2724	-1.4779	-0.2737	0.5232	9.96748	384.91	6.8928	4.89306	354
22/04/2003	1899-12-31 13:00:01	146.64	21.4318	0.4802	-3.1378	-0.4579	0.6767	9.57137	384.929	6.84327	5.01986	358
22/04/2003	1899-12-31 13:30:00	116.653	18.5774	0.416	-0.8798	-0.3006	0.5483	9.00226	384.744	6.78497	5.87781	0
22/04/2003	1899-12-31 14:00:00	81.8948	6.5575	0.1467	-1.7177	-0.1885	0.4342	8.1587	385.353	6.78863	6.1218	356
22/04/2003	1899-12-31 14:30:02	79.9162	15.3634	0.3435	-2.8366	-0.6601	0.8124	7.42381	384.31	6.64558	6.1643	358
22/04/2003	1899-12-31 15:00:06	41.9713	12.8954	0.2881	-2.3837	-0.5163	0.7186	6.62995	383.016	6.33187	6.02011	356
22/04/2003	1899-12-31 15:30:01	58.292	11.9259	0.2663	-2.4853	-0.3988	0.6315	6.02022	382.405	6.12961	4.72316	357
22/04/2003	1899-12-31 16:00:02	55.9523	12.0493	0.2691	-2.6867	-0.4491	0.6702	6.05987	382.092	6.11181	3.81621	3
22/04/2003	1899-12-31 16:30:04	34.1152	10.5377	0.2354	-2.7178	-0.4428	0.6654	6.27105	382.008	6.0711	3.62424	13
22/04/2003	1899-12-31 17:00:06	93.4715	15.2073	0.3394	-2.7932	-0.3852	0.6206	5.52313	382.26	6.02868	3.25118	23
22/04/2003	1899-12-31 17:30:05	46.2916	10.2963	0.2296	-1.3675	-0.4988	0.7062	4.61888	382.297	5.90941	4.02089	25
22/04/2003	1899-12-31 18:00:02	18.1074	16.2767	0.3629	-0.6856	-0.2681	0.5178	4.20093	381.943	5.74219	3.3451	46
22/04/2003	1899-12-31 18:30:03	-10.3558	10.1527	0.2262	-0.8366	-0.2287	0.4782	3.63695	381.616	5.40795	3.30651	53
22/04/2003	1899-12-31 19:00:02	-15.3737	8.771	0.1953	-0.4593	-0.1607	0.4008	2.97235	381.884	5.23203	3.40513	63
22/04/2003	1899-12-31 19:30:01	-21.0854	0.3024	0.0067	0.1919	-0.077	0.2774	2.33051	382.285	5.23462	2.84104	66
22/04/2003	1899-12-31 20:00:02	-38.235	0.5348	0.0119	0.7173	-0.1657	0.4071	1.89082	382.641	5.31842	3.37147	57
22/04/2003	1899-12-31 20:30:05	-34.5605	-1.1427	-0.0254	0.6744	-0.1899	0.4358	1.46334	382.741	5.47025	3.59015	55
22/04/2003	1899-12-31 21:00:02	-24.5137	-1.5225	-0.0338	0.7744	-0.4908	0.7006	0.80609	382.863	5.57599	4.27122	62
22/04/2003	1899-12-31 21:30:04	-25.4533	-2.6403	-0.0586	0.7828	-0.3606	0.6005	0.24196	383.063	5.48614	4.16122	52
22/04/2003	1899-12-31 22:00:03	-6.4005	2.0478	0.0455	0.5218	-0.2148	0.4634	-0.07136	383.326	5.3896	3.5375	49
22/04/2003	1899-12-31 22:30:03	-22.5925	1.881	0.0418	0.7543	-0.3304	0.5748	-0.29547	383.544	5.22779	3.50808	54
22/04/2003	1899-12-31 23:00:06	-15.2485	3.6985	0.0821	0.7715	-0.3599	0.5999	-0.50496	383.671	5.08617	3.99132	50
22/04/2003	1899-12-31 23:30:02	-10.6924	1.4422	0.032	0.6267	-0.2022	0.4496	-0.62934	383.826	5.15787	3.17271	51
23/04/2003	1899-12-31 00:00:05	-9.7082	1.644	0.0365	0.7941	-0.2302	0.4797	-0.71583	384.013	5.22938	3.287	49
23/04/2003	1899-12-31 00:30:03	-14.4724	3.6199	0.0803	0.9943	-0.423	0.6504	-0.8517	384.106	5.18825	3.24189	51
23/04/2003	1899-12-31 01:00:01	-1.829	0.0795	0.0018	1.0734	-0.3409	0.5839	-0.99199	384.052	5.15165	3.52881	45
23/04/2003	1899-12-31 01:30:04	-0.3598	0.9868	0.0219	0.8018	-0.2229	0.4722	-1.14286	383.981	5.15033	3.33349	46
23/04/2003	1899-12-31 02:00:03	3.0704	8.376	0.1858	0.9287	-0.4222	0.6498	-1.28907	383.984	5.05902	3.83224	47
23/04/2003	1899-12-31 02:30:02	-1.0852	2.4565	0.0545	0.947	-0.2578	0.5077	-1.43491	384.077	5.03403	3.28154	44
23/04/2003	1899-12-31 03:00:05	-3.7036	1.714	0.038	1.1602	-0.3266	0.5715	-1.73164	384.259	5.06523	3.0061	43
23/04/2003	1899-12-31 03:30:02	-14.0162	-1.4774	-0.0327	0.4678	-0.1635	0.4043	-2.34902	384.321	5.00916	3.3262	44
23/04/2003	1899-12-31 04:00:04	-35.8053	-1.6911	-0.0375	0.6959	-0.2031	0.4507	-2.83327	384.752	5.01305	3.17449	43
23/04/2003	1899-12-31 04:30:02	-38.9727	-0.9478	-0.021	0.49	-0.1309	0.3618	-3.23116	384.91	5.01696	3.08289	42
23/04/2003	1899-12-31 05:00:01	-27.8049	5.2817	0.1169	0.4686	-0.2391	0.489	-3.62988	384.918	4.96119	3.25067	50
23/04/2003	1899-12-31 05:30:01	-8.4271	8.9655	0.1984	0.2494	-0.1923	0.4386	-3.66086	384.648	4.89951	3.29897	55
23/04/2003	1899-12-31 06:00:04	10.2216	14.7688	0.3269	0.3489	-0.1985	0.4455	-3.43469	384.282	4.8627	3.13477	60
23/04/2003	1899-12-31 06:30:04	33.247	13.8421	0.3066	-0.423	-0.1896	0.4354	-2.952	383.942	4.73025	3.52314	55
23/04/2003	1899-12-31 07:00:03	55.0018	9.3012	0.2061	-1.0565	-0.2595	0.5094	-2.30361	383.612	4.50315	3.47189	72
23/04/2003	1899-12-31 07:30:07	56.6244	42.7071	0.947	-1.4232	-0.3691	0.6075	-1.69361	383.332	3.94367	3.94456	80
23/04/2003	1899-12-31 08:00:04	115.688	21.3666	0.474	-1.8161	-0.3598	0.5998	-1.24003	383.199	3.49659	3.71641	77
23/04/2003	1899-12-31 08:30:03	167.773	21.2388	0.4713	-2.5465	-0.3494	0.5911	-0.89629	383.175	3.32434	3.99878	68
23/04/2003	1899-12-31 09:00:04	212.819	30.5036	0.6771	-2.9237	-0.3813	0.6175	-0.60721	383.096	3.28306	3.7115	73
23/04/2003	1899-12-31 09:30:03	220.184	9.7647	0.2168	-2.8671	-0.594	0.7707	-0.31271	383.039	3.21609	4.09902	52
23/04/2003	1899-12-31 10:00:04	213.675	5.3876	0.1197	-2.6072	-0.3078	0.5548	-0.0999	383.032	3.165	3.65115	73
23/04/2003	1899-12-31 10:30:07	253.571	10.3453	0.2298	-2.9703	-0.4323	0.6575	0.16083	382.989	3.12735	3.01641	44
23/04/2003	1899-12-31 11:00:00	239.696	-2.5542	-0.0567	-2.7478	-0.471	0.6863	0.33817	382.943	3.09304	3.25871	39
23/04/2003	1899-12-31 11:30:00	279.677	-6.8287	-0.1518	-3.9458	-0.5259	0.7252	0.6084	382.803	3.05149	2.99689	33
23/04/2003	1899-12-31 12:00:03	180.416	12.6284	0.2807	-3.1191	-0.3942	0.6278	0.62143	382.711	3.08625	2.60256	4
23/04/2003	1899-12-31 12:30:03	225.011	17.8187	0.396	-3.4149	-0.473	0.6877	0.70001	382.738	3.12391	4.2588	336
23/04/2003	1899-12-31 13:00:04	275.998	49.8363	1.1077	-4.6703	-0.4788	0.6919	0.81369	382.653	3.25801	3.53636	332
23/04/2003	1899-12-31 13:30:04	243.093	38.5425	0.8567	-3.5159	-0.3145	0.5608	0.76405	382.766	3.30187	4.30546	351
23/04/2003	1899-12-31 14:00:05	236.958	34.3414	0.7632	-3.9475	-0.4016	0.6337	0.70018	382.761	3.28316	3.44839	339
23/04/2003	1899-12-31 14:30:05	193.442	27.2345	0.6053	-3.6177	-0.5456	0.7386	0.67112	382.69	3.22762	3.96036	356
23/04/2003	1899-12-31 15:00:03	272.31	29.1413	0.6476	-4.2883	-0.7952	0.8917	0.59514	382.503	3.78174	4.56002	358
23/04/2003	1899-12-31 15:30:04	92.4496	28.1273	0.6247	-2.3356	-0.5009	0.7077	-0.0087	382.55	4.44258	5.09388	0
23/04/2003	1899-12-31 16:00:03	128.996	22.525	0.5002	-2.8039	-0.6201	0.7875	-0.19219	382.564	4.5175	4.19489	357
23/04/2003	1899-12-31 16:30:00	97.5419	35.0577	0.7784	-2.9435	-0.5663	0.7525	-0.27381	382.847	4.4399	4.03197	5
23/04/2003	1899-12-31 17:00:57	56.1694	16.9564	0.3764	-1.9787	-0.4671	0.6835	-0.53116	382.973	4.36729	3.73705	13
23/04/2003	1899-12-31 17:30:05	40.1353	29.3228	0.6508	-1.2068	-0.4627	0.6802	-0.73115	383.223	4.29119	3.69725	27
23/04/2003	1899-12-31 18:00:00	29.2406	10.2292	0.227	-0.7258	-0.3347	0.5785	-0.71747	383.263	3.94754	2.91379	36
23/04/2003	1899-12-31 18:30:01	-1.2904	12.7587	0.2831	0.1	-0.1925	0.4387	-0.89458	383.673	4.30992	2.8374	61
23/04/2003	1899-12-31 19:00:00	14.8013	6.6406	0.1473	0.3865	-0.2571	0.5071	-1.16943	383.905	4.55709	3.2954	44
23/04/2003	1899-12-31 19:30:07	-0.2954	7.3831	0.1638	0.1688	-0.2304	0.48	-1.38968	383.914	4.54709	3.02485	47
23/04/2003	1899-12-31 20:00:00	-10.0613	2.18	0.0483	0.4748	-0.135	0.3675	-1.49722	383.972	4.55252	2.11159	59
23/04/2003	1899-12-31 20:30:03	-10.0279	3.3438	0.0741	0.4113	-0.0766	0.2768	-1.62485	384.006	4.3448	2.59019	60
23/04/2003	1899-12-31 21:00:04	-5.9715	16.9939	0.3767	1.1191	-0.3538	0.5948	-2.14936	384.083	4.40042	3.48961	49
23/04/2003	1899-12-31 21:30:05	-12.7008	19.9488	0.4421	0.9162	-0.1522	0.3902	-2.36688	383.951	4.04524	2.1648	48
23/04/2003	1899-12-31 22:00:04	-12.4194	9.8486	0.2183	0.6648	-0.1013	0.3182	-2.28747	384.059	3.84619	1.89011	49
23/04/2003	1899-12-31 22:30:05	-7.7531	0.5138	0.0114	0.4801	-0.0458	0.2141	-2.42018	384.601	4.09529	2.10106	70
23/04/2003	1899-12-31 23:00:04	-9.0567	4.1661	0.0923	0.5909	-0.1062	0.3258	-2.49771	384.58	4.31259	2.38316	63
23/04/2003	1899-12-31 23:30:01	-8.3944	1.7446	0.0387	0.6467	-0.129	0.3592	-2.61848	384.823	4.3355	2.71327	60
24/04/2003	1899-12-31 00:00:02	-7.5686	13.9492	0.309	0.9785	-0.1538	0.3922	-2.79803	384.767	4.14503	2.98747	62
24/04/2003	1899-12-31 00:30:02	-13.9074	6.8877	0.1525	0.5495	-0.2254	0.4747	-2.99629	384.69	3.93481	3.46795	56
24/04/2003	1899-12-31 01:00:07	-41.3337	4.1204	0.0912	0.8815	-0.2461	0.4961	-3.24442	384.851	3.88923	2.64543	43
24/04/2003	1899-12-31 01:30:07	-15.8625	-0.113	-0.0025	0.3157	-0.0773	0.278	-3.38955	384.94	3.89197	2.6785	47
24/04/2003	1899-12-31 02:00:04	-19.8771	-0.3952	-0.0087	0.325	-0.071	0.2664	-3.52063	385.121	3.93112	2.2901	44
24/04/2003	1899-12-31 02:30:00	-19.9118	-1.2973	-0.0287	0.5094	-0.0645	0.254	-3.69438	385.334	3.96152	2.28897	51
24/04/2003	1899-12-31 03:00:07	-24.8343	-0.1823	-0.004	0.6767	-0.0782	0.2797	-3.92375	385.639	3.97355	2.33124	47
24/04/2003	1899-12-31 03:30:05	-3.3979	-0.0546	-0.0012	0.3412	-0.0743	0.2725	-4.00871	385.704	3.96266	2.37683	62
24/04/2003	1899-12-31 04:00:07	-4.8465	2.1603	0.0478	0.3354	-0.0832	0.2884	-4.17994	385.724	3.9572	2.43594	66
24/04/2003	1899-12-31 04:30:02	-6.1836	0.8593	0.019	0.1612	-0.0312	0.1766	-4.43195	385.883	3.78501	2.11557	58
24/04/2003	1899-12-31 05:00:05	-2.9072	-0.2841	-0.0063	0.1738	-0.013	0.1141	-4.60061	386.002	3.7787	1.92015	51
24/04/2003	1899-12-31 05:30:05	-0.2142	3.767	0.0833	0.9643	-0.0672	0.2592	-4.69363	386.279	3.89433	1.80467	30
24/04/2003	1899-12-31 06:00:02	24.5466	9.0558	0.2002	0.9976	-0.2995	0.5473	-4.86575	385.932	3.78369	2.27753	35
24/04/2003	1899-12-31 06:30:04	46.0594	1.4767	0.0326	1.8652	-0.3831	0.6189	-4.92407	385.467	3.69297	3.40464	38
24/04/2003	1899-12-31 07:00:07	60.82	0.0242	0.0005	1.8324	-0.3419	0.5847	-5.05086	385.617	3.69313	3.04658	37
24/04/2003	1899-12-31 07:30:02	99.5697	0.0453	0.001	0.6105	-0.3298	0.5743	-5.02134	384.941	3.69314	3.52745	39
24/04/2003	1899-12-31 08:00:05	77.1216	5.4652	0.1208	0.7897	-0.353	0.5941	-4.99337	385.108	3.90732	3.7902	15
24/04/2003	1899-12-31 08:30:03	63.4708	52.2438	1.1546	0.1783	-0.2925	0.5408	-5.29079	385.177	3.90327	2.28924	3
24/04/2003	1899-12-31 09:00:00	49.9736	14.6386	0.3237	0.962	-0.1194	0.3456	-4.79757	385.098	3.74576	2.79537	335
24/04/2003	1899-12-31 09:30:00	181.012	-0.0218	-0.0005	0.2489	-0.4706	0.686	-4.54595	384.665	3.73435	2.96775	10
24/04/2003	1899-12-31 10:00:05	89.4714	-0.7984	-0.0177	0.3249	-0.3211	0.5666	-4.55056	384.666	3.60821	3.52875	350
24/04/2003	1899-12-31 10:30:01	210.563	0.2285	0.0051	-0.0278	-0.4024	0.6344	-4.28893	384.574	3.58527	4.02662	4
24/04/2003	1899-12-31 11:00:00	153.398	-0.012	-0.0003	-0.4178	-0.2101	0.4583	-3.96042	384.654	3.58527	3.72498	342
24/04/2003	1899-12-31 11:30:04	219.471	-0.1026	-0.0023	-0.1766	-0.3509	0.5924	-3.99514	384.599	3.58527	4.36487	338
24/04/2003	1899-12-31 12:00:01	163.508	0.2019	0.0045	-0.5877	-0.4061	0.6372	-4.037	384.435	3.58526	3.04317	346
24/04/2003	1899-12-31 12:30:03	330.123	-0.0051	-0.0001	-0.9527	-0.589	0.7675	-3.72655	384.315	3.58527	4.33463	14
24/04/2003	1899-12-31 13:00:00	151.034	0.2086	0.0046	-0.9853	-0.2384	0.4882	-3.78594	384.424	3.58527	3.77338	1
24/04/2003	1899-12-31 13:30:02	307.374	0.0632	0.0014	-1.2634	-0.678	0.8234	-3.77707	384.312	3.58526	3.80389	19
24/04/2003	1899-12-31 14:00:01	296.751	0.0653	0.0014	-1.2607	-0.7003	0.8368	-3.5519	384.125	3.58527	3.59577	9
24/04/2003	1899-12-31 14:30:02	333	-0.0392	-0.0009	-1.3535	-0.6436	0.8022	-3.61053	384.141	3.58527	4.32797	12
24/04/2003	1899-12-31 15:00:01	303.471	0.0723	0.0016	-1.2357	-0.5877	0.7666	-3.55941	384.167	3.58526	3.80938	359
24/04/2003	1899-12-31 15:30:03	129.941	0.0405	0.0009	-1.1336	-0.4343	0.659	-3.40329	384.227	3.58527	4.45354	356
24/04/2003	1899-12-31 16:00:00	96.9776	0.1344	0.003	-0.7519	-0.3083	0.5552	-3.38816	384.314	3.58527	3.85259	339
24/04/2003	1899-12-31 16:30:02	83.9978	-0.001	0	-0.3786	-0.4341	0.6589	-3.4153	384.315	3.58526	3.85762	12
24/04/2003	1899-12-31 17:00:01	35.4269	0.0283	0.0006	-0.4298	-0.3046	0.5519	-3.36088	384.462	3.58527	3.32057	359
24/04/2003	1899-12-31 17:30:02	58.3566	0.1082	0.0024	-0.2772	-0.3426	0.5853	-3.43087	384.531	3.58527	3.49945	358
24/04/2003	1899-12-31 18:00:02	46.587	-0.0847	-0.0019	0.3264	-0.3456	0.5879	-3.33097	384.657	3.58526	2.6347	354
24/04/2003	1899-12-31 18:30:02	-2.2728	-0.0157	-0.0003	-0.0054	-0.1671	0.4088	-3.315	384.759	3.58527	2.50334	350
24/04/2003	1899-12-31 19:00:33	-23.26	0.0156	0.0003	0.1831	-0.1215	0.3486	-3.43472	384.907	3.58527	2.64128	357
24/04/2003	1899-12-31 19:30:05	-26.5015	-0.029	-0.0006	0.2219	-0.0865	0.2942	-3.39468	384.953	3.58526	1.93005	14
24/04/2003	1899-12-31 20:00:02	-2.8229	0.0269	0.0006	0.0703	-0.0096	0.0981	-3.34032	384.921	3.58527	2.09239	349
24/04/2003	1899-12-31 20:30:02	-5.736	0.0455	0.001	0.1581	-0.0249	0.1577	-3.59259	385.02	3.58527	2.64141	348
24/04/2003	1899-12-31 21:00:04	-34.6532	-0.1034	-0.0023	0.661	-0.1194	0.3456	-3.88066	385.215	3.58527	3.10442	356
24/04/2003	1899-12-31 21:30:05	-18.9245	0.0367	0.0008	0.1931	-0.06	0.2449	-4.16727	385.211	3.58526	2.93821	0
24/04/2003	1899-12-31 22:00:04	-17.3776	0.0009	0	0.2345	-0.0351	0.1873	-4.3508	385.31	3.58527	2.98472	357
24/04/2003	1899-12-31 22:30:03	-15.2316	-0.011	-0.0002	0.1578	-0.0307	0.1753	-4.42367	385.488	3.58527	2.61259	357
24/04/2003	1899-12-31 23:00:02	-12.1121	0.0302	0.0007	0.1438	-0.0243	0.1558	-4.65664	385.871	3.58526	2.7327	348
24/04/2003	1899-12-31 23:30:01	-11.5114	-0.0081	-0.0002	0.2723	-0.0278	0.1668	-4.97586	386.119	3.58527	2.97242	350
25/04/2003	1899-12-31 00:00:03	-10.9769	0.0083	0.0002	0.3722	-0.0216	0.1471	-5.29398	386.461	3.58527	2.93133	350
25/04/2003	1899-12-31 00:30:03	-8.3844	0.0077	0.0002	0.1406	-0.0139	0.1177	-5.48839	386.607	3.58526	2.8032	341
25/04/2003	1899-12-31 01:00:04	-14.4194	-0.0151	-0.0003	0.1893	-0.0139	0.118	-5.62863	386.686	3.58527	3.10348	342
25/04/2003	1899-12-31 01:30:04	-9.9309	-0.0041	-0.0001	0.1521	-0.0079	0.089	-5.74963	386.79	3.58527	2.86555	339
25/04/2003	1899-12-31 02:00:03	-8.182	0.0221	0.0005	0.1364	-0.0058	0.0763	-5.94498	386.917	3.58526	2.95132	334
25/04/2003	1899-12-31 02:30:03	-11.996	-0.0104	-0.0002	0.1606	-0.0077	0.0879	-6.12447	387.03	3.58527	3.14562	331
25/04/2003	1899-12-31 03:00:02	-15.9331	-0.041	-0.0009	0.3645	-0.0108	0.1041	-6.37473	387.417	3.58527	3.21786	332
25/04/2003	1899-12-31 03:30:06	-11.6335	-0.0186	-0.0004	0.2358	-0.0005	0.022	-6.38589	387.184	3.58526	3.19091	339
25/04/2003	1899-12-31 04:00:01	-10.4745	-0.0185	-0.0004	0.2069	-0.0046	0.0676	-6.42706	387.01	3.58527	3.06574	342
25/04/2003	1899-12-31 04:30:04	-4.6351	0.0067	0.0001	0.1047	0.0029	0.0542	-6.61917	386.911	3.58527	2.95776	345
25/04/2003	1899-12-31 05:00:03	-10.5717	0.0572	0.0013	0.3294	-0.0182	0.135	-7.02871	387.12	3.58526	2.90692	339
25/04/2003	1899-12-31 05:30:04	-9.7719	0.0145	0.0003	0.453	-0.0148	0.1217	-7.16569	387.24	3.58527	2.80005	337
25/04/2003	1899-12-31 06:00:03	4.6445	-0.0787	-0.0017	0.8152	-0.0518	0.2276	-7.25497	387.666	3.58527	2.58376	341
25/04/2003	1899-12-31 06:30:04	72.3242	-0.1292	-0.0029	0.7409	-0.1395	0.3735	-7.04286	387.206	3.58527	2.3725	347
25/04/2003	1899-12-31 07:00:05	29.3691	0.1774	0.0039	0.9155	-0.1159	0.3404	-6.61623	386.856	3.58526	3.30984	358
25/04/2003	1899-12-31 07:30:04	112.443	-0.1295	-0.0029	0.7241	-0.2435	0.4935	-6.39994	386.632	3.58527	3.24042	2
25/04/2003	1899-12-31 08:00:00	147.523	-0.0052	-0.0001	0.8888	-0.281	0.5301	-6.0924	386.311	3.58527	2.69489	340
25/04/2003	1899-12-31 08:30:05	146.019	0.0804	0.0018	1.5158	-0.2223	0.4715	-5.60237	386.014	3.60892	2.91797	359
25/04/2003	1899-12-31 09:00:04	161.79	0.1162	0.0026	0.6893	-0.3841	0.6198	-5.03436	385.455	3.60899	3.25207	355
25/04/2003	1899-12-31 09:30:05	212.484	-0.0236	-0.0005	0.8945	-0.4077	0.6385	-4.27377	385.089	3.60899	3.58463	341
25/04/2003	1899-12-31 10:00:04	309.804	0.0567	0.0013	0.7065	-0.6365	0.7978	-3.71282	384.741	3.60899	4.06798	0
25/04/2003	1899-12-31 10:30:05	306.091	-0.0641	-0.0014	0.6971	-0.5992	0.7741	-3.67175	384.285	3.60899	4.03403	349
25/04/2003	1899-12-31 11:00:04	368.019	0.0576	0.0013	0.3711	-0.8122	0.9012	-3.41225	384.152	3.60899	4.16942	354
25/04/2003	1899-12-31 11:30:07	179.546	-0.0061	-0.0001	0.2658	-0.6475	0.8047	-3.79681	384.371	3.60899	3.93237	6
25/04/2003	1899-12-31 12:00:00	253.876	-0.0624	-0.0014	0.1672	-0.5296	0.7277	-3.46979	384.229	3.60832	4.46363	358
25/04/2003	1899-12-31 12:30:02	237.629	0.0181	0.0004	-0.1373	-0.6616	0.8134	-3.42679	383.336	3.34378	4.09933	9
25/04/2003	1899-12-31 13:00:01	263.183	-0.0246	-0.0005	-1.3028	-0.7355	0.8576	-3.32601	383.03	3.34377	4.0602	4
25/04/2003	1899-12-31 13:30:01	96.8653	0.0327	0.0007	-0.4691	-0.4519	0.6722	-3.38528	382.951	3.34377	4.51433	343
25/04/2003	1899-12-31 14:00:06	124.437	-0.0263	-0.0006	0.1328	-0.7032	0.8386	-3.29342	383.334	3.34377	3.73111	2
25/04/2003	1899-12-31 14:30:02	107.766	0.0235	0.0005	-0.2468	-0.4483	0.6696	-3.17353	383.489	3.34377	4.45782	342
25/04/2003	1899-12-31 15:00:01	134.67	0.0113	0.0003	-0.4827	-0.2506	0.5006	-3.27242	383.546	3.34377	4.04165	338
25/04/2003	1899-12-31 15:30:00	117.098	-0.0155	-0.0003	-0.161	-0.391	0.6253	-3.05933	383.504	3.34377	4.57602	349
25/04/2003	1899-12-31 16:00:05	75.4144	0.0012	0	-0.4683	-0.2008	0.4481	-3.19182	383.593	3.34377	3.80091	336
25/04/2003	1899-12-31 16:30:01	26.0785	-0.0062	-0.0001	-0.1467	-0.2928	0.5411	-3.19679	383.653	3.34377	2.74093	354
25/04/2003	1899-12-31 17:00:01	36.4137	-0.0064	-0.0001	-0.2995	-0.1714	0.414	-3.06642	383.771	3.34377	2.9286	336
25/04/2003	1899-12-31 17:30:06	59.5743	-0.0012	0	-0.1705	-0.2745	0.524	-3.17617	383.841	3.34377	3.4344	350
25/04/2003	1899-12-31 18:00:05	19.1348	0.009	0.0002	-0.0186	-0.3707	0.6088	-3.45466	383.908	3.34377	3.36784	18
25/04/2003	1899-12-31 18:30:06	36.2824	0.0026	0.0001	0.1032	-0.2547	0.5046	-3.60527	383.934	3.34377	3.37792	1
25/04/2003	1899-12-31 19:00:00	-11.3575	0.0045	0.0001	0.0342	-0.0553	0.2351	-3.44584	383.972	3.34377	2.57503	343
25/04/2003	1899-12-31 19:30:06	-29.0779	0.0088	0.0002	0.4362	-0.2146	0.4633	-3.33354	383.977	3.34377	2.58494	9
25/04/2003	1899-12-31 20:00:05	-15.0114	0.0102	0.0002	0.2674	-0.0423	0.2056	-3.38562	384.004	3.34377	2.44778	338
25/04/2003	1899-12-31 20:30:06	-9.7538	-0.002	0	0.1018	-0.032	0.179	-3.60272	384.076	3.34377	2.43459	348
25/04/2003	1899-12-31 21:00:05	-12.5081	-0.0006	0	0.2004	-0.0222	0.149	-3.74998	384.132	3.34377	2.55428	352
25/04/2003	1899-12-31 21:30:01	-0.2656	0.0089	0.0002	0.0659	-0.0004	0.0209	-3.89417	384.032	3.34377	2.42721	332
25/04/2003	1899-12-31 22:00:02	-0.7863	0.001	0	-0.0031	0.0007	0.0273	-4.02013	383.994	3.34377	2.6234	325
25/04/2003	1899-12-31 22:30:02	-0.1194	0.0042	0.0001	-0.0169	0.0015	0.0394	-4.11751	384.066	3.34377	2.51721	321
25/04/2003	1899-12-31 23:00:05	-1.2561	0.0029	0.0001	-0.0279	-0.0005	0.0227	-4.16931	384.21	3.34377	2.6151	315
25/04/2003	1899-12-31 23:30:00	-1.4088	-0.009	-0.0002	0.0525	0.001	0.0317	-4.24425	384.546	3.34377	2.75011	319
26/04/2003	1899-12-31	-2.0261	0.001	0	-0.0267	-0.0031	0.0553	-4.2883	384.758	3.34377	2.89328	323
26/04/2003	1899-12-31 00:30:03	0.2596	0.0029	0.0001	-0.0565	0.004	0.0632	-4.43415	384.996	3.34377	2.02636	323
26/04/2003	1899-12-31 01:00:06	-1.0938	0.0051	0.0001	-0.1624	-0.0083	0.0913	-4.57808	385.506	3.34377	3.03005	312
26/04/2003	1899-12-31 01:30:00	-3.5182	0.0009	0	0.0522	-0.0111	0.1056	-4.68647	385.501	3.34377	3.1063	313
26/04/2003	1899-12-31 02:00:06	-2.2076	0.0005	0	0.0359	-0.0044	0.0663	-4.91367	385.711	3.34377	2.83102	319
26/04/2003	1899-12-31 02:30:02	-2.9889	-0.0016	0	0.0569	-0.0039	0.0627	-4.98298	385.81	3.34377	2.44041	326
26/04/2003	1899-12-31 03:00:01	-8.734	-0.0019	0	0.3709	-0.016	0.1265	-5.12918	385.92	3.34377	2.58228	338
26/04/2003	1899-12-31 03:30:03	-11.8948	0.0011	0	0.3857	-0.0305	0.1746	-5.20157	386.216	3.34377	2.61322	331
26/04/2003	1899-12-31 04:00:02	-11.7647	-0.0013	0	0.5396	-0.0311	0.1764	-5.2341	386.588	3.34377	2.58475	331
26/04/2003	1899-12-31 04:30:00	-2.136	-0.0007	0	0.1816	-0.0128	0.113	-5.40811	386.945	3.34377	2.31986	325
26/04/2003	1899-12-31 05:00:00	-6.6314	0	0	0.3164	-0.0092	0.0958	-5.3867	386.746	3.34377	2.19422	337
26/04/2003	1899-12-31 05:30:00	-5.4178	0.0005	0	0.5684	-0.0286	0.1692	-5.48549	386.946	3.34377	2.25494	338
26/04/2003	1899-12-31 06:00:07	1.9105	0.0043	0.0001	0.4171	-0.03	0.1732	-5.58055	387.039	3.34377	2.2276	339
26/04/2003	1899-12-31 06:30:01	9.9087	-0.0169	-0.0004	0.6134	-0.0263	0.1621	-5.88584	387.493	3.34377	1.68573	336
26/04/2003	1899-12-31 07:00:03	41.5642	-0.0023	-0.0001	0.4767	-0.1165	0.3413	-5.37177	386.976	3.34377	2.29564	342
26/04/2003	1899-12-31 07:30:00	72.206	0.0115	0.0003	0.8831	-0.1462	0.3824	-5.16673	386.432	3.34377	2.5321	343
26/04/2003	1899-12-31 08:00:00	79.0364	0.0046	0.0001	1.2109	-0.1278	0.3574	-4.95621	385.895	3.34377	2.97734	357
26/04/2003	1899-12-31 08:30:00	104.597	-0.0223	-0.0005	0.6045	-0.2535	0.5035	-4.54334	385.454	3.34377	3.14251	358
26/04/2003	1899-12-31 09:00:04	203.415	0.0153	0.0003	1.874	-0.2296	0.4792	-4.23464	384.966	3.34377	3.51173	329
26/04/2003	1899-12-31 09:30:02	162.955	-0.0102	-0.0002	0.511	-0.3224	0.5678	-3.65676	384.017	3.34377	4.02044	348
26/04/2003	1899-12-31 10:00:04	199.461	-0.0204	-0.0005	0.2992	-0.346	0.5882	-3.33539	383.882	3.34377	3.60271	344
26/04/2003	1899-12-31 10:30:01	264.871	0.0019	0	0.2424	-0.4188	0.6472	-3.26675	383.84	3.34377	3.73944	330
26/04/2003	1899-12-31 11:00:00	238.478	0.0063	0.0001	0.1331	-0.5138	0.7168	-3.14843	383.796	3.34377	4.45175	353
26/04/2003	1899-12-31 11:30:02	261.706	0.0001	0	-0.1135	-0.4036	0.6353	-2.87701	383.783	3.34377	3.11507	348
26/04/2003	1899-12-31 12:00:03	365.383	0.019	0.0004	-0.1183	-0.5253	0.7248	-2.76866	383.837	3.34377	3.65903	9
26/04/2003	1899-12-31 12:30:03	251.561	0.0108	0.0002	-0.5671	-0.3872	0.6223	-2.67711	383.859	3.34377	3.92663	355
26/04/2003	1899-12-31 13:00:01	219.522	-0.0254	-0.0006	-0.4797	-0.3862	0.6214	-2.73608	383.918	3.34377	3.71586	9
26/04/2003	1899-12-31 13:30:06	218.667	-0.0177	-0.0004	-0.4158	-0.1556	0.3944	-2.56606	384.069	3.34377	2.46627	358
26/04/2003	1899-12-31 14:00:03	167.779	0.0133	0.0003	-0.9288	-0.3247	0.5698	-2.49491	384.37	3.34377	3.12249	350
26/04/2003	1899-12-31 14:30:04	99.6448	0.0091	0.0002	-0.76	-0.194	0.4404	-2.36008	384.671	3.34377	3.55593	335
26/04/2003	1899-12-31 15:00:04	185.285	-0.0227	-0.0005	-0.6259	-0.0658	0.2566	-2.54036	384.845	3.34377	3.10818	318
26/04/2003	1899-12-31 15:30:02	87.2509	15.9117	0.3525	-0.627	-0.3908	0.6251	-2.73425	384.977	3.32021	4.80464	305
26/04/2003	1899-12-31 16:00:03	58.5069	20.6955	0.4583	-0.1726	-0.135	0.3674	-3.18099	385.02	3.27703	3.21804	284
26/04/2003	1899-12-31 16:30:02	158.615	-8.5516	-0.1895	-0.3418	-0.1295	0.3599	-2.63713	384.978	3.00646	2.66413	292
26/04/2003	1899-12-31 17:00:01	62.2334	5.8114	0.1288	-0.2377	-0.1213	0.3483	-2.32067	385.033	3.00209	2.37056	308
26/04/2003	1899-12-31 17:30:03	10.7162	4.4205	0.098	0.2369	-0.1489	0.3859	-2.47457	385.087	3.13388	2.06776	351
26/04/2003	1899-12-31 18:00:02	-11.6989	6.2668	0.1388	0.373	-0.079	0.281	-3.00874	385.863	3.56723	3.07799	288
26/04/2003	1899-12-31 18:30:00	-12.2269	4.3599	0.0965	0.2881	-0.079	0.281	-3.218	387.004	4.21862	2.94932	281
26/04/2003	1899-12-31 19:00:05	-27.5957	7.0656	0.1564	0.4208	-0.1249	0.3535	-3.54784	387.145	4.30286	2.34798	292
26/04/2003	1899-12-31 19:30:03	-13.7544	3.1872	0.0706	0.2697	-0.037	0.1923	-3.27044	387.678	4.4016	2.16814	285
26/04/2003	1899-12-31 20:00:04	-12.5239	-0.0578	-0.0013	0.175	-0.0303	0.174	-2.99156	387.825	4.35756	2.62707	298
26/04/2003	1899-12-31 20:30:03	-8.3056	-0.5878	-0.013	0.2167	-0.0197	0.1402	-2.98845	387.963	4.41467	2.72133	321
26/04/2003	1899-12-31 21:00:02	-4.7672	-0.2499	-0.0055	0.0628	-0.0081	0.0901	-3.04093	388.108	4.43648	2.93325	320
26/04/2003	1899-12-31 21:30:03	-2.1409	-0.3901	-0.0086	0.0077	-0.0054	0.0733	-3.09781	388.3	4.41473	2.9472	313
26/04/2003	1899-12-31 22:00:04	-5.6872	-2.313	-0.0512	0.1183	0.0011	0.0338	-3.42822	388.56	4.3623	2.32444	335
26/04/2003	1899-12-31 22:30:03	-0.9855	0.1691	0.0037	-0.0252	-0.0016	0.0403	-3.3657	388.644	4.15857	1.94065	2
26/04/2003	1899-12-31 23:00:02	-0.4673	-0.2201	-0.0049	0.0079	0.0001	0.008	-3.56167	388.462	3.71133	1.43127	46
26/04/2003	1899-12-31 23:30:04	-1.8747	-0.2032	-0.0045	0.0088	-0.0022	0.0465	-3.58884	388.332	3.52756	1.31493	49
27/04/2003	1899-12-31 00:00:02	-2.0459	-0.5108	-0.0113	0.0026	0.0062	0.0785	-3.67116	388.486	3.47071	0.58454	115
27/04/2003	1899-12-31 00:30:03	-0.3315	-6.6938	-0.1481	0.0288	0.0039	0.0624	-3.80611	388.458	3.70461	0.50339	154
27/04/2003	1899-12-31 01:00:00	-0.9519	-3.9603	-0.0877	-0.0156	0.0045	0.067	-3.63235	388.256	3.61723	0.41555	167
27/04/2003	1899-12-31 01:30:05	-3.4844	-2.8143	-0.0623	-0.0086	0.007	0.0838	-3.74882	388.192	3.4714	1.03296	97
27/04/2003	1899-12-31 02:00:02	-2.3291	0.1556	0.0034	0.0739	0.0018	0.0428	-4.11751	388.615	3.49127	1.30241	142
27/04/2003	1899-12-31 02:30:01	0.4744	-1.1068	-0.0245	0.036	0.0023	0.0477	-4.18528	389.484	3.53984	1.80701	144
27/04/2003	1899-12-31 03:00:03	-4.7726	-1.0158	-0.0225	0.0513	-0.0021	0.0453	-4.22221	389.826	3.48741	2.45809	154
27/04/2003	1899-12-31 03:30:04	-1.8344	-0.2794	-0.0062	-0.0218	-0.0003	0.0174	-4.57033	389.274	3.51937	2.38412	155
27/04/2003	1899-12-31 04:00:00	-3.4204	1.0307	0.0228	0.1603	0.0033	0.0573	-4.83671	389.413	3.61623	2.57304	159
27/04/2003	1899-12-31 04:30:04	-3.2919	3.0524	0.0675	0.0415	-0.002	0.045	-5.31566	389.44	3.60233	2.49158	163
27/04/2003	1899-12-31 05:00:05	2.0189	0.9542	0.0211	-0.0549	-0.0013	0.0367	-5.99523	389.893	4.39699	2.20102	162
27/04/2003	1899-12-31 05:30:01	-17.0754	11.3351	0.2502	0.5041	-0.0237	0.1539	-6.56094	390.371	5.6502	1.7404	159
27/04/2003	1899-12-31 06:00:03	-2.9924	9.717	0.2145	0.4775	-0.0192	0.1387	-6.58653	390.66	5.80159	1.44509	177
27/04/2003	1899-12-31 06:30:05	8.9464	20.7158	0.4573	0.4619	-0.0173	0.1317	-6.34832	391.409	6.29192	1.02694	175
27/04/2003	1899-12-31 07:00:04
27/04/2003	1899-12-31 07:30:04	109.361	-17.0623	-0.3773	3.0131	-0.0313	0.1769	-4.73278	391.207	4.05812	1.03196	221
27/04/2003	1899-12-31 08:00:03	97.5712	31.9857	0.7078	4.0014	-0.0522	0.2284	-3.94844	390.275	3.90091	1.14297	228
27/04/2003	1899-12-31 08:30:05	132.426	36.009	0.7972	0.9054	0.0012	0.0345	-3.40866	388.868	3.60399	1.27138	231
27/04/2003	1899-12-31 09:00:04	104.213	18.8097	0.4166	2.1564	-0.0337	0.1835	-3.12145	389.243	3.47187	0.95474	262
27/04/2003	1899-12-31 09:30:05	200.944	12	0.2659	0.6966	-0.1044	0.3231	-2.46753	388.903	3.4013	0.95656	121
27/04/2003	1899-12-31 10:00:04	21.7883	2.477	0.0549	-0.6899	-0.1307	0.3616	-2.47053	389.149	3.43269	1.86786	341
27/04/2003	1899-12-31 10:30:03	23.0614	-4.7521	-0.1053	-0.3037	-0.0746	0.2731	-2.27648	388.954	3.30477	0.33825	317
27/04/2003	1899-12-31 11:00:00	246.678	21.5502	0.4779	1.0742	-0.0921	0.3035	-1.80323	388.059	2.91804	1.02033	168
27/04/2003	1899-12-31 11:30:02	238.676	-0.019	-0.0004	0.5271	-0.2499	0.4999	-1.51215	387.408	2.75633	1.14492	9
27/04/2003	1899-12-31 12:00:04	60.6569	-0.1664	-0.0037	-0.1094	-0.0459	0.2143	-1.73937	387.275	2.81489	1.7223	347
27/04/2003	1899-12-31 12:30:03	200.122	-0.7309	-0.0162	-0.2655	-0.0762	0.2761	-1.51945	387.457	2.8084	0.86106	299
27/04/2003	1899-12-31 13:00:00	253.734	-13.2101	-0.2931	0.1611	-0.1785	0.4225	-1.33563	387.358	2.77195	1.37901	88
27/04/2003	1899-12-31 13:30:05	286.167	16.0613	0.3564	-0.3173	-0.2812	0.5303	-1.11867	387.279	2.55814	1.77134	175
27/04/2003	1899-12-31 14:00:02	365.252	-9.0937	-0.2018	-0.6526	-0.1883	0.434	-1.01421	387.308	2.69197	2.26686	189
27/04/2003	1899-12-31 14:30:06	190.422	4.445	0.0986	-0.3811	-0.1511	0.3887	-1.00207	387.29	2.66236	2.71216	175
27/04/2003	1899-12-31 15:00:02	153.642	0.9349	0.0208	-0.4429	-0.0928	0.3046	-0.81142	387.304	2.59758	1.16986	187
27/04/2003	1899-12-31 15:30:06	146.547	7.9552	0.1766	0.3976	-0.13	0.3606	-0.64662	387.252	2.63149	1.47201	183
27/04/2003	1899-12-31 16:00:05	72.8333	-8.594	-0.1908	0.1023	-0.1554	0.3942	-0.54872	387.168	2.83534	2.15423	148
27/04/2003	1899-12-31 16:30:00	187.208	-5.9974	-0.1332	-0.0879	-0.3445	0.587	-0.3659	387.081	2.76444	2.72306	145
27/04/2003	1899-12-31 17:00:06	100.171	-8.6323	-0.1917	0.0428	-0.1643	0.4053	-0.28755	387.105	2.71651	2.71072	138
27/04/2003	1899-12-31 17:30:06	84.1392	-0.4184	-0.0093	-0.0938	-0.2097	0.4579	-0.34669	387.102	2.77517	2.58211	156
27/04/2003	1899-12-31 18:00:05	41.4883	-0.2037	-0.0045	-0.1616	-0.2225	0.4717	-0.44491	387.151	2.73246	2.94368	152
27/04/2003	1899-12-31 18:30:00	8.7993	3.9139	0.0869	-0.111	-0.2087	0.4568	-0.47511	387.2	2.78057	2.60046	138
27/04/2003	1899-12-31 19:00:06	-17.3932	0.2086	0.0046	0.0672	-0.1763	0.4198	-0.62978	387.345	2.82089	2.73075	144
27/04/2003	1899-12-31 19:30:00	-21.5843	-0.008	-0.0002	0.0745	-0.0556	0.2359	-0.8534	387.539	2.82089	2.40778	140
27/04/2003	1899-12-31 20:00:03	-31.0907	-0.0008	0	0.2691	-0.0819	0.2861	-1.1286	387.748	2.82089	2.7824	143
27/04/2003	1899-12-31 20:30:04	-13.6905	-0.0226	-0.0005	0.1171	-0.0386	0.1964	-1.46195	387.877	2.82089	2.69953	143
27/04/2003	1899-12-31 21:00:03	-23.5175	-0.0547	-0.0012	0.1415	-0.0819	0.2862	-1.83003	388.132	2.82089	3.22463	150
27/04/2003	1899-12-31 21:30:02	-21.4528	-1.0207	-0.0226	0.087	-0.0829	0.2879	-2.25736	388.737	2.8333	3.09531	169
27/04/2003	1899-12-31 22:00:06	-18.3832	-9.3542	-0.2073	0.4564	-0.0788	0.2807	-2.58821	389.008	3.22718	2.97389	171
27/04/2003	1899-12-31 22:30:07	-27.0415	1.6604	0.0368	0.7241	-0.0736	0.2714	-2.7932	388.964	3.26499	3.07607	169
27/04/2003	1899-12-31 23:00:00	-23.5212	0.117	0.0026	0.4075	-0.0657	0.2563	-3.08353	389.056	3.25771	3.16294	165
27/04/2003	1899-12-31 23:30:07	-28.5608	-0.0222	-0.0005	0.4454	-0.0744	0.2728	-3.23482	388.992	3.25572	3.13766	163
28/04/2003	1899-12-31	-28.588	0.0106	0.0002	0.4586	-0.0621	0.2493	-3.42198	388.907	3.25572	2.97813	161
28/04/2003	1899-12-31 00:30:03	-19.91	-0.0197	-0.0004	0.3659	-0.0229	0.1515	-3.65145	388.942	3.25572	2.93469	159
28/04/2003	1899-12-31 01:00:04	-25.5204	-0.0562	-0.0012	0.3482	-0.0335	0.1831	-3.75052	388.91	3.25572	3.15133	162
28/04/2003	1899-12-31 01:30:01	-22.6651	0.0735	0.0016	0.2001	-0.0324	0.1799	-3.93721	389.111	3.25572	2.98236	154
28/04/2003	1899-12-31 02:00:00	-32.2807	0.0014	0	0.3361	-0.0564	0.2375	-4.17365	389.281	3.25572	3.01984	149
28/04/2003	1899-12-31 02:30:01	-49.4513	-0.0382	-0.0008	0.7507	-0.0881	0.2969	-4.38763	389.541	3.25572	3.31538	154
28/04/2003	1899-12-31 03:00:04	-51.7818	0.0012	0	0.8327	-0.1405	0.3748	-4.417	389.546	3.25572	3.65114	155
28/04/2003	1899-12-31 03:30:01	-48.1353	-0.0137	-0.0003	0.8314	-0.1557	0.3946	-4.38899	389.531	3.25572	3.49722	154
28/04/2003	1899-12-31 04:00:04	-51.4184	-0.0019	0	1.0859	-0.1968	0.4436	-4.51361	389.712	3.25572	3.531	152
28/04/2003	1899-12-31 04:30:01	-43.7272	-0.026	-0.0006	0.9967	-0.214	0.4626	-4.58912	389.745	3.25572	3.32336	146
28/04/2003	1899-12-31 05:00:01	-32.5325	0.0378	0.0008	0.8266	-0.2515	0.5015	-4.61881	389.718	3.25572	3.44626	142
28/04/2003	1899-12-31 05:30:01	-19.4779	-0.0367	-0.0008	0.8729	-0.2903	0.5388	-4.41285	389.331	3.25572	3.29625	140
28/04/2003	1899-12-31 06:00:00	-4.5765	0.0386	0.0009	0.5256	-0.231	0.4806	-4.11455	389.27	3.25572	3.23078	140
28/04/2003	1899-12-31 06:30:06	10.4297	0.0139	0.0003	0.3445	-0.1158	0.3403	-3.93956	389.437	3.25572	2.96268	143
28/04/2003	1899-12-31 07:00:01	14.4097	-0.0258	-0.0006	0.452	-0.1431	0.3783	-3.68623	389.469	3.25572	3.22518	139
28/04/2003	1899-12-31 07:30:03	44.1321	-5.079	-0.1124	0.2972	-0.1691	0.4112	-3.48107	389.61	3.20193	3.21881	135
28/04/2003	1899-12-31 08:00:01	62.7836	2.2828	0.0506	0.4269	-0.3119	0.5585	-3.06711	389.578	3.08368	3.32982	138
28/04/2003	1899-12-31 08:30:02	107.711	4.5423	0.1006	0.3029	-0.3922	0.6263	-2.55445	389.681	3.05945	3.06445	139
28/04/2003	1899-12-31 09:00:01	160.958	15.9959	0.3547	0.6435	-0.6138	0.7835	-1.91348	389.538	2.98001	3.94079	148
28/04/2003	1899-12-31 09:30:03	224.996	7.7794	0.1726	-0.1742	-0.548	0.7403	-1.17999	389.488	2.93865	3.74856	144
28/04/2003	1899-12-31 10:00:06	121.409	7.9574	0.1767	0.2663	-0.5398	0.7347	-0.56144	389.225	2.91467	4.20898	142
28/04/2003	1899-12-31 10:30:04	153.981	-6.916	-0.1536	-0.5418	-0.5478	0.7401	0.20794	388.868	2.82562	4.47485	148
28/04/2003	1899-12-31 11:00:01	163.728	7.9804	0.1774	-0.5097	-0.6282	0.7926	0.83143	388.629	2.80919	4.20238	142
28/04/2003	1899-12-31 11:30:06	213.227	2.888	0.0642	-0.5016	-0.7085	0.8417	1.16224	388.365	2.76075	5.43464	149
28/04/2003	1899-12-31 12:00:01	215.279	15.0202	0.3341	-0.5406	-0.9426	0.9709	1.47637	388.263	2.78028	4.60103	146
28/04/2003	1899-12-31 12:30:03	144.901	10.3973	0.2313	-0.409	-0.7469	0.8642	1.78084	388.12	2.7677	4.83871	146
28/04/2003	1899-12-31 13:00:06	168.198	14.1	0.3138	-0.4693	-0.8005	0.8947	2.02754	388.141	2.77281	4.62861	150
28/04/2003	1899-12-31 13:30:03	161.942	20.2207	0.4501	-0.6641	-0.822	0.9067	2.20355	388.119	2.81468	4.58017	143
28/04/2003	1899-12-31 14:00:02	161.899	45.2118	1.0066	-0.4342	-0.7326	0.8559	2.51722	388.15	2.87604	3.78747	140
28/04/2003	1899-12-31 14:30:03	127.936	40.6287	0.9048	-0.6063	-0.7016	0.8376	2.8539	388.326	2.96617	4.37355	142
28/04/2003	1899-12-31 15:00:06	81.081	17.668	0.3936	-0.4543	-0.5484	0.7405	3.16724	388.681	3.18952	3.37911	161
28/04/2003	1899-12-31 15:30:03	59.3483	15.978	0.356	-0.724	-0.6204	0.7877	3.23857	389.175	3.23555	4.01278	173
28/04/2003	1899-12-31 16:00:05	47.8916	11.0988	0.2473	-0.3885	-0.578	0.7603	3.26429	389.351	3.31026	3.46201	150
28/04/2003	1899-12-31 16:30:03	21.8455	18.9659	0.4225	-0.2399	-0.6865	0.8286	3.14544	389.259	3.56844	4.13722	169
28/04/2003	1899-12-31 17:00:06	27.8045	-0.6337	-0.0141	0.5675	-0.4277	0.654	2.78189	389.76	3.72941	3.68837	191
28/04/2003	1899-12-31 17:30:04	-14.5884	3.0696	0.0683	0.649	-0.3871	0.6222	1.87569	389.985	4.09981	4.55603	188
28/04/2003	1899-12-31 18:00:03	0.8436	-7.747	-0.1722	0.2933	-0.9215	0.9599	1.14113	390.462	4.532	5.28946	184
28/04/2003	1899-12-31 18:30:07	11.4819	-17.0756	-0.3794	0.6917	-0.5752	0.7584	0.48584	390.1	5.20862	4.95958	187
28/04/2003	1899-12-31 19:00:02	-15.3371	0.1288	0.0029	0.2935	-0.2823	0.5314	0.26829	390.433	5.28055	3.34967	177
28/04/2003	1899-12-31 19:30:00	-27.4426	2.1745	0.0483	0.4678	-0.2558	0.5057	0.21384	390.772	5.2029	2.86672	173
28/04/2003	1899-12-31 20:00:03	-12.0883	1.0625	0.0236	0.1428	-0.0889	0.2981	0.14898	391.145	5.17209	2.52442	163
28/04/2003	1899-12-31 20:30:04	-22.4265	2.5223	0.056	0.4794	-0.1271	0.3565	0.10123	391.667	5.10956	2.82186	163
28/04/2003	1899-12-31 21:00:03	-20.8247	1.2169	0.027	0.5017	-0.1327	0.3643	0.01866	391.969	5.10804	2.96398	156
28/04/2003	1899-12-31 21:30:04	-19.8591	0.6631	0.0147	0.516	-0.1111	0.3333	-0.12238	392.219	5.12109	2.46906	154
28/04/2003	1899-12-31 22:00:03	-22.6025	-0.4679	-0.0104	0.6578	-0.1114	0.3337	-0.31061	392.381	5.12901	2.47263	151
28/04/2003	1899-12-31 22:30:06	-22.022	0.0598	0.0013	0.6634	-0.0735	0.2711	-0.50115	392.604	5.17816	2.14583	143
28/04/2003	1899-12-31 23:00:03	-14.1355	-0.7836	-0.0174	0.4338	-0.0443	0.2104	-0.58582	392.757	5.22689	2.06749	141
28/04/2003	1899-12-31 23:30:01	-14.0768	-0.2198	-0.0049	0.6738	-0.0552	0.2349	-0.65541	392.899	5.31105	1.94667	137
29/04/2003	1899-12-31	-19.1901	-1.8739	-0.0416	0.9488	-0.1033	0.3213	-0.60751	393.027	5.43592	2.10424	146
29/04/2003	1899-12-31 00:30:00	-24.4906	-2.0499	-0.0455	1.5283	-0.1606	0.4007	-0.53093	392.521	5.64781	2.56768	161
29/04/2003	1899-12-31 01:00:03	-24.4769	-2.7378	-0.0608	1.0133	-0.1468	0.3832	-0.5735	392.296	5.78766	2.48636	161
29/04/2003	1899-12-31 01:30:01	-21.5109	-0.7551	-0.0168	0.5595	-0.0869	0.2947	-0.68731	392.295	5.83848	2.13154	152
29/04/2003	1899-12-31 02:00:00	-16.4926	-0.3581	-0.0079	0.3823	-0.0396	0.1989	-0.7869	392.549	5.8393	2.00352	150
29/04/2003	1899-12-31 02:30:01	-13.37	-0.3674	-0.0082	0.3159	-0.0316	0.1776	-0.84164	392.867	5.85827	1.83433	151
29/04/2003	1899-12-31 03:00:02	-10.3307	-0.3978	-0.0088	0.3782	-0.0327	0.1807	-0.81158	393.103	5.89123	1.78271	148
29/04/2003	1899-12-31 03:30:07	-9.975	-0.4336	-0.0096	0.4919	-0.0336	0.1832	-0.7807	393.235	5.90951	1.71832	147
29/04/2003	1899-12-31 04:00:04	-11.9584	-0.5255	-0.0117	0.708	-0.0377	0.1941	-0.83156	393.529	5.92072	1.83901	149
29/04/2003	1899-12-31 04:30:01	-8.4482	-0.353	-0.0078	0.6348	-0.0307	0.1753	-0.8084	393.752	5.93586	1.57651	136
29/04/2003	1899-12-31 05:00:04	-5.6378	-0.0746	-0.0017	0.5891	-0.0342	0.185	-0.77188	393.811	5.97287	1.45076	126
29/04/2003	1899-12-31 05:30:02	-4.0289	0.682	0.0151	0.5492	-0.0366	0.1912	-0.74356	393.868	6.01877	1.39383	137
29/04/2003	1899-12-31 06:00:05	-2.9805	2.4033	0.0533	0.4085	-0.0652	0.2553	-0.7053	393.773	6.06361	1.7063	138
29/04/2003	1899-12-31 06:30:05	14.3058	3.9302	0.0872	0.452	-0.1381	0.3716	-0.57066	393.265	6.13029	2.03541	140
29/04/2003	1899-12-31 07:00:05	23.3932	5.8605	0.1301	-0.244	-0.131	0.3619	-0.36498	392.859	6.19894	2.30939	147
29/04/2003	1899-12-31 07:30:05	31.4211	6.1439	0.1364	-0.3554	-0.1506	0.3881	-0.33636	392.759	6.2567	2.35875	147
29/04/2003	1899-12-31 08:00:00	51.1666	7.9849	0.1773	-0.725	-0.1182	0.3438	-0.23516	392.734	6.32865	2.61901	137
29/04/2003	1899-12-31 08:30:06	34.8978	8.6389	0.1918	-0.387	-0.1769	0.4206	-0.17387	392.73	6.40366	2.6446	149
29/04/2003	1899-12-31 09:00:05	30.1162	6.5817	0.1461	-0.4813	-0.1757	0.4192	-0.13417	392.621	6.4688	2.31418	153
29/04/2003	1899-12-31 09:30:02	31.738	7.5921	0.1686	-0.5647	-0.1771	0.4208	0.07158	392.176	6.52902	2.29631	158
29/04/2003	1899-12-31 10:00:05	32.9649	1.463	0.0325	-0.3167	-0.0666	0.2581	0.35445	391.894	6.60945	1.82392	168
29/04/2003	1899-12-31 10:30:00	54.3689	6.823	0.1516	-0.7827	-0.0956	0.3093	0.72827	391.388	6.69364	1.82699	161
29/04/2003	1899-12-31 11:00:05	58.5109	9.4544	0.2101	-0.5081	-0.1593	0.3992	1.09852	391.02	6.70688	2.17448	164
29/04/2003	1899-12-31 11:30:02	50.6412	7.4757	0.1662	-0.9946	-0.0979	0.3129	1.30328	390.819	6.72807	1.56946	153
29/04/2003	1899-12-31 12:00:02	123.726	12.6986	0.2824	-1.2596	-0.2286	0.4781	1.73947	390.368	6.7252	2.02568	148
29/04/2003	1899-12-31 12:30:02	137.393	15.9517	0.3549	-1.9225	-0.4073	0.6382	2.01126	390.313	6.76025	2.64193	149
29/04/2003	1899-12-31 13:00:05	111.492	15.8607	0.3529	-1.6626	-0.4135	0.6431	2.25021	390.482	6.84663	3.36009	167
29/04/2003	1899-12-31 13:30:07	94.6157	12.0759	0.2687	-1.6168	-0.4143	0.6437	2.16059	390.884	6.93355	2.87923	170
29/04/2003	1899-12-31 14:00:00	45.3053	-0.0736	-0.0016	-0.922	-0.2427	0.4926	1.78213	391.275	7.09253	3.19334	169
29/04/2003	1899-12-31 14:30:00	39.2167	17.1639	0.3816	-1.0808	-0.2497	0.4997	1.53196	391.434	7.22881	2.39301	176
29/04/2003	1899-12-31 15:00:00	32.3638	7.5232	0.1673	-0.5384	-0.1566	0.3957	1.58134	391.561	7.11222	2.82584	185
29/04/2003	1899-12-31 15:30:03	24.4267	4.8468	0.1078	-0.4158	-0.1236	0.3516	1.63612	391.567	7.11559	2.6382	186
29/04/2003	1899-12-31 16:00:02	18.792	3.0228	0.0672	-0.201	-0.1049	0.3239	1.68844	391.499	7.17216	2.30933	188
29/04/2003	1899-12-31 16:30:03	10.6024	1.5667	0.0348	-0.14	-0.0861	0.2934	1.66732	391.555	7.21049	2.69562	182
29/04/2003	1899-12-31 17:00:06	14.7529	3.5459	0.0789	0.1248	-0.2122	0.4606	1.64388	391.498	7.26854	2.89178	183
29/04/2003	1899-12-31 17:30:03	6.0406	2.7689	0.0616	0.1723	-0.2095	0.4577	1.54194	391.638	7.27806	2.71111	186
29/04/2003	1899-12-31 18:00:01	6.4903	2.9366	0.0653	0.0506	-0.1277	0.3573	1.41233	391.762	7.27304	2.32165	174
29/04/2003	1899-12-31 18:30:07	6.1391	1.1546	0.0257	-0.035	-0.1258	0.3547	1.27133	391.935	7.285	1.81192	175
29/04/2003	1899-12-31 19:00:02	2.677	0.5828	0.013	0.2618	-0.0588	0.2425	1.20951	392.194	7.29294	1.55634	182
29/04/2003	1899-12-31 19:30:03	2.8957	-0.2986	-0.0066	0.1221	-0.0196	0.1399	1.11533	392.439	7.28692	1.66981	190
29/04/2003	1899-12-31 20:00:02	-4.2796	-1.1366	-0.0253	0.5185	-0.0406	0.2015	1.01422	392.887	7.26867	1.85264	196
29/04/2003	1899-12-31 20:30:05	-4.7415	-0.6307	-0.014	0.6227	-0.06	0.245	0.95905	393.114	7.26801	2.03427	199
29/04/2003	1899-12-31 21:00:03	-2.7401	-0.6159	-0.0137	0.322	-0.0257	0.1604	0.78415	393.424	7.25443	1.65026	179
29/04/2003	1899-12-31 21:30:05	-7.8959	-0.7062	-0.0157	0.6754	-0.0471	0.2169	0.69572	393.647	7.24758	1.91952	178
29/04/2003	1899-12-31 22:00:00	-4.5009	-0.0222	-0.0005	0.3959	-0.0258	0.1606	0.55229	393.952	7.26989	1.8047	187
29/04/2003	1899-12-31 22:30:02	-5.8607	0.4591	0.0102	0.7111	-0.0429	0.207	0.4046	394.143	7.35367	2.00766	180
29/04/2003	1899-12-31 23:00:01	-4.0804	-0.4883	-0.0108	0.6188	-0.0344	0.1854	0.25453	394.378	7.36964	1.79448	180
29/04/2003	1899-12-31 23:30:02	-2.366	0.5431	0.0121	0.2696	-0.0388	0.197	0.08493	395.012	7.316	1.55673	174
30/04/2003	1899-12-31	-5.2357	0.5329	0.0118	0.6138	-0.0399	0.1996	0.14303	395.087	7.39442	1.37522	157
30/04/2003	1899-12-31 00:30:04	-5.1849	0.3215	0.0071	0.4452	-0.0243	0.156	0.20497	395.085	7.42732	1.41685	134
30/04/2003	1899-12-31 01:00:01	-3.6908	-0.2175	-0.0048	0.6074	-0.0333	0.1824	0.2621	395.685	7.40359	1.63792	136
30/04/2003	1899-12-31 01:30:02	-6.3091	0.5278	0.0117	1.1788	-0.066	0.257	0.2388	396.044	7.39688	1.76351	144
30/04/2003	1899-12-31 02:00:01	-5.5884	0.439	0.0097	1.155	-0.0592	0.2433	-0.01269	395.719	7.41593	1.81522	132
30/04/2003	1899-12-31 02:30:01	-5.0354	-1.2185	-0.0271	0.6609	-0.0471	0.217	0.12882	395.342	7.4135	1.81862	133
30/04/2003	1899-12-31 03:00:04	-3.9863	1.085	0.0241	0.7815	-0.051	0.2258	0.37666	395.554	7.4092	1.84058	127
30/04/2003	1899-12-31 03:30:05	-14.2239	0.806	0.0179	0.9482	-0.0917	0.3027	0.52195	395.661	7.41631	1.9116	129
30/04/2003	1899-12-31 04:00:02	-11.3698	0.4235	0.0094	0.7474	-0.0425	0.2062	0.63486	395.949	7.42433	1.94855	133
30/04/2003	1899-12-31 04:30:05	-15.0675	0.7836	0.0174	0.7887	-0.0657	0.2562	0.69787	395.881	7.43967	2.13354	138
30/04/2003	1899-12-31 05:00:06	-6.4388	-0.0774	-0.0017	0.8449	-0.105	0.324	0.44381	395.913	7.46806	2.35742	130
30/04/2003	1899-12-31 05:30:01	-11.7588	-3.4296	-0.0762	0.227	-0.0948	0.3079	0.35748	395.942	7.4794	2.51526	121
30/04/2003	1899-12-31 06:00:00	3.3656	3.7076	0.0824	0.458	-0.1368	0.3698	0.51838	396.192	7.53544	2.35357	122
30/04/2003	1899-12-31 06:30:03	-7.8346	5.3174	0.1181	0.3684	-0.1659	0.4073	0.43547	396.132	7.55028	2.53103	118
30/04/2003	1899-12-31 07:00:03	-3.859	3.05	0.0677	0.3648	-0.1541	0.3926	0.49124	396.349	7.5952	2.46792	124
30/04/2003	1899-12-31 07:30:05	-12.0872	6.4099	0.1424	0.3314	-0.2143	0.4629	0.47632	396.527	7.65829	2.77574	125
30/04/2003	1899-12-31 08:00:02	-13.4393	-1.2741	-0.0283	1.3414	-0.2081	0.4562	0.66616	395.436	7.76192	3.02833	120
30/04/2003	1899-12-31 08:30:02	-19.9305	1.7232	0.0383	0.4859	-0.3623	0.6019	0.92698	393.978	7.78507	3.55513	116
30/04/2003	1899-12-31 09:00:05	-20.4324	11.3292	0.2518	0.0223	-0.2427	0.4927	1.04339	392.955	7.60545	3.063	108
30/04/2003	1899-12-31 09:30:03	-12.1047	12.6634	0.2815	-0.2399	-0.1891	0.4349	1.20814	392.474	7.62816	2.95326	105
30/04/2003	1899-12-31 10:00:03	-15.1467	10.9006	0.2423	-0.7793	-0.1954	0.442	1.26463	393.16	7.71816	2.23991	102
30/04/2003	1899-12-31 10:30:03	67.0941	0.7498	0.0167	-0.4734	-0.0488	0.2208	1.21198	394.292	7.65854	2.92029	113
30/04/2003	1899-12-31 11:00:02
30/04/2003	1899-12-31 11:30:00	197.746	17.7047	0.3937	0.0775	-0.38	0.6164	1.76275	395.192	7.61557	3.43296	107
30/04/2003	1899-12-31 12:00:03	47.88	6.796	0.151	0.1501	-0.215	0.4637	0.88474	394.758	7.54325	3.34217	91
30/04/2003	1899-12-31 12:30:04	-26.7528	6.1672	0.137	-0.0852	-0.2446	0.4946	0.55489	394.154	7.4604	3.8443	84
30/04/2003	1899-12-31 13:00:05	-14.3399	9.2948	0.2065	-0.3571	-0.2142	0.4628	0.67211	393.563	7.5605	3.42867	84
30/04/2003	1899-12-31 13:30:03	-13.0365	2.6454	0.0588	-0.5862	-0.3057	0.5529	0.63428	393.201	7.56227	3.96953	80
30/04/2003	1899-12-31 14:00:06	-14.3897	4.8778	0.1083	-0.186	-0.209	0.4572	0.19166	393.353	7.40285	3.94277	80
30/04/2003	1899-12-31 14:30:02	-11.8717	4.5866	0.1018	-0.3035	-0.1906	0.4366	0.02636	392.956	7.38781	3.82756	80
30/04/2003	1899-12-31 15:00:07	-18.6293	7.7147	0.1713	-0.2989	-0.2385	0.4883	0.04741	392.622	7.47136	3.18992	85
30/04/2003	1899-12-31 15:30:03	-20.4185	10.1735	0.2259	-0.7151	-0.2682	0.5178	-0.02368	392.553	7.48417	2.95948	86
30/04/2003	1899-12-31 16:00:04	-6.1139	9.7585	0.2167	-0.4948	-0.1175	0.3428	-0.03158	392.834	7.46392	1.78071	95
30/04/2003	1899-12-31 16:30:07	-2.0748	6.8326	0.1517	-0.0703	-0.022	0.1484	-0.13958	392.94	7.52525	0.96052	82
30/04/2003	1899-12-31 17:00:02	0.4602	0.2792	0.0062	-0.1341	0.0047	0.0688	0.01089	392.936	7.45651	0.64271	62
30/04/2003	1899-12-31 17:30:03	12.746	3.8318	0.0851	-0.1999	0.004	0.0632	0.45849	392.886	7.41986	0.47724	312
30/04/2003	1899-12-31 18:00:02	12.4629	7.8146	0.1736	-0.0851	-0.0538	0.232	0.46399	393.151	7.33604	1.93659	317
30/04/2003	1899-12-31 18:30:01	6.1115	1.6345	0.0363	0.0175	-0.0653	0.2555	0.27038	393.132	7.19556	2.35051	320
30/04/2003	1899-12-31 19:00:04	-5.553	0.7284	0.0162	0.2464	-0.0452	0.2125	0.19798	393.167	7.20123	2.04038	306
30/04/2003	1899-12-31 19:30:04	-4.646	1.0005	0.0222	0.4792	-0.0681	0.2609	-0.22022	393.055	7.22888	2.26145	295
30/04/2003	1899-12-31 20:00:03	0.0902	-0.1732	-0.0038	0.3176	-0.0399	0.1998	-0.23489	393.153	7.22107	2.06173	280
30/04/2003	1899-12-31 20:30:01	-20.2641	-0.2022	-0.0045	0.96	-0.1576	0.397	-0.14371	393.616	7.23214	3.30226	275
30/04/2003	1899-12-31 21:00:02	-31.9619	1.9667	0.0437	-0.1064	-0.2772	0.5265	-0.2062	394.552	7.19083	3.77476	279
30/04/2003	1899-12-31 21:30:02	-19.3147	1.291	0.0287	1.0314	-0.2811	0.5302	0.18631	395.477	7.08613	4.24052	283
30/04/2003	1899-12-31 22:00:03	-9.3743	2.9725	0.066	0.9471	-0.2707	0.5203	0.10219	394.958	7.01717	3.82577	276
30/04/2003	1899-12-31 22:30:02	-11.1293	5.8142	0.1291	0.8985	-0.283	0.5319	0.01684	395.025	6.94757	4.33407	275
30/04/2003	1899-12-31 23:00:00	5.9015	3.098	0.0688	0.6165	-0.1497	0.387	-0.01996	395.772	6.95187	3.59904	280
30/04/2003	1899-12-31 23:30:02	0.1224	1.165	0.0259	0.6778	-0.1831	0.4279	0.09158	396.486	6.97944	3.4163	284
01/05/2003	1899-12-31 00:00:05	-14.0961	0.6475	0.0144	1.4948	-0.2303	0.4799	0.14164	396.843	6.96198	3.91716	283
01/05/2003	1899-12-31 00:30:03	-8.4041	1.6039	0.0356	1.0031	-0.1316	0.3628	-0.0692	395.531	6.91359	3.12817	290
01/05/2003	1899-12-31 01:00:04	0.3137	0.907	0.0201	0.2285	-0.0641	0.2532	-0.05912	396.06	6.93302	2.05382	281
01/05/2003	1899-12-31 01:30:00	-1.6459	0.9767	0.0217	0.6769	-0.0509	0.2257	0.23705	396.596	7.02626	1.96233	264
01/05/2003	1899-12-31 02:00:03	-9.1164	-1.1374	-0.0253	1.4015	-0.105	0.324	0.30917	396.191	7.11073	2.74819	260
01/05/2003	1899-12-31 02:30:05	-4.3695	0.9795	0.0218	0.6878	-0.0681	0.261	0.41293	395.65	7.12086	2.23691	252
01/05/2003	1899-12-31 03:00:02	-2.0561	0.4271	0.0095	1.2118	-0.0798	0.2826	0.4475	394.748	7.09251	2.27472	249
01/05/2003	1899-12-31 03:30:05	-9.9859	-1.4434	-0.0321	1.6437	-0.1271	0.3565	0.39886	393.554	7.01966	2.21986	241
01/05/2003	1899-12-31 04:00:04	-5.0978	0.1273	0.0028	0.5182	-0.0668	0.2584	0.44587	392.674	6.9466	1.77675	239
01/05/2003	1899-12-31 04:30:04	-8.6587	0.2823	0.0063	0.8297	-0.0766	0.2767	0.45018	392.862	6.95263	1.77643	222
01/05/2003	1899-12-31 05:00:01	-1.6707	0.9844	0.0219	0.2211	-0.026	0.1614	0.43332	392.919	7.04932	1.09255	191
01/05/2003	1899-12-31 05:30:01	-6.349	1.118	0.0248	0.5392	-0.0737	0.2716	0.45096	392.905	7.02994	1.52284	197
01/05/2003	1899-12-31 06:00:00	-1.3369	0.7396	0.0164	0.0818	-0.068	0.2607	0.32234	393.535	7.16996	1.4625	171
01/05/2003	1899-12-31 06:30:03	12.3413	4.5788	0.1017	0.2168	-0.106	0.3256	0.26263	393.405	7.36759	1.83998	157
01/05/2003	1899-12-31 07:00:00	10.2085	15.5671	0.3457	-0.4499	-0.1436	0.379	0.33544	393.031	7.36446	1.96482	175
01/05/2003	1899-12-31 07:30:03	2.5067	11.5475	0.2564	-0.3756	-0.0939	0.3064	0.20108	393.13	7.34348	2.22019	175
01/05/2003	1899-12-31 08:00:03	13.0923	9.425	0.2093	-0.6013	-0.1724	0.4152	0.32417	392.874	7.40612	2.08915	173
01/05/2003	1899-12-31 08:30:07	29.2331	33.4854	0.7439	-0.9238	-0.2199	0.4689	0.55408	392.299	7.4873	2.55333	152
01/05/2003	1899-12-31 09:00:04	31.3375	20.9839	0.4662	-1.4579	-0.2138	0.4623	0.76269	391.582	7.64413	3.00399	146
01/05/2003	1899-12-31 09:30:00	29.3588	17.9088	0.398	-1.291	-0.2268	0.4762	1.04781	391.105	7.80872	2.59155	156
01/05/2003	1899-12-31 10:00:03	20.5099	23.2913	0.5178	-1.3606	-0.288	0.5367	1.32473	390.518	7.85493	2.9409	146
01/05/2003	1899-12-31 10:30:03	28.6247	22.3179	0.4961	-2.0469	-0.4083	0.639	1.37648	390.214	7.91577	3.44054	147
01/05/2003	1899-12-31 11:00:04	22.7189	19.9369	0.4433	-1.3554	-0.3967	0.6298	1.46278	389.787	7.89271	3.72465	145
01/05/2003	1899-12-31 11:30:06	56.5455	31.9682	0.711	-2.2784	-0.4166	0.6454	1.88497	389.274	8.06287	3.90484	141
01/05/2003	1899-12-31 12:00:03	51.948	39.717	0.8835	-2.3042	-0.4479	0.6692	2.12007	388.971	8.09607	3.85763	141
01/05/2003	1899-12-31 12:30:00	56.2511	32.9745	0.7338	-2.164	-0.5926	0.7698	2.53902	388.518	8.20674	3.96239	145
01/05/2003	1899-12-31 13:00:01	3.0908	19.9708	0.4445	-1.4805	-0.4286	0.6547	2.58754	388.083	8.33321	3.6164	145
01/05/2003	1899-12-31 13:30:00	-30.096	5.4656	0.1216	-0.6564	-0.387	0.6221	2.52907	388.188	8.52271	3.76339	139
01/05/2003	1899-12-31 14:00:01	-7.8113	1.6349	0.0364	-0.3846	-0.3038	0.5512	2.57716	388.098	8.78972	3.76283	135
01/05/2003	1899-12-31 14:30:00	-16.3031	11.0803	0.2467	-0.2486	-0.2825	0.5315	2.89667	387.855	8.84312	3.37001	134
01/05/2003	1899-12-31 15:00:03	-12.2882	5.1751	0.1152	-0.2546	-0.2603	0.5102	2.95851	387.869	8.9761	3.5434	137
01/05/2003	1899-12-31 15:30:06	-3.1667	1.7648	0.0393	-0.8134	-0.2213	0.4704	2.93369	387.7	9.08888	2.98602	138
01/05/2003	1899-12-31 16:00:04	0.7365	9.7959	0.2181	-0.7862	-0.193	0.4393	3.16612	387.633	9.24689	3.26335	137
01/05/2003	1899-12-31 16:30:01	-14.738	-0.4456	-0.0099	-0.7138	-0.2331	0.4828	3.24885	387.644	9.28141	3.1602	133
01/05/2003	1899-12-31 17:00:04	-9.3346	1.3852	0.0308	-0.0374	-0.1498	0.387	3.31499	387.774	9.36103	2.78373	124
01/05/2003	1899-12-31 17:30:05	-4.2517	1.62	0.0361	-0.1081	-0.1246	0.353	3.2995	387.642	9.34404	3.06203	113
01/05/2003	1899-12-31 18:00:06	-1.2497	-0.2227	-0.005	0.1609	-0.0663	0.2574	3.30627	387.791	9.33021	3.30085	107
01/05/2003	1899-12-31 18:30:01	-1.5581	1.2287	0.0274	0.5027	-0.1047	0.3236	3.17684	387.556	9.23397	3.13374	98
01/05/2003	1899-12-31 19:00:00	-1.4272	1.645	0.0366	0.5785	-0.1598	0.3998	3.22198	387.517	9.07175	3.49688	94
01/05/2003	1899-12-31 19:30:01	-13.2833	2.4762	0.0551	0.6684	-0.1305	0.3612	3.25126	387.577	8.95369	3.87183	97
01/05/2003	1899-12-31 20:00:06	-9.729	2.1874	0.0487	1.0399	-0.1724	0.4153	3.1816	387.125	8.78724	3.58788	94
01/05/2003	1899-12-31 20:30:05	211.084	-2.1398	-0.0477	0.7282	-0.0946	0.3076	3.3695	387.597	8.80019	3.68106	101
01/05/2003	1899-12-31 21:00:04	175.3	3.9221	0.0873	1.212	-0.1868	0.4322	3.23725	388.202	8.70317	3.83311	103
01/05/2003	1899-12-31 21:30:02	80.057	2.28	0.0508	0.0741	-0.167	0.4086	2.85026	388.755	8.54319	3.7273	98
01/05/2003	1899-12-31 22:00:00	45.9784	-3.5334	-0.0786	0.921	-0.2548	0.5047	2.54322	389.138	8.38091	3.83442	89
01/05/2003	1899-12-31 22:30:05	-11.5488	-3.5082	-0.0781	0.876	-0.3739	0.6115	2.31642	389.632	8.26578	4.64127	80
01/05/2003	1899-12-31 23:00:02	31.8944	2.9394	0.0654	0.7204	-0.3982	0.631	2.22027	389.774	8.18499	5.16454	74
01/05/2003	1899-12-31 23:30:00	-0.7652	1.1886	0.0264	0.5759	-0.4051	0.6364	1.97974	390.259	8.10161	4.81003	76
02/05/2003	1899-12-31 00:00:01	-16.843	4.2422	0.0944	0.7556	-0.3431	0.5857	1.93129	390.664	8.04277	5.02887	71
02/05/2003	1899-12-31 00:30:05	-26.1177	-1.105	-0.0246	0.8081	-0.2943	0.5425	1.91123	391.34	8.09073	5.00457	75
02/05/2003	1899-12-31 01:00:05	-35.4168	4.7053	0.1046	0.8448	-0.3585	0.5988	1.84747	391.505	8.15201	4.76948	72
02/05/2003	1899-12-31 01:30:04	-43.545	6.0638	0.1349	1.6974	-0.4872	0.698	1.97842	391.233	8.21278	5.08309	69
02/05/2003	1899-12-31 02:00:07	-31.5495	0.3081	0.0069	0.8429	-0.4178	0.6463	1.9171	390.877	8.16784	4.90365	66
02/05/2003	1899-12-31 02:30:01	-53.6839	5.3657	0.1193	1.6568	-0.5311	0.7288	1.70733	391.99	8.12156	5.16965	59
02/05/2003	1899-12-31 03:00:00	-47.0837	3.7024	0.0823	0.7898	-0.5263	0.7255	1.44411	392.304	7.97236	4.86926	58
02/05/2003	1899-12-31 03:30:00	-42.6729	4.6196	0.1027	0.517	-0.5472	0.7397	1.26026	392.508	7.82426	4.63874	57
02/05/2003	1899-12-31 04:00:01	-35.6328	2.2576	0.0502	0.6351	-0.4137	0.6432	0.97426	392.925	7.69994	4.75282	54
02/05/2003	1899-12-31 04:30:00	-38.907	0.3736	0.0083	1.0019	-0.3991	0.6318	0.79055	392.938	7.64741	4.2128	52
02/05/2003	1899-12-31 05:00:05	-34.8439	0.9394	0.0209	0.8644	-0.4077	0.6385	0.70772	392.801	7.62242	4.08577	48
02/05/2003	1899-12-31 05:30:01	-42.9984	1.0574	0.0235	0.8273	-0.5049	0.7106	0.79759	392.514	7.62312	4.0589	44
02/05/2003	1899-12-31 06:00:00	-35.9273	1.9047	0.0423	0.3487	-0.4597	0.678	0.80323	392.192	7.61752	4.18202	40
02/05/2003	1899-12-31 06:30:07	-28.5822	2.1432	0.0476	0.2637	-0.5387	0.7339	0.75357	392.146	7.58189	3.9819	37
02/05/2003	1899-12-31 07:00:04	-33.3383	3.577	0.0795	0.1771	-0.4924	0.7017	0.74583	392.07	7.58617	3.79159	34
02/05/2003	1899-12-31 07:30:01	-21.8096	5.4659	0.1215	-0.1603	-0.4612	0.6791	0.84609	392.039	7.56672	3.7014	30
02/05/2003	1899-12-31 08:00:02	-24.6471	2.0936	0.0465	-0.2247	-0.4026	0.6345	0.59333	392.028	7.48912	3.85716	23
02/05/2003	1899-12-31 08:30:01	-30.9687	14.2326	0.3162	-0.7437	-0.5884	0.7671	0.5725	391.86	7.39133	4.54961	20
02/05/2003	1899-12-31 09:00:02	-22.8561	7.1853	0.1596	-0.663	-0.3953	0.6287	0.56607	391.658	7.36265	4.08842	17
02/05/2003	1899-12-31 09:30:01	9.6706	12.1741	0.2705	-1.6979	-0.6192	0.7869	0.65587	391.492	7.44495	3.7773	18
02/05/2003	1899-12-31 10:00:01	8.9316	22.2431	0.4941	-0.6807	-0.2926	0.5409	0.60824	391.143	7.44416	3.59588	2
02/05/2003	1899-12-31 10:30:03	7.5135	9.4566	0.2101	-1.1632	-0.3096	0.5565	0.56162	390.82	7.32951	3.89026	352
02/05/2003	1899-12-31 11:00:00	-6.1873	10.1595	0.2257	-0.9844	-0.2836	0.5326	0.65211	390.186	7.40203	4.13674	353
02/05/2003	1899-12-31 11:30:01	-11.6584	17.0322	0.3784	-1.7138	-0.4559	0.6752	0.78133	389.942	7.40768	4.63631	353
02/05/2003	1899-12-31 12:00:03	-11.797	21.4844	0.4774	-1.7095	-0.474	0.6885	0.82361	390.009	7.35461	5.00577	356
02/05/2003	1899-12-31 12:30:01	-25.9243	10.9195	0.2427	-0.2015	-0.0486	0.2205	0.92461	389.946	7.32547	5.24241	357
02/05/2003	1899-12-31 13:00:00	9.3192	9.3571	0.208	-0.3863	-0.2654	0.5152	1.17832	387.883	7.36295	4.12261	346
02/05/2003	1899-12-31 13:30:02	2.0731	10.3569	0.2302	-1.2574	-0.2729	0.5224	1.33863	387.906	7.31255	4.64342	350
02/05/2003	1899-12-31 14:00:07	20.1854	16.4988	0.3668	-2.1896	-0.2602	0.5101	1.44898	387.836	7.38592	4.1196	347
02/05/2003	1899-12-31 14:30:02	10.9754	3.595	0.0799	-1.2166	-0.1863	0.4316	1.3233	387.901	7.37058	3.72225	338
02/05/2003	1899-12-31 15:00:01	-11.447	4.813	0.107	-1.2524	-0.2381	0.4879	1.17965	387.97	7.22446	4.44086	336
02/05/2003	1899-12-31 15:30:02	-15.4515	8.6607	0.1925	-0.868	-0.2704	0.52	1.11521	387.888	7.17061	4.45233	331
02/05/2003	1899-12-31 16:00:03	-29.131	1.1194	0.0249	-0.5609	-0.2133	0.4619	1.08184	388.044	7.03079	4.7298	338
02/05/2003	1899-12-31 16:30:05	-16.3044	3.512	0.078	-1.5136	-0.2313	0.4809	0.88522	388.077	6.94099	4.19491	339
02/05/2003	1899-12-31 17:00:02	-17.6279	4.8702	0.1083	-0.9262	-0.2196	0.4686	1.17152	388.124	6.94156	3.59231	343
02/05/2003	1899-12-31 17:30:02	-7.9135	1.6919	0.0376	-0.5426	-0.091	0.3017	0.70519	388.209	6.96727	3.10391	334
02/05/2003	1899-12-31 18:00:06	-16.5146	3.6402	0.0809	-0.5418	-0.1537	0.3921	0.67229	388.11	7.05111	3.05262	329
02/05/2003	1899-12-31 18:30:03	-29.2108	5.8536	0.13	-0.4089	-0.1909	0.437	0.33195	388.162	6.96308	3.77203	325
02/05/2003	1899-12-31 19:00:04	-27.5311	2.0668	0.0459	-0.1822	-0.1146	0.3385	0.42831	388.671	6.82241	3.3389	323
02/05/2003	1899-12-31 19:30:03	-31.2069	1.2093	0.0269	0.8611	-0.1577	0.3971	0.41851	388.761	6.75951	3.055	323
02/05/2003	1899-12-31 20:00:02	-47.6777	2.3791	0.0528	0.6551	-0.1714	0.414	0.27561	388.555	6.74395	3.38048	323
02/05/2003	1899-12-31 20:30:03	-8.626	1.0969	0.0244	0.6435	-0.1674	0.4091	-0.03963	388.86	6.78738	3.11585	308
02/05/2003	1899-12-31 21:00:04	-21.4791	0.9455	0.021	0.7671	-0.1302	0.3608	-0.26549	388.949	6.75528	3.16454	316
02/05/2003	1899-12-31 21:30:03	-20.4558	1.4595	0.0324	0.8879	-0.1456	0.3816	-0.39454	389.044	6.74381	3.04177	308
02/05/2003	1899-12-31 22:00:04	-5.3237	1.5309	0.034	1.0066	-0.1391	0.373	-0.47655	389.093	6.74756	2.55632	307
02/05/2003	1899-12-31 22:30:05	-0.9827	1.1501	0.0255	0.6744	-0.088	0.2967	-0.54365	389.142	6.73313	2.70021	311
02/05/2003	1899-12-31 23:00:03	-11.113	-0.3867	-0.0086	1.002	-0.1182	0.3437	-0.59797	389.179	6.72073	2.80593	307
02/05/2003	1899-12-31 23:30:03	2.1945	-0.2822	-0.0063	0.7074	-0.0766	0.2768	-0.70992	389.379	6.71839	2.50222	306
03/05/2003	1899-12-31 00:00:02	0.4745	-0.0351	-0.0008	0.7949	-0.0953	0.3086	-0.75213	389.517	6.70973	2.5856	310
03/05/2003	1899-12-31 00:30:06	0.4466	0.4911	0.0109	0.483	-0.0791	0.2812	-0.75524	389.669	6.70839	2.75121	301
03/05/2003	1899-12-31 01:00:03	-8.9038	0.8521	0.0189	0.7428	-0.1259	0.3548	-0.73747	389.474	6.7109	3.00886	298
03/05/2003	1899-12-31 01:30:05	1.0971	0.4934	0.0109	0.8669	-0.1192	0.3453	-0.77826	389.529	6.72384	2.49237	301
03/05/2003	1899-12-31 02:00:02	1.6794	0.8892	0.0197	0.735	-0.0954	0.3089	-0.79908	389.702	6.72309	2.55433	299
03/05/2003	1899-12-31 02:30:06	-1.5117	0.5647	0.0125	1.158	-0.1533	0.3916	-0.78503	389.762	6.72511	2.55857	300
03/05/2003	1899-12-31 03:00:03	-12.6592	1.7071	0.0379	0.8631	-0.1337	0.3657	-0.61735	389.968	6.72347	2.97796	297
03/05/2003	1899-12-31 03:30:05	-23.9718	1.4875	0.033	0.9542	-0.179	0.4231	-0.38949	390.002	6.7064	3.39724	298
03/05/2003	1899-12-31 04:00:05	-10.8665	3.5352	0.0785	0.9439	-0.2528	0.5028	-0.01827	389.951	6.66696	3.51793	299
03/05/2003	1899-12-31 04:30:04	-17.6724	1.833	0.0407	0.743	-0.1728	0.4157	-0.14976	389.962	6.62719	3.55903	301
03/05/2003	1899-12-31 05:00:07	-22.0926	2.3182	0.0515	0.602	-0.2174	0.4663	-0.18539	389.964	6.602	3.80996	300
03/05/2003	1899-12-31 05:30:00	-14.4738	4.2425	0.0942	0.2982	-0.2002	0.4474	-0.22047	389.919	6.604	3.6293	302
03/05/2003	1899-12-31 06:00:01	-17.7006	6.751	0.1499	-0.2619	-0.2153	0.464	-0.15662	389.528	6.61535	3.7621	305
03/05/2003	1899-12-31 06:30:00	2.3085	7.2694	0.1614	-0.4945	-0.2095	0.4577	-0.14412	389.092	6.4421	3.42555	301
03/05/2003	1899-12-31 07:00:05	22.8251	11.075	0.2459	-1.1207	-0.1744	0.4176	-0.07683	388.388	6.45471	3.05097	299
03/05/2003	1899-12-31 07:30:06	14.4595	68.2914	1.5161	-1.6437	-0.2683	0.518	-0.2095	387.934	6.36862	3.55365	303
03/05/2003	1899-12-31 08:00:05	51.5239	67.7692	1.5047	-2.063	-0.2215	0.4706	-0.07641	387.197	6.40679	3.52051	303
03/05/2003	1899-12-31 08:30:05	118.29	118.924	2.6418	-3.7551	-0.3908	0.6251	0.4172	386.558	6.27873	3.30321	300
03/05/2003	1899-12-31 09:00:04	118.323	134.24	2.9833	-3.1496	-0.3443	0.5868	0.86409	386.113	5.8358	3.6717	304
03/05/2003	1899-12-31 09:30:00	124.855	102.975	2.2901	-2.9086	-0.3745	0.612	1.54965	385.417	5.07749	3.3579	315
03/05/2003	1899-12-31 10:00:02	209.272	163.528	3.6393	-3.6433	-0.3895	0.6241	2.2358	384.957	4.50875	3.92542	310
03/05/2003	1899-12-31 10:30:01	176.597	105.94	2.3589	-3.0473	-0.3048	0.5521	2.71493	384.44	3.8841	3.99416	303
03/05/2003	1899-12-31 11:00:00	201.799	70.4312	1.5687	-3.3539	-0.3244	0.5696	3.04782	384.771	3.89808	4.18429	285
03/05/2003	1899-12-31 11:30:02	203.241	72.3702	1.6125	-3.395	-0.5029	0.7091	3.48702	384.491	4.14178	3.9169	267
03/05/2003	1899-12-31 12:00:05	199.103	66.8727	1.4903	-3.633	-0.5047	0.7104	3.67097	383.929	4.00019	4.36056	274
03/05/2003	1899-12-31 12:30:03	217.685	54.5336	1.2155	-4.0847	-0.7221	0.8498	3.81243	383.599	3.91715	4.94707	265
03/05/2003	1899-12-31 13:00:04	189.354	48.142	1.0726	-4.0424	-0.9313	0.965	3.42057	383.739	4.38287	5.19548	258
03/05/2003	1899-12-31 13:30:00	166.482	52.0328	1.1588	-4.0289	-0.962	0.9808	3.02001	383.902	4.67213	5.36627	270
03/05/2003	1899-12-31 14:00:05	124.323	43.4577	0.9676	-3.416	-0.7916	0.8897	2.7816	383.802	4.9315	5.30971	252
03/05/2003	1899-12-31 14:30:06	91.0918	16.2693	0.3621	-2.2385	-0.6036	0.7769	2.37007	383.875	5.02379	6.39523	266
03/05/2003	1899-12-31 15:00:05	111.754	35.2895	0.7856	-2.9827	-0.8257	0.9087	2.64348	383.653	5.06475	4.80698	260
03/05/2003	1899-12-31 15:30:00	77.7508	55.7444	1.2411	-2.7816	-0.6393	0.7996	2.70774	383.76	4.6615	5.43653	276
03/05/2003	1899-12-31 16:00:01	122.435	30.9702	0.6894	-2.3733	-0.7023	0.838	2.51386	383.677	4.72064	5.49729	288
03/05/2003	1899-12-31 16:30:06	80.7303	25.3176	0.5632	-2.1244	-0.4163	0.6452	1.92678	383.837	5.14476	4.30662	293
03/05/2003	1899-12-31 17:00:05	48.9542	34.5313	0.7685	-1.3281	-0.2405	0.4904	2.28716	384.182	4.70849	3.60934	289
03/05/2003	1899-12-31 17:30:06	77.045	19.3603	0.4308	-1.9164	-0.3229	0.5682	2.16856	383.641	4.25817	4.10437	307
03/05/2003	1899-12-31 18:00:05	27.5855	37.8005	0.8413	-1.3646	-0.3332	0.5772	2.28866	383.397	3.87125	3.70005	309
03/05/2003	1899-12-31 18:30:00	2.6212	28.6865	0.6383	-1.0516	-0.1693	0.4115	1.92557	383.323	3.53824	2.98827	333
03/05/2003	1899-12-31 19:00:05	-13.2508	8.3133	0.1849	-0.4823	-0.0382	0.1955	1.71263	383.246	3.7024	1.77828	323
03/05/2003	1899-12-31 19:30:07	-15.1482	3.6637	0.0815	-0.1476	-0.0272	0.1648	1.87947	383.195	3.6874	1.8312	274
03/05/2003	1899-12-31 20:00:02	-8.1997	1.2282	0.0273	-0.0206	-0.016	0.1263	1.87962	383.363	3.65895	2.29866	257
03/05/2003	1899-12-31 20:30:07	-5.4308	0.2324	0.0052	0.0282	-0.0027	0.0518	1.8174	383.552	3.66781	2.51786	263
03/05/2003	1899-12-31 21:00:01	-2.595	0.0316	0.0007	-0.0048	-0.0013	0.0354	1.50664	383.774	3.74928	2.29605	249
03/05/2003	1899-12-31 21:30:07	-4.7843	0.3954	0.0088	-0.0173	-0.0047	0.0683	1.74292	386.164	3.72182	2.38834	277
03/05/2003	1899-12-31 22:00:04	-3.1325	-0.1323	-0.0029	-0.1993	-0.0028	0.0531	1.64193	387.124	3.73403	2.39378	262
03/05/2003	1899-12-31 22:30:07	-0.3072	-0.324	-0.0072	-0.5654	0.0035	0.0588	1.05559	384.437	3.75257	2.41178	232
03/05/2003	1899-12-31 23:00:00	-0.5995	-0.0433	-0.001	0.0241	0.0045	0.0672	0.85629	384.083	3.78833	2.28883	235
03/05/2003	1899-12-31 23:30:01	-1.0022	-0.058	-0.0013	-0.002	0.0041	0.0638	0.89312	383.973	3.81481	2.48083	241
04/05/2003	1899-12-31	-2.4436	-0.1341	-0.003	0.028	-0.0017	0.0409	0.40473	384.481	3.88205	2.19431	227
04/05/2003	1899-12-31 00:30:07	0.6215	-0.3324	-0.0074	-0.0851	0.0071	0.0843	1.2025	383.807	3.88324	2.18323	276
04/05/2003	1899-12-31 01:00:00	-0.4586	-0.1828	-0.0041	-0.0532	0.0011	0.0326	0.37391	384.112	3.90081	2.32479	305
04/05/2003	1899-12-31 01:30:00	-6.3618	-1.0025	-0.0222	-0.0373	0.0034	0.0584	-1.12312	386.801	4.06383	2.95871	359
04/05/2003	1899-12-31 02:00:03	-7.3911	-0.3662	-0.0081	0.4655	-0.0208	0.1443	-0.85136	386.139	4.06396	3.64802	14
04/05/2003	1899-12-31 02:30:01	-3.2985	-0.0346	-0.0008	0.5207	-0.031	0.176	-0.99315	386.389	4.06687	3.2753	19
04/05/2003	1899-12-31 03:00:04	-8.1182	0.1158	0.0026	0.7086	-0.0717	0.2677	-1.18766	386.656	4.05486	3.01745	19
04/05/2003	1899-12-31 03:30:00	-5.9774	-0.2552	-0.0057	0.2487	-0.0254	0.1594	-1.36185	387.184	4.09218	2.30416	17
04/05/2003	1899-12-31 04:00:07	-11.7712	0.7825	0.0174	0.5767	-0.0358	0.1891	-1.54622	387.844	4.16014	2.24555	30
04/05/2003	1899-12-31 04:30:04	-2.0102	-0.4438	-0.0098	0.1355	-0.023	0.1517	-1.77862	388.586	4.22464	2.15266	36
04/05/2003	1899-12-31 05:00:01	-10.0982	0.5313	0.0118	1.6713	-0.086	0.2932	-1.8693	389.414	4.28718	2.31043	38
04/05/2003	1899-12-31 05:30:06	-2.6663	2.4707	0.0548	0.4999	-0.1011	0.318	-1.75438	389.445	4.30176	2.28087	42
04/05/2003	1899-12-31 06:00:01	3.6097	3.1923	0.0708	0.2526	-0.1062	0.3258	-1.80431	389.775	4.35707	1.78646	43
04/05/2003	1899-12-31 06:30:00	15.4322	3.9273	0.0871	0.2529	-0.1441	0.3795	-1.5984	389.193	4.39406	2.63786	40
04/05/2003	1899-12-31 07:00:01	33.2867	14.3329	0.3179	-0.3034	-0.2252	0.4745	-1.37781	389.081	4.50533	2.28767	37
04/05/2003	1899-12-31 07:30:02	38.079	11.1008	0.2463	-0.3403	-0.2592	0.5091	-1.11168	388.033	4.57357	2.76856	36
04/05/2003	1899-12-31 08:00:00	30.8462	17.6329	0.3914	-0.4989	-0.2294	0.479	-0.63374	386.865	4.54321	3.19031	50
04/05/2003	1899-12-31 08:30:00	45.2907	18.1105	0.4021	-1.6616	-0.2771	0.5264	-0.19486	386.062	4.4763	3.03697	49
04/05/2003	1899-12-31 09:00:03	49.9179	19.2547	0.4276	-1.8195	-0.4052	0.6366	-0.00344	385.973	4.37105	3.98859	43
04/05/2003	1899-12-31 09:30:01	43.5943	20.4716	0.4548	-1.5284	-0.3475	0.5895	0.30067	385.531	4.27457	3.94923	53
04/05/2003	1899-12-31 10:00:02	95.4462	34.5452	0.7676	-2.7544	-0.5825	0.7632	0.56003	385.222	4.14965	3.89514	49
04/05/2003	1899-12-31 10:30:01	104.629	36.05	0.8013	-2.5215	-0.6903	0.8309	0.84142	385.058	3.97218	4.32604	51
04/05/2003	1899-12-31 11:00:03	108.213	40.744	0.9059	-2.6476	-0.7972	0.8929	1.12189	384.701	3.70062	4.68124	42
04/05/2003	1899-12-31 11:30:05	102.444	28.2442	0.6281	-2.3812	-0.5815	0.7626	1.29101	384.391	3.22679	5.12285	56
04/05/2003	1899-12-31 12:00:04	120.57	2.2647	0.0504	-2.5472	-0.5588	0.7476	1.63445	384.103	3.165	4.73508	61
04/05/2003	1899-12-31 12:30:01	121.231	17.3508	0.386	-2.9195	-0.5247	0.7243	1.8611	384.003	3.15712	4.6418	61
04/05/2003	1899-12-31 13:00:02	111.579	20.1941	0.4494	-2.4497	-0.4057	0.6369	2.04108	384.014	3.14266	5.08924	57
04/05/2003	1899-12-31 13:30:05	129.994	30.1688	0.6715	-2.9443	-0.4918	0.7013	2.24267	383.958	3.24667	4.7366	66
04/05/2003	1899-12-31 14:00:04	97.0571	37.9515	0.8449	-3.245	-0.4597	0.678	2.45015	383.841	3.29232	4.09831	66
04/05/2003	1899-12-31 14:30:01	25.3593	19.3118	0.43	-1.9378	-0.5383	0.7337	2.62848	383.865	3.25341	4.60378	53
04/05/2003	1899-12-31 15:00:02	17.7259	6.207	0.1382	-2.1349	-0.6233	0.7895	2.64361	383.765	3.10966	4.99085	47
04/05/2003	1899-12-31 15:30:02	8.6104	2.6662	0.0594	-2.2717	-0.7161	0.8462	2.73802	383.647	3.09327	5.02865	41
04/05/2003	1899-12-31 16:00:05	7.5091	12.2515	0.2728	-2.0689	-0.5767	0.7594	2.82244	383.338	3.09796	4.65256	43
04/05/2003	1899-12-31 16:30:01	4.8387	-0.4916	-0.0109	-2.0599	-0.5241	0.7239	2.88674	383.048	2.98237	4.26364	48
04/05/2003	1899-12-31 17:00:02	5.1768	9.1774	0.2044	-2.0207	-0.4807	0.6933	2.91777	382.921	3.07042	4.09246	58
04/05/2003	1899-12-31 17:30:02	-5.0284	0.014	0.0003	-1.2887	-0.403	0.6348	2.92872	382.846	3.05513	4.5973	57
04/05/2003	1899-12-31 18:00:05	-38.2101	-0.1427	-0.0032	-1.3416	-0.4341	0.6588	2.84347	382.737	3.05513	3.67812	45
04/05/2003	1899-12-31 18:30:02	-30.2971	0.0402	0.0009	-1.0669	-0.2803	0.5294	2.81037	382.801	3.05513	3.90695	42
04/05/2003	1899-12-31 19:00:01	-51.6883	-0.0237	-0.0005	-0.5665	-0.1943	0.4408	2.52457	382.803	3.05513	2.90352	40
04/05/2003	1899-12-31 19:30:02	-33.4543	0.0053	0.0001	-0.2353	-0.1153	0.3396	2.38134	382.976	3.05513	2.8926	40
04/05/2003	1899-12-31 20:00:01	-16.7438	-0.0183	-0.0004	-0.0186	-0.0317	0.178	2.0892	383.034	3.05513	2.57466	42
04/05/2003	1899-12-31 20:30:00	-18.6076	-0.0026	-0.0001	0.0552	-0.0231	0.1521	1.80997	383.257	3.05513	2.84749	43
04/05/2003	1899-12-31 21:00:03	-10.436	-0.0007	0	0.0517	-0.0125	0.1116	1.61543	383.641	3.05513	3.00074	35
04/05/2003	1899-12-31 21:30:05	-6.5145	0.0057	0.0001	0.0322	-0.0103	0.1015	1.62192	383.476	3.05513	3.03412	24
04/05/2003	1899-12-31 22:00:00	-5.7673	0.0037	0.0001	0.0268	-0.0084	0.0918	1.12641	383.819	3.05513	2.92001	15
04/05/2003	1899-12-31 22:30:00	-5.7174	0.0013	0	0.0287	-0.0059	0.0767	0.55058	384.292	3.05513	2.71545	7
04/05/2003	1899-12-31 23:00:01	-9.4438	-0.01	-0.0002	0.0117	-0.0076	0.0873	0.36059	384.314	3.05513	3.17856	4
04/05/2003	1899-12-31 23:30:05	-8.0939	-0.0198	-0.0004	0.0618	-0.0076	0.0872	0.12634	384.465	3.05513	3.41662	5
05/05/2003	1899-12-31 00:00:02	-7.4125	-0.0114	-0.0003	0.0416	-0.0106	0.1031	-0.2248	384.781	3.05513	3.20686	6
05/05/2003	1899-12-31 00:30:03	-1.346	0.0083	0.0002	0.0019	-0.0039	0.0622	-0.46012	384.914	3.05513	3.02739	3
05/05/2003	1899-12-31 01:00:02	-3.0758	0.0023	0.0001	0.0013	-0.006	0.0777	-0.62093	385.018	3.05513	3.22265	0
05/05/2003	1899-12-31 01:30:04	-2.3044	-0.0098	-0.0002	0.0396	-0.0051	0.0712	-0.54337	385.167	3.05513	3.15363	11
05/05/2003	1899-12-31 02:00:02	-0.8863	-0.009	-0.0002	0.0043	-0.0018	0.0421	-0.3415	385.145	3.05513	3.03735	19
05/05/2003	1899-12-31 02:30:07	-2.4967	0.0233	0.0005	0.0329	0.0006	0.0248	-0.31813	384.924	3.05513	2.50993	8
05/05/2003	1899-12-31 03:00:06	5.3544	0.0175	0.0004	-0.0753	-0.0007	0.0273	-1.33824	385.879	3.05513	2.99661	346
05/05/2003	1899-12-31 03:30:03	-9.7079	0.0221	0.0005	0.2515	-0.0029	0.0541	-1.76055	386.408	3.05513	3.05017	335
05/05/2003	1899-12-31 04:00:02	0.9093	0.0069	0.0002	0.0467	0.0026	0.0512	-1.77373	386.251	3.05513	2.85701	350
05/05/2003	1899-12-31 04:30:07	1.6941	0.0086	0.0002	-0.0005	0.0004	0.0192	-1.86437	385.731	3.05513	2.59531	354
05/05/2003	1899-12-31 05:00:03	0.223	-0.0009	0	-0.0038	-0.0003	0.0172	-1.89751	385.417	3.05513	2.29584	353
05/05/2003	1899-12-31 05:30:05	-1.0834	0.0258	0.0006	0.1841	-0.0087	0.0934	-2.2891	386.078	3.05513	2.31971	332
05/05/2003	1899-12-31 06:00:04	-1.8151	0.0066	0.0001	0.486	-0.0174	0.1319	-1.9885	386.51	3.05513	1.3056	347
05/05/2003	1899-12-31 06:30:04	21.569	0.0498	0.0011	0.4132	-0.0194	0.1395	-0.95715	385.854	3.05513	0.77859	354
05/05/2003	1899-12-31 07:00:03	66.9545	-0.2202	-0.0049	-1.4679	-0.0362	0.1902	0.40793	384.355	3.05513	0.60211	288
05/05/2003	1899-12-31 07:30:02	78.7335	-0.0137	-0.0003	-0.6872	-0.0476	0.2181	1.21286	384.111	3.05513	0.78912	259
05/05/2003	1899-12-31 08:00:05	202.566	-0.031	-0.0007	-1.2948	-0.0871	0.2951	1.9059	383.706	3.05513	1.16914	208
05/05/2003	1899-12-31 08:30:05	181.124	-0.0331	-0.0007	-1.2627	-0.0905	0.3009	2.39972	383.506	3.05513	1.69712	250
05/05/2003	1899-12-31 09:00:04	233.717	0.0056	0.0001	-1.3303	-0.0596	0.2441	2.87919	383.274	3.05513	1.64391	228
05/05/2003	1899-12-31 09:30:04	249.044	-0.039	-0.0009	-1.1665	-0.0986	0.314	3.16878	383.064	3.05513	1.6688	210
05/05/2003	1899-12-31 10:00:03	201.145	0.1407	0.0031	-1.2469	-0.1294	0.3597	3.46268	382.969	3.05513	1.74042	264
05/05/2003	1899-12-31 10:30:04	316.52	-0.0229	-0.0005	-2.3851	-0.3071	0.5542	3.7702	382.868	3.05513	1.9128	216
05/05/2003	1899-12-31 11:00:07	234.143	0.06	0.0013	-2.0877	-0.0369	0.1921	3.8927	382.898	3.05513	2.42591	245
05/05/2003	1899-12-31 11:30:00	250.586	-0.0865	-0.0019	-2.2131	-0.1189	0.3449	4.29579	382.845	3.05513	2.34816	236
05/05/2003	1899-12-31 12:00:05	334.486	-0.0943	-0.0021	-2.9354	-0.5665	0.7526	4.71209	382.597	3.05513	3.15578	246
05/05/2003	1899-12-31 12:30:02	267.938	0.035	0.0008	-2.755	-0.2239	0.4732	4.99414	382.543	3.05513	2.54864	244
05/05/2003	1899-12-31 13:00:04	232.864	0.0041	0.0001	-2.9942	-0.3683	0.6068	5.32908	382.536	3.05513	3.35859	236
05/05/2003	1899-12-31 13:30:07	202.641	0.0588	0.0013	-2.9402	-0.3732	0.6109	5.32707	382.469	3.05513	3.4039	244
05/05/2003	1899-12-31 14:00:04	274.731	-0.015	-0.0003	-4.1068	-0.6576	0.8109	5.51544	382.121	3.05513	3.5231	265
05/05/2003	1899-12-31 14:30:06	272.439	0.1079	0.0024	-4.1109	-0.7578	0.8705	5.48103	382.04	3.05513	4.49283	260
05/05/2003	1899-12-31 15:00:05	154.549	-0.1004	-0.0022	-3.1378	-0.566	0.7523	5.44907	382.021	3.05513	4.24213	251
05/05/2003	1899-12-31 15:30:07	107.25	0.0326	0.0007	-2.6496	-0.4187	0.6471	5.30371	382.055	3.05513	4.0924	239
05/05/2003	1899-12-31 16:00:04	62.3908	-0.0297	-0.0007	-1.6995	-0.3253	0.5704	5.48313	381.962	3.05513	3.27556	229
05/05/2003	1899-12-31 16:30:02	29.2868	0.0487	0.0011	-1.1319	-0.3365	0.5801	5.43849	382.009	3.05513	3.56266	230
05/05/2003	1899-12-31 17:00:01	57.125	-0.0366	-0.0008	-1.3669	-0.459	0.6775	5.60012	382.009	3.05513	4.09191	226
05/05/2003	1899-12-31 17:30:00	-14.1837	0.0685	0.0015	-0.6013	-0.3891	0.6238	5.5146	382.069	3.05513	3.97802	235
05/05/2003	1899-12-31 18:00:03	-23.1396	-0.0271	-0.0006	-0.1669	-0.2827	0.5317	5.43755	382.132	3.05513	3.53031	230
05/05/2003	1899-12-31 18:30:06	-19.3173	-0.0616	-0.0014	0.1678	-0.2507	0.5007	5.38396	382.141	3.05513	2.67922	227
05/05/2003	1899-12-31 19:00:06	-20.3544	-0.0308	-0.0007	0.027	-0.1599	0.3999	5.34379	382.066	3.05513	2.32769	224
05/05/2003	1899-12-31 19:30:04	-23.9285	0.0351	0.0008	0.0619	-0.0791	0.2812	5.08261	382.023	3.05513	2.50972	216
05/05/2003	1899-12-31 20:00:03	-44.2298	-0.7481	-0.0167	0.2558	-0.0794	0.2817	4.44725	382.117	3.01843	3.12305	195
05/05/2003	1899-12-31 20:30:01	-37.0757	0.4798	0.0107	0.4027	-0.0579	0.2406	4.02111	382.758	2.94616	2.83115	190
05/05/2003	1899-12-31 21:00:04	-33.1017	1.9042	0.0424	0.6437	-0.0775	0.2785	3.74341	383.044	3.11864	3.43407	182
05/05/2003	1899-12-31 21:30:06	-31.1411	1.524	0.034	0.7491	-0.132	0.3634	3.4387	383.632	3.15245	3.46644	184
05/05/2003	1899-12-31 22:00:05	-31.1106	-0.4644	-0.0103	0.7305	-0.0864	0.2939	3.00026	384.179	3.32791	3.29869	185
05/05/2003	1899-12-31 22:30:05	-49.9912	3.5911	0.08	1.1358	-0.1298	0.3603	2.80046	384.738	3.43699	3.72968	175
05/05/2003	1899-12-31 23:00:04	-40.9191	0.7124	0.0159	0.8179	-0.1075	0.3279	2.39652	385.247	3.43923	3.57798	174
05/05/2003	1899-12-31 23:30:02	-28.908	1.3683	0.0305	0.8191	-0.0698	0.2642	2.44769	385.384	3.52525	3.31504	187
06/05/2003	1899-12-31 00:00:07	-64.8441	2.0105	0.0448	2.2489	-0.2337	0.4834	2.99177	385.134	3.65413	4.02077	203
06/05/2003	1899-12-31 00:30:07	-67.1156	7.2156	0.1607	1.6665	-0.3765	0.6136	3.19186	384.897	3.81668	4.2906	210
06/05/2003	1899-12-31 01:00:00	-44.8082	2.8686	0.0639	1.1546	-0.249	0.499	3.08971	384.93	3.90692	4.26885	212
06/05/2003	1899-12-31 01:30:01	-40.8995	6.1453	0.1369	1.1463	-0.2424	0.4924	3.06415	385.024	3.98628	4.26088	199
06/05/2003	1899-12-31 02:00:00	-25.1551	1.8599	0.0414	0.6305	-0.1779	0.4217	2.62062	385.625	4.08017	3.59903	183
06/05/2003	1899-12-31 02:30:05	-29.9761	4.983	0.1109	1.0024	-0.17	0.4123	2.14159	386.116	4.19578	3.33195	183
06/05/2003	1899-12-31 03:00:06	-37.5185	0.8991	0.02	1.1832	-0.1339	0.3659	1.99006	386.623	4.23033	3.74811	177
06/05/2003	1899-12-31 03:30:01	-34.4103	-6.2309	-0.1387	1.3869	-0.1922	0.4385	2.10804	386.773	4.41054	3.62511	196
06/05/2003	1899-12-31 04:00:04	-53.1378	5.0513	0.1124	1.9582	-0.4582	0.6769	2.33796	386.81	4.5506	4.48481	196
06/05/2003	1899-12-31 04:30:06	-33.0202	2.1267	0.0473	1.009	-0.3922	0.6263	2.45171	386.601	4.72786	5.06184	204
06/05/2003	1899-12-31 05:00:05	-32.2642	9.9699	0.222	1.0976	-0.4856	0.6969	2.72456	386.091	4.74785	5.16242	210
06/05/2003	1899-12-31 05:30:01	-23.4358	8.5789	0.191	0.1731	-0.459	0.6775	2.88644	385.888	4.60836	4.61836	204
06/05/2003	1899-12-31 06:00:04	-25.3686	11.9949	0.2672	-0.2118	-0.4975	0.7054	3.12188	385.73	4.49085	5.14208	199
06/05/2003	1899-12-31 06:30:00	-10.4845	12.8335	0.2859	-0.8931	-0.5584	0.7473	3.38744	385.8	4.49688	4.90285	205
06/05/2003	1899-12-31 07:00:05	-18.1991	0.3462	0.0077	-0.6708	-0.6609	0.8129	3.92288	385.36	4.84332	5.06372	206
06/05/2003	1899-12-31 07:30:01	24.7626	28.7039	0.64	-2.0965	-0.9181	0.9582	4.21147	385.144	4.94108	5.32382	213
06/05/2003	1899-12-31 08:00:05	-26.4806	15.564	0.347	-0.6978	-0.6318	0.7949	4.13407	385.031	4.94307	4.6547	212
06/05/2003	1899-12-31 08:30:00	2.2896	18.9547	0.4226	-1.4609	-0.4515	0.6719	4.30304	384.606	4.92528	4.73197	206
06/05/2003	1899-12-31 09:00:05	39.722	17.0529	0.3805	-1.7464	-0.4811	0.6936	4.93555	384.069	4.96332	4.62869	201
06/05/2003	1899-12-31 09:30:04	13.5644	26.1835	0.5845	-1.4592	-0.5176	0.7195	5.58887	383.276	5.18434	4.79394	197
06/05/2003	1899-12-31 10:00:05	-40.2514	48.6553	1.0863	-1.2155	-0.574	0.7576	5.78303	382.853	5.61121	4.7477	194
06/05/2003	1899-12-31 10:30:00	2.2967	19.7655	0.4415	-1.0126	-0.452	0.6723	6.15131	382.569	5.49413	5.0279	191
06/05/2003	1899-12-31 11:00:05	12.6378	12.6246	0.2821	-1.3353	-0.4789	0.692	6.81547	382.16	5.68262	4.75018	197
06/05/2003	1899-12-31 11:30:04	123.706	31.7335	0.7096	-3.166	-0.8748	0.9353	7.50912	381.819	5.8006	5.03914	195
06/05/2003	1899-12-31 12:00:07	76.5485	21.6285	0.484	-2.9095	-0.8608	0.9278	8.20643	381.246	6.03026	5.51865	197
06/05/2003	1899-12-31 12:30:01	24.573	46.2826	1.0358	-2.7065	-0.7975	0.893	8.41379	381.097	6.24473	5.28879	195
06/05/2003	1899-12-31 13:00:00	3.633	59.0669	1.3219	-2.4462	-0.5997	0.7744	8.40295	380.966	6.46731	4.70138	186
06/05/2003	1899-12-31 13:30:02	71.2926	46.798	1.0473	-2.7739	-0.8028	0.896	8.28613	381.3	6.16433	5.72037	184
06/05/2003	1899-12-31 14:00:05	-30.8698	36.4037	0.8138	-1.3696	-0.5819	0.7628	7.20616	381.956	6.45296	5.22969	183
06/05/2003	1899-12-31 14:30:07	-35.9935	11.9066	0.2662	-0.0321	-0.6157	0.7847	7.23177	382.631	6.46565	5.33562	176
06/05/2003	1899-12-31 15:00:02	-61.9271	35.0347	0.7828	-0.0418	-0.8645	0.9298	6.64193	383.141	6.84256	5.34729	170
06/05/2003	1899-12-31 15:30:03	-1.3148	13.0369	0.2913	-0.333	-0.8897	0.9432	6.87109	383.116	7.04789	5.60377	169
06/05/2003	1899-12-31 16:00:00	-46.6743	-2.5647	-0.0574	0.9729	-0.8368	0.9147	7.92339	382.195	7.24847	6.39611	178
06/05/2003	1899-12-31 16:30:01	-6.9489	0.9966	0.0223	-0.599	-1.075	1.0368	8.65416	381.351	7.57017	6.84765	182
06/05/2003	1899-12-31 17:00:01	-91.954	10.0542	0.225	0.8769	-1.2113	1.1006	8.50586	381.338	7.80495	5.75066	189
06/05/2003	1899-12-31 17:30:01	-119.98	-18.6837	-0.4178	0.5382	-0.5624	0.75	7.62546	381.445	8.98618	5.72962	195
06/05/2003	1899-12-31 18:00:00	-72.8128	-15.0579	-0.3364	0.3121	-0.2582	0.5082	6.68056	381.802	9.78402	4.53646	190
06/05/2003	1899-12-31 18:30:04	-109.166	7.799	0.1741	0.8278	-0.4783	0.6916	6.21392	382.263	9.72902	4.30061	180
06/05/2003	1899-12-31 19:00:01	-75.1228	-3.7075	-0.0828	0.7113	-0.2891	0.5377	6.27793	382.769	9.67667	4.11832	176
06/05/2003	1899-12-31 19:30:03	-66.9332	1.4462	0.0323	0.97	-0.2947	0.5429	6.12096	383.531	9.63786	4.05467	174
06/05/2003	1899-12-31 20:00:00	-55.961	-3.2749	-0.0731	0.7581	-0.2265	0.4759	6.18293	384.006	9.50829	3.99314	173
06/05/2003	1899-12-31 20:30:02	-98.9132	-4.1214	-0.092	1.3079	-0.3338	0.5777	5.64717	384.454	9.33569	4.21322	169
06/05/2003	1899-12-31 21:00:01	-100.821	-9.8112	-0.219	1.3577	-0.3879	0.6228	5.89402	384.622	9.21957	4.5892	170
06/05/2003	1899-12-31 21:30:04	-93.2135	-8.4644	-0.189	1.1911	-0.2742	0.5236	6.062	384.753	9.19975	4.6599	173
06/05/2003	1899-12-31 22:00:01	-82.1872	3.9929	0.0891	0.9446	-0.2004	0.4476	6.0402	384.943	9.16575	4.20725	171
06/05/2003	1899-12-31 22:30:02	-83.9445	-0.5887	-0.0131	1.0704	-0.2401	0.49	6.24038	385.466	9.02477	4.10271	164
06/05/2003	1899-12-31 23:00:03	-76.9942	11.7483	0.2624	0.8386	-0.2198	0.4688	6.57657	385.921	8.71435	4.16986	159
06/05/2003	1899-12-31 23:30:02	-44.127	2.9043	0.0649	0.5562	-0.1031	0.321	6.71306	386.452	8.83459	3.80221	169
07/05/2003	1899-12-31 00:00:07	-78.7726	9.0824	0.2029	1.135	-0.1033	0.3214	6.88005	386.636	9.54427	4.10499	192
07/05/2003	1899-12-31 00:30:02	-66.1885	-3.5777	-0.0799	1.2279	-0.11	0.3316	6.96636	386.866	9.69289	3.7342	182
07/05/2003	1899-12-31 01:00:02	-60.2318	-5.1619	-0.1154	1.1007	-0.1192	0.3452	7.19355	387.117	9.59027	3.0947	207
07/05/2003	1899-12-31 01:30:04	-28.1761	-3.9667	-0.0886	1.2832	-0.2126	0.461	6.20933	388.039	10.2655	4.21596	275
07/05/2003	1899-12-31 02:00:03	-64.489	2.848	0.0636	3.0367	-0.3235	0.5688	5.58001	387.579	10.3216	4.30388	293
07/05/2003	1899-12-31 02:30:03	-97.4999	-2.5512	-0.0569	2.5831	-0.392	0.6261	4.71972	385.837	9.65561	4.463	293
07/05/2003	1899-12-31 03:00:02	-60.6675	0.7995	0.0178	0.8981	-0.3764	0.6135	4.18629	386.023	9.26727	4.65943	274
07/05/2003	1899-12-31 03:30:00	-81.2025	-3.0689	-0.0684	1.4676	-0.4536	0.6735	3.86139	386.132	8.89513	4.96742	270
07/05/2003	1899-12-31 04:00:05	-53.273	0.7107	0.0158	1.645	-0.4364	0.6606	3.5838	385.418	8.81069	5.31025	251
07/05/2003	1899-12-31 04:30:03	-77.4265	1.5571	0.0347	1.4546	-0.6732	0.8205	3.6115	385.305	8.77717	5.33359	251
07/05/2003	1899-12-31 05:00:02	-86.0784	-4.1492	-0.0924	1.2153	-0.805	0.8972	3.69656	385.555	8.80623	5.49726	244
07/05/2003	1899-12-31 05:30:03	-69.992	4.6144	0.1028	0.5974	-0.7773	0.8816	3.79186	385.824	8.83297	5.42984	242
07/05/2003	1899-12-31 06:00:02	-4.2172	2.936	0.0654	0.4474	-0.5788	0.7608	3.76763	386.034	8.77823	5.66328	239
07/05/2003	1899-12-31 06:30:03	38.3142	1.9493	0.0434	0.5255	-0.4059	0.6371	3.58109	385.994	8.69429	5.72048	238
07/05/2003	1899-12-31 07:00:04	-67.6525	7.8107	0.174	0.7822	-0.8985	0.9479	3.75329	385.931	8.82117	6.30173	239
07/05/2003	1899-12-31 07:30:03	-81.3327	-6.1224	-0.1364	0.7252	-0.7976	0.8931	3.62523	385.958	8.85978	5.9342	242
07/05/2003	1899-12-31 08:00:06	-76.0076	12.6872	0.2827	-0.7615	-1.0387	1.0192	3.91571	385.633	8.88615	6.71148	243
07/05/2003	1899-12-31 08:30:04	-128.274	3.7829	0.0843	-0.8237	-1.3138	1.1462	3.8143	385.259	8.77416	7.29274	248
07/05/2003	1899-12-31 09:00:03	-80.2536	1.2398	0.0276	-1.3135	-1.023	1.0114	3.70937	384.473	8.58602	7.50785	253
07/05/2003	1899-12-31 09:30:03	-4.0806	105.852	2.3584	-4.2882	-1.1285	1.0623	3.82317	383.821	8.52938	6.67185	254
07/05/2003	1899-12-31 10:00:06	38.8701	80.8552	1.8027	-4.123	-1.1397	1.0676	4.47172	383.248	8.13164	7.44719	259
07/05/2003	1899-12-31 10:30:04	74.4356	79.5809	1.7754	-4.8492	-0.9838	0.9918	5.19394	383.065	8.14403	6.62399	256
07/05/2003	1899-12-31 11:00:01	74.2339	80.2192	1.7907	-4.9336	-1.1545	1.0745	5.7762	382.753	7.88427	7.22037	251
07/05/2003	1899-12-31 11:30:03	-18.3207	40.5228	0.9048	-2.6962	-1.0458	1.0226	6.07145	382.541	7.60677	7.62273	254
07/05/2003	1899-12-31 12:00:03	164.039	102.095	2.281	-5.3217	-1.3315	1.1539	6.69997	382.087	7.67071	7.62453	249
07/05/2003	1899-12-31 12:30:04	58.5796	90.0347	2.0117	-5.1682	-1.7699	1.3304	6.76497	381.795	7.42704	8.09339	255
07/05/2003	1899-12-31 13:00:03	138.076	84.0693	1.878	-5.0351	-1.2442	1.1154	6.52493	381.564	7.61584	6.64036	252
07/05/2003	1899-12-31 13:30:06	110.85	66.7723	1.4929	-4.164	-1.0378	1.0187	7.39776	381.324	7.12074	7.246	256
07/05/2003	1899-12-31 14:00:03	-19.7004	-1.2652	-0.0283	-1.6891	-1.0035	1.0018	6.26413	381.615	7.18184	6.54845	271
07/05/2003	1899-12-31 14:30:05	151.527	53.0983	1.1861	-5.4874	-0.8135	0.902	6.47243	381.158	7.42491	5.37488	267
07/05/2003	1899-12-31 15:00:04	44.4692	11.4662	0.2559	-3.2422	-0.4078	0.6386	5.73086	381.434	7.75957	4.77671	290
07/05/2003	1899-12-31 15:30:04	5.822	53.8821	1.2037	-4.0684	-0.7007	0.8371	6.49741	380.9	7.17571	4.97105	269
07/05/2003	1899-12-31 16:00:07	67.215	53.201	1.1884	-3.582	-0.4367	0.6609	6.45552	381.361	6.83313	4.62033	289
07/05/2003	1899-12-31 16:30:05	24.9964	45.7056	1.0211	-2.6931	-0.5049	0.7105	6.60603	381.187	6.89427	4.47189	267
07/05/2003	1899-12-31 17:00:04	18.511	9.1902	0.2052	-0.9493	-0.2565	0.5065	5.95894	381.219	7.09439	2.15771	270
07/05/2003	1899-12-31 17:30:05	-12.8234	33.2734	0.7425	-0.4029	-0.1907	0.4367	5.38974	381.447	7.69412	2.61225	281
07/05/2003	1899-12-31 18:00:00	-10.7819	21.0779	0.47	-0.8256	-0.0903	0.3004	4.75182	381.896	8.23305	2.50171	281
07/05/2003	1899-12-31 18:30:05	-10.8867	10.3358	0.2305	-0.7494	-0.0619	0.2488	4.65238	381.293	8.31532	2.13184	278
07/05/2003	1899-12-31 19:00:04	-115.623	22.0716	0.4921	-0.2311	-0.132	0.3633	4.37153	382.819	7.68128	3.19214	306
07/05/2003	1899-12-31 19:30:01	-9.9799	-12.3383	-0.275	0.0472	-0.0235	0.1532	4.03159	383.484	7.58807	2.19251	270
07/05/2003	1899-12-31 20:00:04	-0.227	0.7615	0.017	0.0596	-0.0014	0.037	3.30771	383.775	8.1066	1.82727	245
07/05/2003	1899-12-31 20:30:05	-0.4832	0.465	0.0104	-0.0622	0.003	0.0543	3.15599	383.832	7.72534	1.88743	266
07/05/2003	1899-12-31 21:00:00	-2.0283	-3.258	-0.0725	0.079	0.0017	0.0408	3.07327	384.168	7.36685	2.09247	281
07/05/2003	1899-12-31 21:30:05	-3.4892	-0.4035	-0.009	0.1	-0.003	0.0548	2.96577	384.467	7.11398	2.40283	289
07/05/2003	1899-12-31 22:00:04	-3.1072	-0.9354	-0.0208	0.0505	-0.0023	0.0477	2.9655	384.728	6.99853	2.57909	303
07/05/2003	1899-12-31 22:30:01	-6.6871	1.0257	0.0228	0.0827	-0.0012	0.0353	2.87632	384.659	6.53447	2.41736	300
07/05/2003	1899-12-31 23:00:04	-8.4841	-1.6959	-0.0378	-0.0504	0.0001	0.0078	2.77762	384.383	6.16249	2.46395	294
07/05/2003	1899-12-31 23:30:04	-4.1224	2.2639	0.0504	0.0561	-0.0036	0.0602	2.38464	384.791	6.52303	2.51457	282
08/05/2003	1899-12-31 00:00:07	-1.8075	-0.2511	-0.0056	0.0316	-0.0061	0.0784	2.14388	385.26	6.55825	2.22886	301
08/05/2003	1899-12-31 00:30:05	2.074	-0.6988	-0.0155	0.006	-0.0018	0.0428	2.19627	385.3	6.37204	2.46447	314
08/05/2003	1899-12-31 01:00:04	-0.6813	-0.7302	-0.0162	0.0628	-0.0004	0.0189	2.12511	385.683	6.03176	2.35395	310
08/05/2003	1899-12-31 01:30:06	-0.6841	0.5997	0.0133	0.0135	-0.0014	0.0371	1.95096	385.482	5.98541	2.37609	298
08/05/2003	1899-12-31 02:00:07	-0.7062	0.8429	0.0187	0.0748	-0.0012	0.034	1.81091	385.277	6.02699	2.74953	296
08/05/2003	1899-12-31 02:30:06	-1.1718	-1.9349	-0.043	0.1453	0.0013	0.0366	1.88859	384.373	5.97533	2.6499	309
08/05/2003	1899-12-31 03:00:07	-1.642	0.223	0.005	0.1028	0.0002	0.0126	1.9219	384.148	5.75037	2.33218	301
08/05/2003	1899-12-31 03:30:00	-0.6367	-1.1682	-0.026	0.0301	0.0006	0.0254	1.92689	384.051	5.72412	2.2226	286
08/05/2003	1899-12-31 04:00:00	-0.3314	-0.5205	-0.0116	-0.0003	-0.0003	0.0164	1.95674	383.9	6.04851	2.42999	289
08/05/2003	1899-12-31 04:30:00	-15.1063	4.7009	0.1045	0.7272	-0.0042	0.0649	0.77312	385.813	6.37838	2.39666	279
08/05/2003	1899-12-31 05:00:05	1.3973	-0.6756	-0.015	-0.3235	-0.0074	0.0862	-0.32893	389.046	6.21468	2.82527	264
08/05/2003	1899-12-31 05:30:03	-1.6128	2.4766	0.055	-0.11	-0.0341	0.1846	-0.31975	389.926	6.23893	2.18286	266
08/05/2003	1899-12-31 06:00:06	-12.5657	18.3441	0.4074	-0.2093	-0.0419	0.2047	0.24891	389.911	6.35412	1.73048	270
08/05/2003	1899-12-31 06:30:00	-5.322	33.2556	0.739	-2.9721	-0.079	0.2811	0.81239	392.709	6.33071	2.12389	270
08/05/2003	1899-12-31 07:00:01	26.0603	49.9162	1.1099	-0.8262	-0.0694	0.2635	1.45198	388.497	6.07171	2.6947	305
08/05/2003	1899-12-31 07:30:07	101.452	59.8368	1.3311	-4.4653	-0.2438	0.4938	1.84854	384.645	5.35093	2.58004	309
08/05/2003	1899-12-31 08:00:06	146.861	95.1336	2.1169	-3.3558	-0.3097	0.5565	2.14469	384.108	5.18336	2.92118	328
08/05/2003	1899-12-31 08:30:05	163.156	51.8823	1.1548	-3.6723	-0.195	0.4416	2.48164	383.723	5.16695	3.45381	328
08/05/2003	1899-12-31 09:00:02	159.457	50.8394	1.1322	-3.8139	-0.1672	0.4089	3.00445	383.272	5.1117	3.27264	327
08/05/2003	1899-12-31 09:30:02	118.707	27.6943	0.617	-3.1161	-0.1453	0.3812	3.35154	383.166	4.45932	4.49982	334
08/05/2003	1899-12-31 10:00:07	198.12	68.3436	1.5231	-4.4992	-0.346	0.5882	3.70434	382.851	3.98959	4.1047	333
08/05/2003	1899-12-31 10:30:05	220.116	122.867	2.7392	-4.7802	-0.3925	0.6265	4.02663	382.536	3.3997	4.33491	322
08/05/2003	1899-12-31 11:00:06	205.663	32.8352	0.7322	-4.4948	-0.3149	0.5612	4.20059	382.431	2.9568	4.49355	320
08/05/2003	1899-12-31 11:30:00	283.217	83.1	1.8535	-5.601	-0.5767	0.7594	4.48683	382.288	3.00348	4.2156	319
08/05/2003	1899-12-31 12:00:07	176.1	0.0813	0.0018	-3.6829	-0.4292	0.6551	4.37825	382.269	2.84832	5.00173	318
08/05/2003	1899-12-31 12:30:03	214.704	5.4825	0.1223	-4.9857	-0.8161	0.9034	4.69805	382.13	2.86424	4.54437	309
08/05/2003	1899-12-31 13:00:01	182.77	58.849	1.3124	-4.6609	-0.3426	0.5853	4.39529	382.933	3.58088	3.77193	345
08/05/2003	1899-12-31 13:30:00	84.9036	43.74	0.9757	-3.5803	-0.2641	0.5139	4.70074	382.396	3.73684	3.1596	327
08/05/2003	1899-12-31 14:00:01	149.363	43.3601	0.9674	-4.3208	-0.1578	0.3973	4.82878	382.187	3.77614	2.58662	329
08/05/2003	1899-12-31 14:30:04	90.6749	56.8653	1.2692	-4.2443	-0.2908	0.5392	5.29298	382.183	3.82167	2.44687	296
08/05/2003	1899-12-31 15:00:03	183.349	52.1437	1.1642	-4.7099	-0.4605	0.6786	5.64733	382.283	3.69608	3.67748	270
08/05/2003	1899-12-31 15:30:00	95.5386	48.9239	1.0924	-3.1862	-0.3347	0.5786	5.71445	382.078	3.61326	3.80095	279
08/05/2003	1899-12-31 16:00:01	162.54	60.8511	1.359	-4.8514	-0.4854	0.6967	5.90578	381.895	3.63204	3.69972	286
08/05/2003	1899-12-31 16:30:00	104.143	37.3433	0.8341	-2.982	-0.3557	0.5964	6.04003	381.841	3.71805	3.49459	259
08/05/2003	1899-12-31 17:00:01	77.874	33.1667	0.7409	-2.5322	-0.3303	0.5747	6.14206	381.799	3.90222	3.8748	281
08/05/2003	1899-12-31 17:30:00	34.8446	27.917	0.6236	-1.993	-0.307	0.5541	6.144	381.836	3.75299	4.3121	275
08/05/2003	1899-12-31 18:00:07	4.606	31.8676	0.7118	-2.1464	-0.3312	0.5755	6.10602	381.73	3.73987	3.48913	262
08/05/2003	1899-12-31 18:30:04	-1.6358	21.8322	0.4876	-1.7895	-0.3246	0.5697	6.02187	381.686	3.71158	3.88885	266
08/05/2003	1899-12-31 19:00:00	-12.2386	17.0911	0.3817	-0.9765	-0.2313	0.4809	5.9268	381.612	3.81898	3.29903	258
08/05/2003	1899-12-31 19:30:06	-20.397	9.1781	0.2049	-0.3252	-0.1085	0.3293	5.76611	381.723	3.89075	2.76822	252
08/05/2003	1899-12-31 20:00:07	-12.2184	1.2669	0.0283	-0.0128	-0.0218	0.1476	5.34805	381.986	3.96701	2.41369	240
08/05/2003	1899-12-31 20:30:05	-4.3472	-0.2631	-0.0059	0.004	-0.0093	0.0964	5.13603	382.28	4.03811	2.55419	238
08/05/2003	1899-12-31 21:00:00	-14.9393	0.5004	0.0112	0.1902	-0.0171	0.1307	4.75529	382.435	4.13165	3.0505	212
08/05/2003	1899-12-31 21:30:02	-18.5135	2.0245	0.0451	0.25	-0.0135	0.1163	4.23775	382.792	4.37593	2.98848	205
08/05/2003	1899-12-31 22:00:00	-13.7666	0.2286	0.0051	0.1842	-0.0118	0.1088	3.76789	383.002	4.5488	3.22744	207
08/05/2003	1899-12-31 22:30:03	-13.263	0.4663	0.0104	0.3268	-0.017	0.1303	3.42369	383.772	4.63106	3.50191	200
08/05/2003	1899-12-31 23:00:02	-3.4814	-0.3565	-0.0079	0.0062	-0.0061	0.0781	3.14521	384.817	4.72956	3.37674	202
08/05/2003	1899-12-31 23:30:02	-4.6516	0.6681	0.0149	0.2529	-0.0036	0.0599	2.81325	385.197	4.73458	3.68578	207
09/05/2003	1899-12-31 00:00:05	-7.5661	-0.3967	-0.0088	0.3208	-0.005	0.0706	2.67041	385.348	4.68404	3.6	209
09/05/2003	1899-12-31 00:30:05	-4.1548	-0.0837	-0.0019	0.1955	-0.0005	0.0217	2.59833	385.546	4.70037	3.49964	211
09/05/2003	1899-12-31 01:00:01	-1.5706	-0.4436	-0.0099	0.0606	-0.0002	0.0139	2.40049	385.878	4.71886	3.32664	207
09/05/2003	1899-12-31 01:30:06	-4.3463	-0.3067	-0.0068	0.1324	-0.0023	0.0482	2.04666	386.808	4.79598	3.12391	195
09/05/2003	1899-12-31 02:00:07	-16.2146	0.2169	0.0048	0.4549	-0.0103	0.1015	1.57097	387.77	4.81168	3.25347	193
09/05/2003	1899-12-31 02:30:02	-22.8903	0.438	0.0097	0.5947	-0.0227	0.1506	1.34856	388.133	4.74537	3.19549	202
09/05/2003	1899-12-31 03:00:01	-19.6586	0.1717	0.0038	0.6554	-0.0239	0.1544	0.9507	388.839	4.73698	3.17244	200
09/05/2003	1899-12-31 03:30:02	-24.0645	0.0151	0.0003	1.1419	-0.0289	0.1701	0.91507	389.392	4.73077	3.06828	210
09/05/2003	1899-12-31 04:00:07	-9.3521	-0.4332	-0.0096	0.4896	0.0135	0.1162	1.15412	389.271	4.735	1.81285	195
09/05/2003	1899-12-31 04:30:02	-20.887	4.5873	0.102	0.9975	0.0099	0.0996	1.01669	389.432	4.8076	2.27008	183
09/05/2003	1899-12-31 05:00:01	1.052	0.1517	0.0034	0.4098	0.0095	0.0976	0.67427	390.039	4.97504	1.39949	167
09/05/2003	1899-12-31 05:30:04	-7.1971	4.2472	0.0944	0.362	-0.023	0.1518	1.03462	389.306	5.0036	2.06647	164
09/05/2003	1899-12-31 06:00:06	4.2567	3.2829	0.073	-0.1252	-0.0304	0.1744	1.17356	389.123	5.13958	1.92622	156
09/05/2003	1899-12-31 06:30:00	5.9166	1.7611	0.0392	-0.3844	-0.0722	0.2687	1.23194	389.801	5.41033	2.34507	157
09/05/2003	1899-12-31 07:00:03	19.874	12.5022	0.2781	-1.4027	-0.1666	0.4081	1.72146	388.43	5.59561	2.63992	159
09/05/2003	1899-12-31 07:30:03	64.5389	20.3689	0.4533	-3.1417	-0.2035	0.4511	2.33763	387.62	5.74825	2.77346	174
09/05/2003	1899-12-31 08:00:06	54.2374	11.8705	0.2643	-2.5262	-0.2661	0.5159	3.02006	386.834	6.05939	2.79853	172
09/05/2003	1899-12-31 08:30:03	14.5865	27.6259	0.6153	-2.6634	-0.3454	0.5877	3.21919	386.356	6.41206	2.93607	174
09/05/2003	1899-12-31 09:00:02	40.0918	27.8398	0.6201	-3.5139	-0.3433	0.5859	3.28219	385.77	6.8045	2.64327	158
09/05/2003	1899-12-31 09:30:00	167.484	38.2676	0.8531	-4.6807	-0.416	0.645	4.32049	384.541	6.82558	3.21409	158
09/05/2003	1899-12-31 10:00:02	66.4642	23.6306	0.527	-3.1008	-0.4706	0.686	4.71511	383.776	7.03748	3.53588	169
09/05/2003	1899-12-31 10:30:05	57.9564	51.9269	1.1579	-3.3964	-0.5042	0.71	4.57468	383.338	7.24266	4.02898	171
09/05/2003	1899-12-31 11:00:04	-18.8819	22.3853	0.4987	-0.6932	-0.3218	0.5672	3.66388	384.259	7.27061	3.13934	179
09/05/2003	1899-12-31 11:30:03	-16.0641	-0.9468	-0.0211	-1.2327	-0.1336	0.3656	3.33263	383.905	7.98748	2.48444	158
09/05/2003	1899-12-31 12:00:02	-31.1656	16.4759	0.367	-1.3952	-0.3508	0.5923	3.63094	383.181	8.10056	2.89741	164
09/05/2003	1899-12-31 12:30:04	-20.2422	6.2488	0.1391	-0.1868	-0.46	0.6783	2.81042	382.27	8.04513	3.67799	173
09/05/2003	1899-12-31 13:00:04	-1.9443	6.1142	0.1361	-0.6046	-0.1133	0.3366	2.61483	381.901	8.09946	1.83952	163
09/05/2003	1899-12-31 13:30:07	8.295	-3.7924	-0.0844	-0.9477	-0.0909	0.3016	3.06864	381.47	8.37683	2.29586	134
09/05/2003	1899-12-31 14:00:06	-12.6438	0.9649	0.0215	-1.0207	-0.2238	0.4731	3.39406	381.62	8.52166	2.87335	152
09/05/2003	1899-12-31 14:30:02	-21.0791	3.2427	0.0722	-0.3293	-0.1673	0.409	3.3158	381.771	8.40586	3.13301	167
09/05/2003	1899-12-31 15:00:03	-23.2125	0.0937	0.0021	-0.5079	-0.1686	0.4106	3.36815	381.78	8.55406	3.05258	171
09/05/2003	1899-12-31 15:30:04	-45.5467	-3.9788	-0.0886	0.0864	-0.207	0.455	3.38814	381.93	8.54399	2.97627	195
09/05/2003	1899-12-31 16:00:03	-24.8384	3.2653	0.0727	-0.0598	-0.1254	0.3541	3.45208	381.947	8.81539	2.79582	216
09/05/2003	1899-12-31 16:30:00	-29.428	5.5185	0.1229	-0.433	-0.2473	0.4973	3.74002	381.938	9.04276	3.44765	237
09/05/2003	1899-12-31 17:00:05	-33.259	5.7023	0.127	-0.1132	-0.2658	0.5155	3.74929	382.183	9.08058	3.09288	242
09/05/2003	1899-12-31 17:30:01	-23.5012	1.1218	0.025	0.4169	-0.1997	0.4469	3.77242	382.776	9.09489	2.51074	247
09/05/2003	1899-12-31 18:00:05	-10.1663	0.9436	0.021	0.4233	-0.0644	0.2537	3.7225	383.003	9.17416	2.06399	253
09/05/2003	1899-12-31 18:30:00	-19.1869	-0.0231	-0.0005	0.5037	-0.0912	0.302	3.8816	383.258	9.24113	2.13451	247
09/05/2003	1899-12-31 19:00:07	4.3146	-2.456	-0.0547	0.0271	-0.0367	0.1917	4.11389	383.778	9.31001	2.33518	228
09/05/2003	1899-12-31 19:30:00	-17.1661	-1.7218	-0.0384	0.6529	-0.0791	0.2813	4.27549	384.013	9.30743	2.70524	238
09/05/2003	1899-12-31 20:00:05	-16.1724	-1.098	-0.0245	0.9186	-0.0738	0.2717	4.28918	384.07	9.23068	2.59175	259
09/05/2003	1899-12-31 20:30:02	-14.2405	-0.1599	-0.0036	0.7405	-0.0479	0.2188	4.34239	384.352	9.09263	2.30238	252
09/05/2003	1899-12-31 21:00:03	-17.1463	-0.6652	-0.0148	1.0121	-0.0576	0.2401	4.20393	384.692	9.05525	2.34252	248
09/05/2003	1899-12-31 21:30:02	-15.3218	-1.0795	-0.0241	0.9151	-0.0476	0.2181	4.20801	384.712	9.01805	2.39575	248
09/05/2003	1899-12-31 22:00:05	-8.3231	-0.1212	-0.0027	0.6996	-0.0235	0.1532	4.25006	384.764	9.03564	2.18894	253
09/05/2003	1899-12-31 22:30:01	-4.0738	-0.7363	-0.0164	0.2565	-0.0101	0.1005	4.25118	385.078	9.06824	1.81106	246
09/05/2003	1899-12-31 23:00:00	-0.0803	0.1284	0.0029	-0.0099	-0.0005	0.0228	4.29199	385.097	9.03088	1.29142	216
09/05/2003	1899-12-31 23:30:05	-1.968	-0.0739	-0.0016	0.2577	-0.0036	0.0603	4.41888	385.73	8.98577	1.83435	216
10/05/2003	1899-12-31	-10.6212	1.9549	0.0436	1.0233	-0.0249	0.1577	3.99102	387.316	9.06805	1.94858	243
10/05/2003	1899-12-31 00:30:05	-8.0383	-0.1999	-0.0045	0.9109	-0.0322	0.1795	3.87859	388.409	9.08878	2.10314	263
10/05/2003	1899-12-31 01:00:04	-2.6851	-0.014	-0.0003	0.5042	-0.0186	0.1365	3.65613	389.56	9.1446	1.71708	280
10/05/2003	1899-12-31 01:30:03	-8.5469	1.7161	0.0382	1.0592	-0.044	0.2099	3.47132	391.197	9.05347	1.76485	254
10/05/2003	1899-12-31 02:00:02	-7.5785	0.5605	0.0125	1.3055	-0.0386	0.1965	3.42483	391.505	9.04976	1.744	260
10/05/2003	1899-12-31 02:30:05	-14.2215	1.2308	0.0274	2.4661	-0.0962	0.3102	3.37793	390.815	9.0317	2.38818	250
10/05/2003	1899-12-31 03:00:06	-16.3648	0.387	0.0086	1.8347	-0.103	0.3209	3.52956	388.842	9.05219	2.61703	263
10/05/2003	1899-12-31 03:30:01	-19.3459	-0.8024	-0.0179	1.2266	-0.1063	0.326	3.67942	388.948	8.97493	2.10331	275
10/05/2003	1899-12-31 04:00:05	-3.7023	0.8004	0.0178	0.4354	-0.0088	0.0939	3.62538	389.181	8.93737	1.48004	280
10/05/2003	1899-12-31 04:30:03	-0.7596	0.0964	0.0021	0.2124	-0.0049	0.0702	3.5256	389.567	8.95347	1.06166	264
10/05/2003	1899-12-31 05:00:00	-6.6719	1.1357	0.0253	0.987	-0.0378	0.1943	3.49241	389.776	8.92292	1.41169	246
10/05/2003	1899-12-31 05:30:02	-10.0976	-0.7841	-0.0175	1.3991	-0.0657	0.2562	3.47595	389.749	8.9584	1.93895	248
10/05/2003	1899-12-31 06:00:05	-2.4212	2.1363	0.0476	0.9492	-0.0373	0.1932	3.65598	389.242	9.1632	1.54742	245
10/05/2003	1899-12-31 06:30:01	-11.5596	2.7241	0.0607	1.2811	-0.112	0.3347	3.86579	388.722	9.22646	1.7598	259
10/05/2003	1899-12-31 07:00:01	-15.2343	2.1078	0.047	1.537	-0.18	0.4243	3.88788	388.106	9.20457	2.32069	250
10/05/2003	1899-12-31 07:30:01	-6.0854	2.4275	0.0541	-0.3478	-0.0603	0.2456	3.90887	387.375	9.28275	2.43825	256
10/05/2003	1899-12-31 08:00:00	-0.659	17.4163	0.388	-1.2567	-0.1439	0.3794	3.89303	386.718	9.23711	2.29939	256
10/05/2003	1899-12-31 08:30:02	9.9586	3.9203	0.0873	-1.9058	-0.1196	0.3459	3.81787	386.465	9.28541	1.9035	254
10/05/2003	1899-12-31 09:00:01	13.7731	39.5244	0.8806	-2.4256	-0.2188	0.4678	3.84972	386.223	9.22895	3.01678	251
10/05/2003	1899-12-31 09:30:00	51.4514	55.299	1.2326	-4.0375	-0.222	0.4712	4.3294	385.498	9.25424	3.10766	256
10/05/2003	1899-12-31 10:00:03	86.7469	121.24	2.7051	-5.0323	-0.2373	0.4871	5.38955	384.28	9.37053	2.43961	255
10/05/2003	1899-12-31 10:30:00	92.805	136.06	3.0372	-4.0173	-0.1205	0.3472	5.86659	383.739	8.97391	2.46184	268
10/05/2003	1899-12-31 11:00:01	136.018	162.342	3.6268	-5.7717	-0.1296	0.36	6.68276	383.04	8.4184	3.19561	258
10/05/2003	1899-12-31 11:30:02	276.399		5.3783	-7.7101	-0.4868	0.6977	7.61916	382.705	7.7395	3.51055	251
10/05/2003	1899-12-31 12:00:03	230.536	157.852	3.5324	-5.7617	-0.2782	0.5275	8.36595	382.234	7.11723	3.64999	250
10/05/2003	1899-12-31 12:30:05	52.9156	85.6673	1.9176	-3.7921	-0.4841	0.6958	8.63585	382.189	6.94227	3.78447	256
10/05/2003	1899-12-31 13:00:04	208.106	104.478	2.3404	-5.2934	-0.4722	0.6872	9.43788	382.059	7.18325	4.39296	242
10/05/2003	1899-12-31 13:30:02	173.679	84.3245	1.8895	-5.4674	-0.4578	0.6766	9.76569	381.809	7.14458	3.87933	252
10/05/2003	1899-12-31 14:00:02	286.551	140.606	3.1512	-6.1204	-0.6163	0.7851	9.97513	381.691	7.24082	3.86714	230
10/05/2003	1899-12-31 14:30:03	23.2362	57.1554	1.2806	-2.8646	-0.4311	0.6566	9.72081	381.348	7.24886	3.91503	250
10/05/2003	1899-12-31 15:00:04	30.2939	68.5448	1.5345	-3.0093	-0.404	0.6356	8.74642	381.261	7.1698	3.63502	252
10/05/2003	1899-12-31 15:30:03	121.998	59.6386	1.3364	-3.5555	-0.2361	0.4859	9.67633	381.153	6.02919	3.06999	235
10/05/2003	1899-12-31 16:00:04	80.8142	47.2751	1.0597	-3.7326	-0.2475	0.4975	10.0854	380.865	6.28102	2.81841	248
10/05/2003	1899-12-31 16:30:01	-58.5368	100.348	2.246	-1.0516	-0.7125	0.8441	8.55081	381.289	6.9168	5.0888	245
10/05/2003	1899-12-31 17:00:00	149.026	55.9302	1.2534	-3.507	-0.2213	0.4705	9.82019	380.826	6.67561	2.48726	225
10/05/2003	1899-12-31 17:30:01	100.225	26.0766	0.5848	-2.7449	-0.2974	0.5453	10.5801	380.658	6.79444	2.63864	207
10/05/2003	1899-12-31 18:00:34	-19.9288	10.1329	0.227	-0.2802	-0.1284	0.3583	9.72553	380.888	7.32027	1.99151	180
10/05/2003	1899-12-31 18:30:02	24.0508	10.0914	0.2261	-1.1023	-0.097	0.3115	9.5605	380.741	7.56915	1.77649	146
10/05/2003	1899-12-31 19:00:07	20.1494	14.6227	0.3276	-1.0567	-0.1529	0.391	9.6015	380.759	7.70508	2.23417	147
10/05/2003	1899-12-31 19:30:03	-6.1349	8.7573	0.196	-0.0283	-0.1384	0.372	8.8155	381.431	8.0046	2.68046	147
10/05/2003	1899-12-31 20:00:03	-9.7177	2.9016	0.0649	0.2319	-0.0452	0.2126	8.17982	381.895	7.92438	2.16033	143
10/05/2003	1899-12-31 20:30:02	-19.814	0.8689	0.0194	0.4467	-0.054	0.2323	7.71735	382.396	7.91965	2.82333	150
10/05/2003	1899-12-31 21:00:05	-29.4429	-0.5626	-0.0126	0.5803	-0.0691	0.2629	7.21976	382.944	7.91079	3.18631	152
10/05/2003	1899-12-31 21:30:04	-21.6821	0.2035	0.0045	0.7386	-0.0549	0.2344	6.92612	383.82	8.07142	2.87508	157
10/05/2003	1899-12-31 22:00:01	-42.0869	-0.7283	-0.0163	2.216	-0.0332	0.1823	7.04897	384.499	8.18145	1.31288	230
10/05/2003	1899-12-31 22:30:02	-0.8642	-0.3303	-0.0074	0.3	-0.0078	0.0886	7.08579	383.688	8.19783	0.97241	79
10/05/2003	1899-12-31 23:00:05	-15.7904	1.5655	0.035	0.9325	-0.0221	0.1486	6.91205	384.48	8.10563	2.62243	119
10/05/2003	1899-12-31 23:30:04	-22.9663	2.2931	0.0513	1.2346	-0.0251	0.1585	7.09942	384.1	7.9487	2.32376	158
11/05/2003	1899-12-31 00:00:05	-14.357	0.8627	0.0193	0.7625	-0.041	0.2024	6.75522	384.553	7.91707	2.39884	152
11/05/2003	1899-12-31 00:30:04	-15.3966	0.4362	0.0097	0.7023	-0.0263	0.1622	6.36493	385.48	7.93038	2.55175	142
11/05/2003	1899-12-31 01:00:03	-2.1921	-1.3851	-0.0309	0.0561	-0.002	0.0452	5.90931	386.711	7.96365	0.78414	91
11/05/2003	1899-12-31 01:30:02	-1.4713	-0.8386	-0.0187	0.0324	0.0033	0.0572	5.67307	387.849	8.00485	1.67095	128
11/05/2003	1899-12-31 02:00:01	-12.1872	-1.1698	-0.0261	0.5948	-0.0044	0.0667	5.23664	388.987	7.98012	2.65185	136
11/05/2003	1899-12-31 02:30:05	-19.9962	-0.4072	-0.0091	0.8796	-0.0356	0.1888	4.91282	389.842	7.90164	2.97957	144
11/05/2003	1899-12-31 03:00:04	-29.369	-1.5259	-0.034	1.2762	-0.0942	0.307	4.47433	390.694	7.63876	3.11496	158
11/05/2003	1899-12-31 03:30:03	-19.7293	6.8863	0.1535	1.3652	-0.0817	0.2858	3.87294	390.654	7.27788	3.11759	163
11/05/2003	1899-12-31 04:00:04	-21.0978	1.2392	0.0276	0.8921	-0.0683	0.2614	3.33941	390.116	6.83216	3.23222	167
11/05/2003	1899-12-31 04:30:03	-24.5239	1.1103	0.0247	0.3108	-0.0939	0.3064	2.64631	389.572	6.62007	3.076	164
11/05/2003	1899-12-31 05:00:06	-8.6907	4.7036	0.1047	0.2198	-0.1108	0.3329	2.43716	389.178	6.46744	2.98291	166
11/05/2003	1899-12-31 05:30:03	17.8419	13.714	0.3052	-1.0515	-0.1862	0.4315	2.39076	388.743	6.44786	2.52255	165
11/05/2003	1899-12-31 06:00:00	35.1318	25.2861	0.5631	-1.6416	-0.1728	0.4156	3.026	387.925	6.46417	2.32732	185
11/05/2003	1899-12-31 06:30:05	50.6767	42.3341	0.9436	-2.8524	-0.2334	0.4831	4.06877	386.324	6.37296	2.50767	216
11/05/2003	1899-12-31 07:00:05	127.448	49.2263	1.0979	-5.11	-0.2311	0.4807	4.75127	385.879	6.45293	2.3655	229
11/05/2003	1899-12-31 07:30:05	7.6758	33.4989	0.7469	-1.4539	-0.1147	0.3386	4.38157	385.977	6.92468	2.52066	229
11/05/2003	1899-12-31 08:00:02	-7.8881	40.6079	0.9049	-2.8413	-0.0595	0.244	3.92398	385.17	7.86975	1.84838	207
11/05/2003	1899-12-31 08:30:06	5.6858	59.6392	1.3302	-3.7688	-0.1186	0.3444	4.88603	384.412	7.65113	2.01643	205
11/05/2003	1899-12-31 09:00:07	101.812	83.5125	1.8653	-6.5652	-0.2168	0.4657	6.38982	384.101	7.57369	2.28358	221
11/05/2003	1899-12-31 09:30:06	223.593	93.7192	2.0961	-7.8963	-0.3398	0.5829	7.81993	383.497	7.38658	4.29475	246
11/05/2003	1899-12-31 10:00:05	83.7445	56.0828	1.255	-5.7757	-0.2696	0.5192	8.31688	383.138	7.08264	3.58164	267
11/05/2003	1899-12-31 10:30:03	198.061	95.1264	2.1298	-5.4598	-0.4015	0.6337	8.89067	383.047	7.14439	3.27751	265
11/05/2003	1899-12-31 11:00:06	288.926	149.451	3.3486	-6.2023	-0.6464	0.804	9.66745	382.589	6.87924	4.69717	253
11/05/2003	1899-12-31 11:30:04	420.97	152.021	3.4081	-8.2986	-1.1323	1.0641	10.2118	381.356	6.36661	5.83947	248
11/05/2003	1899-12-31 12:00:05	312.668	158.402	3.5514	-5.8468	-1.1723	1.0827	10.2043	381.097	5.37524	6.56609	248
11/05/2003	1899-12-31 12:30:04	297.573	94.6921	2.1235	-4.8397	-1.1259	1.0611	10.4239	380.899	5.07675	7.17439	251
11/05/2003	1899-12-31 13:00:05	205.799	66.6313	1.4945	-3.659	-0.7775	0.8818	10.6395	380.645	5.08686	6.57681	248
11/05/2003	1899-12-31 13:30:00	331.406	93.3708	2.0949	-4.3496	-0.9146	0.9563	10.9645	380.33	5.16039	6.18604	241
11/05/2003	1899-12-31 14:00:00	275.44	90.0943	2.0213	-4.538	-0.9521	0.9757	10.8792	380.159	4.97946	6.41693	256
11/05/2003	1899-12-31 14:30:04	238.007	81.4299	1.8274	-4.1985	-0.9615	0.9806	11.172	380.108	4.80959	6.04186	257
11/05/2003	1899-12-31 15:00:05	263.792	65.2771	1.4652	-4.3118	-0.7689	0.8769	11.3671	380.053	4.98769	5.88395	250
11/05/2003	1899-12-31 15:30:01	170.121	63.5857	1.4274	-3.4917	-1.0314	1.0156	11.5113	380.258	4.7036	6.61608	259
11/05/2003	1899-12-31 16:00:00	191.469			-2.6271	-0.5957	0.7718	9.15545	380.642	5.46585	5.62603	299
11/05/2003	1899-12-31 16:30:04	16.279	74.5003	1.6639	-2.516	-0.4648	0.6818	6.29071	380.737	7.17326	4.11725	347
11/05/2003	1899-12-31 17:00:03	24.3453	29.5205	0.6592	-1.2605	-0.2486	0.4986	6.09817	380.832	7.47956	4.13134	346
11/05/2003	1899-12-31 17:30:05	-5.8591	90.4977	2.0213	-1.4755	-0.2727	0.5222	6.35692	380.594	7.75029	2.6229	7
11/05/2003	1899-12-31 18:00:04	-3.693	18.9862	0.4241	-0.7173	0.0004	0.0203	6.37976	380.719	7.63063	1.301	52
11/05/2003	1899-12-31 18:30:05	18.395	36.3217	0.8118	-1.4328	-0.0131	0.1146	7.05897	380.383	7.55799	1.25717	93
11/05/2003	1899-12-31 19:00:02	-1.3075	6.2517	0.1398	-0.5841	-0.0193	0.139	7.41201	380.66	7.2325	1.73512	13
11/05/2003	1899-12-31 19:30:05	-2.4673	0.9824	0.022	-0.1212	0.0035	0.0594	7.14328	380.692	7.17358	0.56113	303
11/05/2003	1899-12-31 20:00:04	-2.6546	0.0068	0.0002	-0.0964	-0.0107	0.1036	6.79254	381.359	7.70609	1.62667	200
11/05/2003	1899-12-31 20:30:07	-1.2493	3.3152	0.0741	0.0548	0.0013	0.0366	6.97046	381.232	7.55821	0.92547	216
11/05/2003	1899-12-31 21:00:00	0.6064	4.7063	0.1052	-0.012	0.0043	0.0655	7.23649	381.101	7.05817	1.85744	171
11/05/2003	1899-12-31 21:30:03	0.1021	-0.8504	-0.019	0.0109	-0.001	0.0309	6.19385	381.873	7.96232	2.2552	168
11/05/2003	1899-12-31 22:00:00	-1.1293	-8.6699	-0.1937	0.1188	0.0054	0.0738	6.75514	381.388	8.04933	1.399	171
11/05/2003	1899-12-31 22:30:01	-2.5807	0.5146	0.0115	0.0344	0.0002	0.0157	6.88434	381.504	7.11824	1.54298	167
11/05/2003	1899-12-31 23:00:00	-7.8334	-1.0731	-0.0239	0.1695	-0.0052	0.0723	5.49685	382.503	7.50651	0.91086	170
11/05/2003	1899-12-31 23:30:05	-4.4725	-6.1076	-0.1363	0.3173	-0.004	0.0631	5.63315	383.385	7.60353	1.79838	187
12/05/2003	1899-12-31	-4.3936	-13.4406	-0.2999	0.2176	-0.0043	0.0655	5.36217	383.961	7.38649	2.1832	184
12/05/2003	1899-12-31 00:30:00	0.7672	-2.4564	-0.0548	0.0613	-0.0002	0.0124	4.81082	384.876	7.24488	0.90671	169
12/05/2003	1899-12-31 01:00:01	-0.0345	-1.8681	-0.0417	-0.0355	-0.0018	0.0421	5.49203	384.072	7.45071	1.12188	187
12/05/2003	1899-12-31 01:30:02	-2.4211	-1.0678	-0.0238	0.0775	-0.0087	0.0935	5.486	384.065	7.61047	1.6959	185
12/05/2003	1899-12-31 02:00:05	-0.9791	-3.0777	-0.0687	0.0303	-0.0022	0.0464	5.30546	384.252	7.2287	1.82185	185
12/05/2003	1899-12-31 02:30:00	-0.9017	-1.0438	-0.0233	0.0492	-0.0004	0.0201	5.87808	383.38	7.48003	1.50226	176
12/05/2003	1899-12-31 03:00:05	-0.6014	-0.8219	-0.0183	0.0389	-0.0007	0.0259	5.66369	383.582	7.37708	1.35521	164
12/05/2003	1899-12-31 03:30:02	-0.3745	-0.8809	-0.0197	0.0311	-0.0003	0.0174	5.0273	384.705	7.46772	1.67545	122
12/05/2003	1899-12-31 04:00:02	-4.7099	-0.9605	-0.0214	0.1699	0.0011	0.0331	3.90859	385.801	7.8711	2.11357	109
12/05/2003	1899-12-31 04:30:00	-4.4882	1.0874	0.0242	0.1326	0.0019	0.043	4.42295	384.5	8.39371	2.13368	111
12/05/2003	1899-12-31 05:00:07	-10.1094	10.3228	0.2298	-0.0397	-0.0029	0.0535	3.17221	384.52	9.86875	1.96445	85
12/05/2003	1899-12-31 05:30:03	-16.4499	0.2124	0.0047	0.1466	-0.008	0.0897	2.51123	385.237	9.43919	2.32516	89
12/05/2003	1899-12-31 06:00:00	-15.0278	16.3346	0.3639	-0.5344	-0.0329	0.1813	3.56731	384.381	8.3486	1.63702	123
12/05/2003	1899-12-31 06:30:03	-2.8602	16.4231	0.3662	-1.5688	-0.0458	0.2139	4.59564	384.402	8.1666	1.9378	130
12/05/2003	1899-12-31 07:00:00	52.2234	42.7107	0.9537	-2.0829	-0.0744	0.2728	6.10775	384.29	8.07035	1.38969	122
12/05/2003	1899-12-31 07:30:05	94.4185	61.2638	1.3695	-2.8608	-0.1622	0.4027	7.30238	384.199	7.65937	2.23499	125
12/05/2003	1899-12-31 08:00:02	177.907	64.3985	1.4408	-5.2223	-0.4216	0.6493	8.15402	383.331	7.52726	2.63877	138
12/05/2003	1899-12-31 08:30:01	146.808	71.6274	1.6035	-3.0885	-0.425	0.6519	8.8164	382.847	7.3591	3.35985	149
12/05/2003	1899-12-31 09:00:02	318.188	124.932	2.7991	-7.1519	-0.4947	0.7033	9.63511	382.033	7.20559	3.02891	150
12/05/2003	1899-12-31 09:30:06	248.332	82.8996	1.8579	-4.9795	-0.5475	0.7399	9.92506	382.179	6.97805	3.34495	154
12/05/2003	1899-12-31 10:00:01	274.977	107.642	2.4138	-5.5667	-0.4209	0.6488	10.5088	381.808	6.77718	3.04118	162
12/05/2003	1899-12-31 10:30:01	286.055	71.0508	1.5947	-4.4802	-0.3887	0.6234	11.4089	381.432	6.07196	1.81923	160
12/05/2003	1899-12-31 11:00:02	334.589	107.481	2.4124	-5.555	-0.1509	0.3885	11.4394	381.382	5.91452	2.01865	192
12/05/2003	1899-12-31 11:30:04	330.021	119.42	2.6821	-5.1371	-0.2793	0.5285	12.0176	381.623	5.12219	1.93891	240
12/05/2003	1899-12-31 12:00:03	206.008	78.7113	1.7675	-4.1024	-0.1606	0.4007	11.8638	381.877	5.09727	3.26913	252
12/05/2003	1899-12-31 12:30:01	170.016	79.2324	1.7801	-3.5102	-0.0795	0.282	12.3511	381.658	4.98275	2.22039	243
12/05/2003	1899-12-31 13:00:00	104.809	34.8636	0.7834	-3.1363	-0.1771	0.4208	12.4958	379.595	4.17907	2.03678	224
12/05/2003	1899-12-31 13:30:03	288.421	118.054	2.6534	-3.3471	-0.4056	0.6369	12.7104	379.432	3.68514	4.19077	247
12/05/2003	1899-12-31 14:00:00	304.56	81.6553	1.8358	-3.5692	-0.4266	0.6532	12.9354	379.233	3.39215	3.88771	245
12/05/2003	1899-12-31 14:30:02	319.168	107.938	2.427	-4.1545	-0.7101	0.8427	13.0994	379.132	3.49889	3.16252	236
12/05/2003	1899-12-31 15:00:01	282.265	85.9088	1.9315	-3.8157	-0.3837	0.6195	13.0084	379.125	3.53131	3.31605	239
12/05/2003	1899-12-31 15:30:04	216.926	59.8231	1.3453	-2.8628	-0.4152	0.6443	13.2395	379.009	3.98084	2.7374	236
12/05/2003	1899-12-31 16:00:01	251.881	70.66	1.589	-3.252	-0.3076	0.5546	13.2824	378.941	4.0703	3.26026	269
12/05/2003	1899-12-31 16:30:02	146.616	42.7238	0.9609	-2.5361	-0.3523	0.5935	13.4248	378.838	4.19974	3.14147	251
12/05/2003	1899-12-31 17:00:01	108.381	29.5439	0.6645	-1.8593	-0.0106	0.103	13.4224	378.853	4.1715	2.00561	284
12/05/2003	1899-12-31 17:30:04	91.6844	39.9655	0.8989	-1.8191	-0.1691	0.4112	13.4469	378.784	4.1672	1.71747	249
12/05/2003	1899-12-31 18:00:01	90.3207	37.1026	0.8343	-1.971	-0.0128	0.113	13.2563	378.874	4.10403	1.8957	279
12/05/2003	1899-12-31 18:30:05	58.66	21.794	0.49	-1.2243	-0.0976	0.3125	13.0752	378.884	4.17395	1.80126	312
12/05/2003	1899-12-31 19:00:02	38.7722	24.2739	0.5456	-1.012	-0.0492	0.2218	12.8571	378.954	4.20687	1.76376	305
12/05/2003	1899-12-31 19:30:02	-0.4498	5.5755	0.1253	-0.3603	-0.016	0.1265	12.3936	378.988	4.20082	1.04893	4
12/05/2003	1899-12-31 20:00:01	-0.1797	0.7675	0.0172	-0.0338	-0.0013	0.0365	11.949	378.948	4.18261	1.08849	78
12/05/2003	1899-12-31 20:30:03	-5.1687	0.0705	0.0016	-0.0632	-0.0132	0.115	11.7694	379.393	4.30151	2.06932	163
12/05/2003	1899-12-31 21:00:04	-30.5785	4.6646	0.1046	0.6258	-0.0318	0.1784	10.8483	380.387	4.73281	3.2449	206
12/05/2003	1899-12-31 21:30:03	-3.5181	0.3561	0.008	0.0072	-0.0078	0.0882	10.7564	380.138	4.74938	2.26352	196
12/05/2003	1899-12-31 22:00:02	-2.786	0.7769	0.0174	0.0011	-0.0073	0.0857	10.4924	380.12	4.77291	2.22097	181
12/05/2003	1899-12-31 22:30:04	1.4864	0.5552	0.0124	0.0005	-0.0033	0.0575	10.1906	380.218	4.74319	2.56269	164
12/05/2003	1899-12-31 23:00:04	1.3366	-0.0961	-0.0022	0.0021	-0.0159	0.1259	9.65717	380.631	4.75343	2.82021	155
12/05/2003	1899-12-31 23:30:05	-18.1185	0.6767	0.0152	0.335	-0.0157	0.1255	8.80647	381.073	4.82837	3.32882	151
13/05/2003	1899-12-31 00:00:02	-22.9539	-0.6348	-0.0142	0.3882	-0.0391	0.1978	7.82306	381.866	4.92359	3.12587	147
13/05/2003	1899-12-31 00:30:05	-35.1612	-1.4293	-0.0319	0.4586	-0.047	0.2167	6.57476	383.097	5.01846	3.55911	159
13/05/2003	1899-12-31 01:00:02	-13.4644	-1.3428	-0.03	0.1214	-0.0172	0.1313	6.04295	383.951	5.20728	3.1384	160
13/05/2003	1899-12-31 01:30:04	-15.7705	-4.0268	-0.0898	0.4003	-0.0126	0.1122	4.82743	386.078	5.38847	3.10303	137
13/05/2003	1899-12-31 02:00:07	4.8825	-0.1864	-0.0042	-0.5171	-0.0013	0.0358	3.71538	388.53	5.43212	3.13953	125
13/05/2003	1899-12-31 02:30:05	-2.9561	-0.4608	-0.0103	0.1222	-0.0011	0.0327	3.71766	389.101	5.54911	2.97452	126
13/05/2003	1899-12-31 03:00:02	3.8822	-3.2691	-0.0729	0.2363	0.0092	0.0957	3.80687	388.139	5.62	2.78814	121
13/05/2003	1899-12-31 03:30:07	8.278	-0.9423	-0.021	-0.2945	0.0076	0.0872	4.02291	386.982	5.70154	3.06303	123
13/05/2003	1899-12-31 04:00:04	-0.8396	-0.3906	-0.0087	0.0043	0.0033	0.0573	3.61538	386.486	5.63369	3.20059	119
13/05/2003	1899-12-31 04:30:02	-3.5766	0.161	0.0036	-0.1087	-0.0021	0.0456	3.48245	385.84	5.62182	3.01989	121
13/05/2003	1899-12-31 05:00:05	-3.7178	0.6091	0.0136	-0.3143	-0.0046	0.0681	3.34609	385.589	5.6748	2.73912	118
13/05/2003	1899-12-31 05:30:00	-4.8683	0.988	0.022	-0.3813	-0.0025	0.05	3.4646	386.188	5.75274	2.77259	117
13/05/2003	1899-12-31 06:00:04	-18.2297	3.9692	0.0885	-0.51	-0.0201	0.1418	4.00343	385.858	5.86531	2.80133	117
13/05/2003	1899-12-31 06:30:04	7.1823	22.1792	0.495	-1.8595	-0.1109	0.3331	5.30855	384.579	5.97963	2.58393	120
13/05/2003	1899-12-31 07:00:03	106.567	38.9455	0.8703	-4.7119	-0.239	0.4888	6.78191	383.39	6.02338	2.5531	120
13/05/2003	1899-12-31 07:30:06	70.9797	22.5838	0.5054	-2.2243	-0.1973	0.4441	8.29073	382.024	5.97447	3.12503	140
13/05/2003	1899-12-31 08:00:05	125.002	82.2511	1.8433	-4.3308	-0.4525	0.6727	9.80837	381.177	5.98318	2.92029	144
13/05/2003	1899-12-31 08:30:00	104.143	28.0188	0.6287	-3.0762	-0.2076	0.4556	11.0799	380.985	5.9	3.04485	137
13/05/2003	1899-12-31 09:00:04	166.608	56.9705	1.2795	-4.1995	-0.3859	0.6212	12.0766	380.9	5.76156	3.19633	136
13/05/2003	1899-12-31 09:30:03	175.119	38.5754	0.867	-3.6558	-0.4016	0.6337	12.8116	380.786	5.99064	3.92376	162
13/05/2003	1899-12-31 10:00:06	318.019	101.272	2.2772	-4.7491	-0.8528	0.9235	13.3804	380.919	5.99405	4.07796	159
13/05/2003	1899-12-31 10:30:03	432.216	113.123	2.5459	-5.7736	-1.2282	1.1082	14.268	380.547	5.7067	3.85258	157
13/05/2003	1899-12-31 11:00:04	340.568	100.201	2.2564	-3.5863	-0.9204	0.9594	14.8618	380.322	5.38129	4.03716	150
13/05/2003	1899-12-31 11:30:05	306.015	102.46	2.3074	-3.5333	-1.1313	1.0636	14.8646	379.996	4.94064	5.45986	143
13/05/2003	1899-12-31 12:00:02	306.962	62.4269	1.4065	-3.3931	-1.0992	1.0484	15.3066	379.78	4.76585	5.3267	141
13/05/2003	1899-12-31 12:30:00	320.119	69.6215	1.5691	-3.1236	-0.9966	0.9983	15.7149	379.6	4.9474	4.87304	153
13/05/2003	1899-12-31 13:00:07	297.493	69.8008	1.5733	-3.1308	-1.1515	1.0731	15.7745	379.595	4.7881	5.86144	146
13/05/2003	1899-12-31 13:30:07	290.224	65.9583	1.4874	-2.9272	-1.1673	1.0804	16.322	379.571	4.95997	4.94527	142
13/05/2003	1899-12-31 14:00:06	321.459	68.1229	1.5362	-3.3777	-1.2823	1.1324	16.3239	379.378	4.86506	5.57922	143
13/05/2003	1899-12-31 14:30:00	342.342	72.054	1.6253	-3.5703	-1.0549	1.0271	16.5703	379.237	4.95598	4.96872	140
13/05/2003	1899-12-31 15:00:05	247.445	86.4081	1.9493	-3.1934	-1.0333	1.0165	16.6703	379.085	4.77709	5.55626	145
13/05/2003	1899-12-31 15:30:00	142.607	46.848	1.0567	-2.6225	-1.0735	1.0361	16.5372	379.015	4.71116	5.35327	146
13/05/2003	1899-12-31 16:00:05	93.605	45.6529	1.0297	-2.2347	-0.7948	0.8915	16.4706	378.962	4.81271	4.25007	145
13/05/2003	1899-12-31 16:30:00	266.133	56.0541	1.2653	-3.6274	-1.1838	1.088	17.353	378.928	4.7883	4.60259	144
13/05/2003	1899-12-31 17:00:05	142.572	39.5659	0.8928	-1.778	-1.0473	1.0234	16.9625	379.06	4.78432	5.51779	144
13/05/2003	1899-12-31 17:30:26	88.9697	35.3222	0.7971	-1.3596	-0.6847	0.8275	17.0042	379.073	4.74577	4.86813	144
13/05/2003	1899-12-31 18:00:05	72.1909	15.3362	0.346	-1.1814	-0.858	0.9263	16.8022	379.156	4.60463	5.25194	140
13/05/2003	1899-12-31 18:30:01	12.0679	20.1909	0.4554	-0.6216	-0.8242	0.9078	16.3932	379.192	4.86276	5.47553	136
13/05/2003	1899-12-31 19:00:00	-49.4629	20.5006	0.462	0.2559	-0.5964	0.7723	15.6684	379.567	5.07173	4.13001	136
13/05/2003	1899-12-31 19:30:04	-64.2897	13.512	0.3043	0.9626	-0.503	0.7092	14.8871	379.902	5.14845	3.78221	137
13/05/2003	1899-12-31 20:00:00	-69.7639	8.8534	0.1992	1.3281	-0.3839	0.6196	14.1688	380.176	5.25887	3.6477	133
13/05/2003	1899-12-31 20:30:03	-56.1843	7.2888	0.1639	1.5456	-0.2691	0.5187	13.6055	380.806	5.32552	3.65762	127
13/05/2003	1899-12-31 21:00:04	-35.1602	3.4287	0.0771	1.1072	-0.1123	0.3351	13.004	381.521	5.38002	3.73936	120
13/05/2003	1899-12-31 21:30:05	-28.0003	2.8477	0.064	1.2844	-0.0699	0.2644	12.3101	382.523	5.44288	3.8693	122
13/05/2003	1899-12-31 22:00:00	-28.0008	4.1191	0.0925	1.4357	-0.0552	0.235	11.8116	383.298	5.53074	3.44626	125
13/05/2003	1899-12-31 22:30:01	-26.5873	1.3227	0.0297	2.0728	-0.1628	0.4035	11.4843	383.746	5.67774	3.5599	129
13/05/2003	1899-12-31 23:00:03	-24.0435	5.3896	0.1209	2.1295	-0.1599	0.3999	11.2172	384.093	5.82078	3.77517	131
13/05/2003	1899-12-31 23:30:01	-16.2867	4.9814	0.1118	1.7893	-0.2075	0.4556	10.9724	384.112	5.93067	3.69368	134
14/05/2003	1899-12-31	-17.4085	4.953	0.1111	1.6737	-0.2115	0.4599	10.841	384.452	5.98045	3.62057	126
14/05/2003	1899-12-31 00:30:02	-20.1457	7.341	0.1646	2.2588	-0.2982	0.5461	10.5863	384.777	6.08028	3.96302	125
14/05/2003	1899-12-31 01:00:03	-15.4195	7.0091	0.1572	1.9598	-0.2782	0.5275	10.3443	385.23	6.13547	3.73306	130
14/05/2003	1899-12-31 01:30:01	-11.1372	3.723	0.0835	1.5053	-0.2601	0.51	10.1055	385.829	6.19689	3.62346	121
14/05/2003	1899-12-31 02:00:01	-11.4345	3.1758	0.0712	1.4648	-0.1867	0.4321	10.0396	386.323	6.25997	3.60785	115
14/05/2003	1899-12-31 02:30:01	-14.4469	1.1986	0.0269	1.9218	-0.2665	0.5163	9.94676	387.087	6.42502	4.01403	110
14/05/2003	1899-12-31 03:00:02	-26.8304	2.6407	0.0592	1.8989	-0.3586	0.5988	9.74487	387.793	6.59156	4.41807	117
14/05/2003	1899-12-31 03:30:04	-35.2608	5.2745	0.1182	2.4192	-0.4495	0.6705	9.76523	388.099	6.8329	4.18236	123
14/05/2003	1899-12-31 04:00:01	-24.6052	-6.01	-0.1347	1.3517	-0.3792	0.6158	10.1282	388.374	7.24326	4.11768	127
14/05/2003	1899-12-31 04:30:02	-29.9165	-2.8133	-0.0631	1.5626	-0.4686	0.6846	10.2633	389.022	7.65889	4.19321	127
14/05/2003	1899-12-31 05:00:01	-16.4008	5.1949	0.1165	0.6172	-0.485	0.6964	10.6133	389.656	8.18513	4.23822	131
14/05/2003	1899-12-31 05:30:02	-7.2485	10.7371	0.2408	0.3832	-0.4808	0.6934	10.8793	389.97	8.62099	4.15179	134
14/05/2003	1899-12-31 06:00:01	-12.3008	-1.3672	-0.0307	0.3373	-0.5111	0.7149	11.1246	390.196	9.06558	4.34117	139
14/05/2003	1899-12-31 06:30:02	19.056	12.5219	0.281	-1.5371	-0.851	0.9225	11.6844	390.161	9.57782	4.89351	142
14/05/2003	1899-12-31 07:00:01	71.9921	24.6313	0.5532	-3.606	-0.6533	0.8083	12.4284	389.636	10.0514	4.99405	143
14/05/2003	1899-12-31 07:30:02	118.522	34.9959	0.7864	-5.4682	-0.9441	0.9717	13.0782	389.226	10.5402	5.00587	146
14/05/2003	1899-12-31 08:00:01	176.964	42.3702	0.9527	-6.9886	-1.3177	1.1479	13.8098	388.72	10.9813	5.98134	150
14/05/2003	1899-12-31 08:30:00	146.839	47.6325	1.0716	-6.024	-1.1658	1.0797	14.3562	388.277	11.4558	5.08395	148
14/05/2003	1899-12-31 09:00:01	203.975	60.4013	1.3602	-6.6373	-0.8889	0.9428	15.4647	387.332	11.9029	4.5335	150
14/05/2003	1899-12-31 09:30:03	235.776	75.4874	1.702	-5.6104	-0.9507	0.975	16.8145	386.725	12.2042	5.13473	146
14/05/2003	1899-12-31 10:00:02	258.453	97.5749	2.2017	-3.4574	-1.0025	1.0012	17.6146	387.519	12.1318	5.55304	155
14/05/2003	1899-12-31 10:30:02	324.112	85.7608	1.9362	-5.2528	-1.517	1.2317	18.1837	386.184	11.7885	5.82821	147
14/05/2003	1899-12-31 11:00:04	135.919	40.2836	0.909	-1.8811	-1.2286	1.1084	17.56	385.147	11.6601	6.38233	147
14/05/2003	1899-12-31 11:30:03	201.84	49.2605	1.1117	-4.1487	-1.1789	1.0858	17.7179	384.23	11.8814	6.91039	154
14/05/2003	1899-12-31 12:00:02	187.684	49.8114	1.1243	-4.8516	-1.6346	1.2785	17.9547	383.451	12.1588	5.99286	157
14/05/2003	1899-12-31 12:30:03	191.389	56.7838	1.2814	-4.7359	-1.6439	1.2822	17.7201	382.918	12.4878	6.07015	154
14/05/2003	1899-12-31 13:00:02	157.105	54.8342	1.2374	-3.7245	-1.5652	1.2511	17.7907	382.275	12.6643	6.48271	150
14/05/2003	1899-12-31 13:30:04	179.101	33.6524	0.76	-3.9331	-1.0896	1.0438	18.5282	381.669	12.5791	6.2051	147
14/05/2003	1899-12-31 14:00:03	246.387	74.8566	1.6912	-4.0004	-1.7531	1.3241	18.9691	381.272	12.2368	7.19759	159
14/05/2003	1899-12-31 14:30:03	224.98	51.2662	1.1587	-3.6915	-1.1265	1.0614	19.3241	380.996	11.9937	5.8571	150
14/05/2003	1899-12-31 15:00:04	80.8559	35.2279	0.796	-1.1534	-0.975	0.9874	18.9954	381.676	11.8008	5.43777	145
14/05/2003	1899-12-31 15:30:04	88.177	36.3602	0.8216	-2.0197	-1.017	1.0085	19.0046	381.233	11.7007	5.69783	144
14/05/2003	1899-12-31 16:00:03	86.0316	29.921	0.6761	-1.4782	-1.282	1.1322	19.0393	381.553	11.7113	6.21994	147
14/05/2003	1899-12-31 16:30:01	57.3279	46.8039	1.0578	-0.6327	-1.6364	1.2792	19.3207	381.441	11.7032	6.14578	162
14/05/2003	1899-12-31 17:00:03	54.0524	30.7522	0.6947	-0.6637	-1.301	1.1406	18.8647	381.757	11.8408	5.80776	153
14/05/2003	1899-12-31 17:30:00	52.8743	19.8868	0.4492	-0.7307	-1.2579	1.1216	18.6386	381.944	11.8928	5.8964	154
14/05/2003	1899-12-31 18:00:03	47.8212	29.9042	0.6754	-0.7562	-1.4295	1.1956	18.6505	382.423	11.906	6.11668	153
14/05/2003	1899-12-31 18:30:04	-10.5923	18.8901	0.4266	2.1553	-1.4058	1.1857	18.4322	382.6	11.9431	5.35856	154
14/05/2003	1899-12-31 19:00:05	20.2699	18.3356	0.414	1.3814	-1.3842	1.1765	18.3636	381.959	11.879	6.35918	151
14/05/2003	1899-12-31 19:30:04	-5.9419	13.5978	0.3069	1.9127	-1.1188	1.0577	18.0242	381.844	11.9027	5.64661	148
14/05/2003	1899-12-31 20:00:03	-23.7806	5.915	0.1335	1.649	-0.7971	0.8928	17.5499	382.096	11.8484	5.73895	147
14/05/2003	1899-12-31 20:30:04	-42.0174	7.0552	0.1592	2.0759	-0.9033	0.9504	17.3894	382.596	11.8016	5.55302	147
14/05/2003	1899-12-31 21:00:03	-23.8939	36.63	0.8263	5.6266	-0.9277	0.9632	17.2413	382.92	11.731	4.51195	179
14/05/2003	1899-12-31 21:30:03	34.544	24.4554	0.5499	3.5331	-1.1046	1.051	14.0074	382.707	13.5329	6.42321	215
14/05/2003	1899-12-31 22:00:00	491.678	20.7637	0.4665	3.5907	-0.279	0.5282	13.3078	382.792	14.4889	4.54152	187
14/05/2003	1899-12-31 22:30:04	10.3148	-2.5552	-0.0574	3.9289	-0.2586	0.5085	12.6487	382.922	14.7361	3.12008	168
14/05/2003	1899-12-31 23:00:04	278.437	6.906	0.1551	1.5168	-0.2537	0.5037	13.0349	384.815	14.778	4.39409	148
14/05/2003	1899-12-31 23:30:07	-32.4161	9.2855	0.2085	1.9189	-0.2835	0.5325	12.5136	386.716	14.6597	3.81899	144
15/05/2003	1899-12-31 00:00:05	-42.4159	-2.0908	-0.0469	2.9402	-0.3397	0.5829	12.5544	386.838	14.7959	3.51581	157
15/05/2003	1899-12-31 00:30:01	-54.5164	-2.1126	-0.0474	4.7427	-0.4637	0.681	12.4418	387.477	14.8634	3.61278	169
15/05/2003	1899-12-31 01:00:00	-36.699	4.5924	0.1031	3.9205	-0.5305	0.7284	12.5562	387.649	14.979	4.43666	191
15/05/2003	1899-12-31 01:30:01	-57.4218	0.0225	0.0005	4.6699	-0.475	0.6892	12.3172	388.09	14.6345	4.60861	201
15/05/2003	1899-12-31 02:00:04	-60.9777	3.9473	0.0886	3.9662	-0.3036	0.551	11.8354	389.074	14.4148	3.64824	203
15/05/2003	1899-12-31 02:30:05	-51.9244	-2.7379	-0.0614	3.3713	-0.2867	0.5355	11.4392	389.796	14.2533	3.54656	203
15/05/2003	1899-12-31 03:00:04	-63.0709	3.5914	0.0805	4.0923	-0.3019	0.5495	11.2597	390.833	14.2168	3.3678	201
15/05/2003	1899-12-31 03:30:02	-55.4946	-4.5653	-0.1024	5.0703	-0.2619	0.5117	11.0348	391.549	14.0361	3.25368	213
15/05/2003	1899-12-31 04:00:03	-32.572	5.2527	0.1177	4.8938	-0.2653	0.5151	10.7264	392.035	13.8543	3.33154	224
15/05/2003	1899-12-31 04:30:01	-40.944	66.2584	1.4837	9.6902	-0.3701	0.6084	9.47597	386.01	12.1734	4.19827	270
15/05/2003	1899-12-31 05:00:04	-50.4396	9.5456	0.2136	2.22	-0.2053	0.4531	8.86028	384.735	11.7832	3.60852	269
15/05/2003	1899-12-31 05:30:00	-35.4306	3.8809	0.0868	0.4205	-0.1467	0.3831	8.77864	384.985	11.8897	2.91734	256
15/05/2003	1899-12-31 06:00:07	-10.4466	-1.001	-0.0224	0.5046	-0.0387	0.1967	8.57186	385.136	11.796	2.40263	244
15/05/2003	1899-12-31 06:30:06	-23.0349	-2.7026	-0.0605	1.0322	-0.0878	0.2963	8.51375	384.934	11.5403	3.12304	251
15/05/2003	1899-12-31 07:00:05	-19.2553	2.6909	0.0602	-0.1853	-0.0991	0.3148	8.4183	384.593	11.4991	2.3044	245
15/05/2003	1899-12-31 07:30:06	-6.7798	-5.3987	-0.1208	-1.0147	-0.1014	0.3184	8.30998	384.643	11.372	2.68951	242
15/05/2003	1899-12-31 08:00:05	-20.1495	1.8308	0.0409	-0.574	-0.0879	0.2964	7.87801	384.776	11.0886	2.41398	247
15/05/2003	1899-12-31 08:30:06	-1.8329	17.6	0.3935	-2.2676	-0.0948	0.3079	7.83502	384.86	11.1269	3.10245	245
15/05/2003	1899-12-31 09:00:07	17.4182	87.4667	1.9565	-4.7554	-0.1578	0.3972	8.22956	382.932	10.4609	3.77163	253
15/05/2003	1899-12-31 09:30:02	133.082	171.43	3.8352	-8.7302	-0.3246	0.5697	8.33934	382.278	10.0518	2.76752	256
15/05/2003	1899-12-31 10:00:07	217.735		6.7266	-9.7857	-0.2901	0.5386	9.33377	381.852	9.12784	2.34489	247
15/05/2003	1899-12-31 10:30:02	241.477		5.4013	-8.6109	-0.2095	0.4577	10.1265	381.268	8.39535	2.06941	245
15/05/2003	1899-12-31 11:00:05	194.697	162.279	3.6386	-7.5062	-0.1801	0.4244	10.4858	381.103	7.58876	2.47422	251
15/05/2003	1899-12-31 11:30:00	405.137		5.3994	-11.5988	-0.2907	0.5392	11.2267	380.724	8.18991	2.27241	212
15/05/2003	1899-12-31 12:00:05	145.747	197.218	4.4261	-6.3615	-0.027	0.1644	11.3804	380.487	6.74091	1.57273	247
15/05/2003	1899-12-31 12:30:07	208.693	131.872	2.9621	-6.3621	-0.1661	0.4075	12.3743	379.919	7.47331	1.88796	236
15/05/2003	1899-12-31 13:00:02	178.874	69.5373	1.5623	-7.1383	-0.3122	0.5587	12.5947	380.032	7.53327	1.28932	239
15/05/2003	1899-12-31 13:30:02	148.558	104.721	2.354	-5.9983	-0.1982	0.4452	13.142	379.471	7.38319	1.3231	225
15/05/2003	1899-12-31 14:00:00	304.709	185.65	4.1749	-9.2541	-0.2277	0.4772	13.5633	379.19	7.14465	1.28203	228
15/05/2003	1899-12-31 14:30:01	241.423	168.608	3.7922	-8.0489	-0.1294	0.3598	13.6583	378.983	6.59391	2.02611	221
15/05/2003	1899-12-31 15:00:06	92.8852	61.8003	1.3902	-4.9294	0.1004	0.3169	13.8413	378.915	6.18103	0.91155	200
15/05/2003	1899-12-31 15:30:03	151.51	116.003	2.6099	-7.1757	-0.1236	0.3516	13.9722	378.763	5.96661	1.80557	149
15/05/2003	1899-12-31 16:00:06	70.5609	102.111	2.2973	-6.0057	-0.1703	0.4126	13.9221	378.452	5.6157	1.86783	177
15/05/2003	1899-12-31 16:30:03	39.2904	77.7507	1.7491	-3.6289	-0.0404	0.2009	13.7729	378.647	5.05605	2.02854	178
15/05/2003	1899-12-31 17:00:02	1.7529	27.6028	0.6208	-1.1216	-0.0223	0.1494	13.4862	378.672	5.18982	1.01575	219
15/05/2003	1899-12-31 17:30:01	9.3665	18.7164	0.4206	-0.574	-0.0326	0.1807	12.7934	378.4	5.8213	1.36328	341
15/05/2003	1899-12-31 18:00:06	3.5466	33.77	0.7588	-0.1675	-0.0536	0.2315	12.5493	378.369	5.66345	1.83209	346
15/05/2003	1899-12-31 18:30:06	-0.0449	22.3605	0.5024	0.1944	-0.0235	0.1533	12.5094	378.363	5.76502	1.42127	16
15/05/2003	1899-12-31 19:00:01	-8.5831	-4.2485	-0.0954	0.0938	-0.0178	0.1333	12.4443	378.824	6.63035	0.96734	68
15/05/2003	1899-12-31 19:30:03	-0.5405	-13.6899	-0.3075	-0.11	-0.0081	0.0898	12.2733	379.23	7.88279	1.00195	122
15/05/2003	1899-12-31 20:00:02	-2.1927	-2.458	-0.0552	0.1675	-0.0006	0.0235	11.8017	380.176	8.79352	1.25939	105
15/05/2003	1899-12-31 20:30:00	-28.2502	21.7619	0.488	2.2524	0.0061	0.0779	10.6971	382.57	9.52613	2.46783	120
15/05/2003	1899-12-31 21:00:01	-4.5689	-2.9101	-0.0652	1.5072	-0.0448	0.2117	9.30163	384.049	10.0897	2.58311	109
15/05/2003	1899-12-31 21:30:02	-9.7033	6.9345	0.1552	1.8585	-0.0249	0.1577	8.89566	384.645	10.191	2.23745	87
15/05/2003	1899-12-31 22:00:07	-15.53	-2.5606	-0.0573	1.8862	-0.0401	0.2003	8.84933	384.468	10.1362	2.78317	59
15/05/2003	1899-12-31 22:30:06	-12.6716	-2.0599	-0.0461	0.9981	-0.0341	0.1846	8.50155	385.532	10.5625	2.77533	58
15/05/2003	1899-12-31 23:00:00	-29.6213	-2.8136	-0.063	1.9034	-0.0627	0.2505	8.64161	386.107	10.8351	2.96172	52
15/05/2003	1899-12-31 23:30:00	38.3082	8.6828	0.1942	4.766	-0.2069	0.4548	8.31345	386.632	11.143	2.94468	47
16/05/2003	1899-12-31 00:00:01	-30.9456	-4.7855	-0.107	2.7597	-0.1235	0.3514	8.13795	387.158	11.4116	2.44835	38
16/05/2003	1899-12-31 00:30:03	43.0105	-1.2895	-0.0288	2.1712	-0.1751	0.4185	8.40699	389.059	11.6732	2.74984	49
16/05/2003	1899-12-31 01:00:00	-41.2372	-5.3922	-0.1207	3.9774	-0.2343	0.4841	8.71224	388.8	12.017	3.07918	55
16/05/2003	1899-12-31 01:30:04	-42.3337	0.3527	0.0079	2.6836	-0.1727	0.4156	8.73338	387.033	12.194	3.01981	58
16/05/2003	1899-12-31 02:00:00	-12.9044	-0.4231	-0.0095	2.1975	-0.1653	0.4066	8.98763	386.219	12.3154	3.07975	67
16/05/2003	1899-12-31 02:30:01	3.0068	2.7709	0.062	2.3964	-0.2555	0.5054	9.12922	387.15	12.4114	3.52757	66
16/05/2003	1899-12-31 03:00:04	-1.6122	0.3995	0.0089	1.4296	-0.2032	0.4508	9.1089	388.643	12.4806	3.53938	74
16/05/2003	1899-12-31 03:30:01	90.2628	-2.2235	-0.0498	1.5241	-0.1939	0.4404	9.62323	390.116	12.5163	3.92242	82
16/05/2003	1899-12-31 04:00:03	186.966	0.267	0.006	1.5015	-0.1718	0.4145	9.81564	391.863	12.5479	4.00474	91
16/05/2003	1899-12-31 04:30:01	-13.1686	-0.6706	-0.015	2.0691	-0.2296	0.4791	9.78061	392.427	12.6326	4.33274	101
16/05/2003	1899-12-31 05:00:02	-50.3608	-12.9587	-0.2902	2.3662	-0.2997	0.5474	9.56331	392.863	12.3156	3.37278	119
16/05/2003	1899-12-31 05:30:05	-44.972	-3.9051	-0.0874	1.0865	-0.2567	0.5067	9.49234	393.539	12.0721	3.32522	119
16/05/2003	1899-12-31 06:00:00	-57.1617	2.9078	0.0651	1.8013	-0.2974	0.5454	9.47872	393.823	11.8451	3.97844	121
16/05/2003	1899-12-31 06:30:02	-37.6797	29.9525	0.6706	-2.68	-0.2881	0.5368	9.26792	392.723	11.9439	3.23316	129
16/05/2003	1899-12-31 07:00:06	-23.9972	72.8268	1.6311	-4.5203	-0.2858	0.5346	9.7142	390.985	12.0034	3.28903	130
16/05/2003	1899-12-31 07:30:07	-14.3011	101.441	2.2724	-6.5587	-0.3958	0.6291	9.86593	389.803	11.6599	4.09556	141
16/05/2003	1899-12-31 08:00:02	-18.8228	88.4344	1.9813	-6.1778	-0.4782	0.6915	9.97226	388.443	11.1138	4.22731	149
16/05/2003	1899-12-31 08:30:04	10.989	105.821	2.3716	-6.8545	-0.3595	0.5996	10.2498	386.915	10.4896	3.77365	148
16/05/2003	1899-12-31 09:00:05	32.4848	132.403	2.9691	-7.3188	-0.3378	0.5812	10.8818	385.143	10.4266	3.49443	150
16/05/2003	1899-12-31 09:30:05	215.464		6.8962	-13.6041	-1.318	1.148	13.2573	385.393	9.53793	4.66104	160
16/05/2003	1899-12-31 10:00:01	119.963		4.619	-8.489	-1.0275	1.0137	13.9006	385.315	9.01015	5.02074	166
16/05/2003	1899-12-31 10:30:04	191.898		4.7206	-9.2243	-1.1465	1.0707	14.8682	385.297	8.98377	5.2043	166
16/05/2003	1899-12-31 11:00:03	186.883	141.242	3.181	-6.9956	-0.965	0.9824	15.3313	384.999	9.08087	5.23082	160
16/05/2003	1899-12-31 11:30:00	229.897	199.649	4.4992	-7.961	-1.1501	1.0724	15.9306	384.223	8.47645	5.91544	143
16/05/2003	1899-12-31 12:00:03	258.138	180.108	4.0613	-8.2205	-1.5245	1.2347	16.5455	383.38	8.19915	6.12365	150
16/05/2003	1899-12-31 12:30:06	220.038	138.831	3.1313	-7.1978	-1.1546	1.0745	16.7781	382.64	8.06158	5.45618	144
16/05/2003	1899-12-31 13:00:01	238.742	141.516	3.1926	-6.8056	-1.1294	1.0627	17.0399	381.962	8.0364	5.67374	147
16/05/2003	1899-12-31 13:30:02	140.584	79.0563	1.784	-4.8487	-0.9377	0.9683	17.2882	381.306	7.69232	5.68366	149
16/05/2003	1899-12-31 14:00:01	239.488	136.911	3.0919	-7.2685	-1.6858	1.2984	18.0343	380.123	7.20375	5.54669	138
16/05/2003	1899-12-31 14:30:05	221.55	179.343	4.0523	-5.3634	-1.3453	1.1599	18.5696	379.548	6.81511	5.55889	156
16/05/2003	1899-12-31 15:00:02	167.206	176.141	3.9811	-5.4542	-1.5474	1.244	18.8378	379.172	6.45589	5.1426	144
16/05/2003	1899-12-31 15:30:04	168.841	106.818	2.4149	-3.5698	-1.1134	1.0552	19.0871	379.135	6.07879	5.52122	153
16/05/2003	1899-12-31 16:00:05	122.529	81.5676	1.8444	-3.359	-0.817	0.9039	19.3008	379.078	6.02401	5.09243	147
16/05/2003	1899-12-31 16:30:02	154.472	133.635	3.0235	-3.3718	-1.1578	1.076	19.8239	379.135	5.46875	5.16741	152
16/05/2003	1899-12-31 17:00:05	89.3797	108.634	2.4582	-2.5519	-0.9541	0.9768	19.8917	379.432	4.47864	5.34101	148
16/05/2003	1899-12-31 17:30:07	48.4753	51.4518	1.1645	-1.3749	-0.5524	0.7433	20.0338	379.344	4.02628	5.34794	132
16/05/2003	1899-12-31 18:00:04	10.1333	72.4256	1.6387	-1.8172	-0.8001	0.8945	19.7218	379.325	4.08886	5.30671	128
16/05/2003	1899-12-31 18:30:01	-12.533	56.1476	1.2698	-1.6155	-0.7748	0.8802	19.3268	379.702	4.51687	5.02227	117
16/05/2003	1899-12-31 19:00:03	-38.722	42.5604	0.9617	-0.6928	-0.8391	0.916	18.3917	380.067	4.81014	5.2748	116
16/05/2003	1899-12-31 19:30:03	-35.1271	51.6117	1.1651	-0.1047	-0.6321	0.7951	17.4024	380.607	4.66682	4.95713	113
16/05/2003	1899-12-31 20:00:00	-34.7413	13.5938	0.3065	0.436	-0.3891	0.6237	16.1645	380.998	4.79602	3.8831	107
16/05/2003	1899-12-31 20:30:06	-54.9955	14.7509	0.3322	1.1388	-0.1612	0.4015	15.0591	382.245	4.90439	4.1683	107
16/05/2003	1899-12-31 21:00:00	-65.5304	11.4567	0.2578	1.7137	-0.0894	0.2991	14.2112	383.594	4.8021	4.06158	106
16/05/2003	1899-12-31 21:30:05	-80.1281	12.8447	0.2889	2.2632	-0.1492	0.3863	13.3749	384.634	4.76718	4.32587	109
16/05/2003	1899-12-31 22:00:00	-94.7911	16.794	0.3775	2.8547	-0.3685	0.6071	12.874	385.335	4.43662	4.51674	115
16/05/2003	1899-12-31 22:30:01	-105.366	19.1723	0.4308	3.0964	-0.4853	0.6967	12.4466	385.818	4.25279	4.53447	121
16/05/2003	1899-12-31 23:00:02	-78.4737	15.4122	0.3461	2.2872	-0.39	0.6245	11.8807	386.34	4.18441	4.33269	119
16/05/2003	1899-12-31 23:30:04	-89.6944	11.5319	0.2589	2.5723	-0.3924	0.6264	11.3413	386.864	4.05982	3.92988	118
17/05/2003	1899-12-31	-62.1133	10.1008	0.2266	1.9117	-0.3496	0.5913	10.8654	387.224	3.97338	4.17696	116
17/05/2003	1899-12-31 00:30:04	-46.4753	6.0678	0.1361	1.3921	-0.2112	0.4596	10.2455	387.763	3.93708	3.94322	112
17/05/2003	1899-12-31 01:00:03	-32.7442	2.7022	0.0605	0.6558	-0.1151	0.3393	9.42054	388.434	3.95161	3.46464	112
17/05/2003	1899-12-31 01:30:00	-34.5786	1.9373	0.0434	0.59	-0.0527	0.2295	8.9302	388.936	3.97378	3.96397	113
17/05/2003	1899-12-31 02:00:07	-23.5083	1.2589	0.0282	0.2771	-0.0063	0.0792	8.43473	389.577	4.03786	3.77259	107
17/05/2003	1899-12-31 02:30:06	-34.7067	3.5219	0.0788	0.82	-0.0132	0.1148	7.57921	390.608	4.22574	3.57126	101
17/05/2003	1899-12-31 03:00:07	-45.8889	2.5191	0.0563	1.1883	-0.049	0.2213	7.33854	390.968	4.36325	3.66174	98
17/05/2003	1899-12-31 03:30:00	-48.6876	5.276	0.118	1.1199	-0.0665	0.2579	7.27467	390.732	4.47591	3.68823	96
17/05/2003	1899-12-31 04:00:01	-53.8642	6.3495	0.1419	1.1733	-0.125	0.3535	7.04374	390.869	4.60347	3.77107	89
17/05/2003	1899-12-31 04:30:02	-61.2936	15.0622	0.3365	0.2341	-0.2498	0.4998	6.52314	390.997	4.76405	3.8544	86
17/05/2003	1899-12-31 05:00:03	-24.7764	14.8053	0.3309	-0.8255	-0.1085	0.3294	6.71707	390.334	4.94249	3.35233	97
17/05/2003	1899-12-31 05:30:01	-33.0209	23.3909	0.5231	-1.2145	-0.1903	0.4362	7.55502	389.178	5.04991	4.14726	103
17/05/2003	1899-12-31 06:00:02	11.3135	45.2215	1.0122	-4.164	-0.3486	0.5905	8.4379	387.833	5.22508	3.90306	104
17/05/2003	1899-12-31 06:30:01	25.6922	34.8146	0.7799	-3.1242	-0.2873	0.536	9.38052	386.702	5.40551	3.67715	105
17/05/2003	1899-12-31 07:00:00	87.7733	62.035	1.3915	-5.3179	-0.335	0.5788	10.6987	385.087	5.63397	3.11508	108
17/05/2003	1899-12-31 07:30:02	95.2758	67.8143	1.5228	-5.3082	-0.2577	0.5077	11.9142	384.044	5.68522	3.21931	102
17/05/2003	1899-12-31 08:00:03	122.727	77.3686	1.7392	-5.2058	-0.1743	0.4175	13.036	383.219	5.65283	3.6133	96
17/05/2003	1899-12-31 08:30:01	214.464	117.981	2.6544	-7.6074	-0.6478	0.8049	13.8978	382.78	5.55192	3.96574	102
17/05/2003	1899-12-31 09:00:00	226.265	116.832	2.6306	-6.6679	-0.9492	0.9743	14.713	382.289	5.28492	4.39996	128
17/05/2003	1899-12-31 09:30:00	201.571	100.566	2.2644	-6.2766	-0.9321	0.9655	14.7116	382.206	5.03951	6.03562	121
17/05/2003	1899-12-31 10:00:04	139.701	94.3525	2.1244	-6.7152	-1.2945	1.1378	14.6654	381.909	4.92202	5.8666	131
17/05/2003	1899-12-31 10:30:03	227.457	125.137	2.8185	-8.4811	-0.894	0.9455	15.0358	381.329	5.00004	5.27506	116
17/05/2003	1899-12-31 11:00:00	299.053	110.299	2.4857	-7.326	-1.1306	1.0633	15.6322	381.437	4.87061	5.66959	123
17/05/2003	1899-12-31 11:30:05	310.799	101.207	2.2816	-6.7887	-1.179	1.0858	15.9679	381.435	4.89055	5.70817	122
17/05/2003	1899-12-31 12:00:02	312.223	110.7	2.4962	-6.4815	-1.4055	1.1856	16.2414	381.602	4.9341	5.33252	139
17/05/2003	1899-12-31 12:30:06	314.019	111.703	2.5193	-7.4739	-1.0636	1.0313	16.4496	381.643	5.01863	4.95187	130
17/05/2003	1899-12-31 13:00:00	235.087	74.2259	1.674	-4.864	-0.7371	0.8586	16.4474	381.87	5.07894	5.2896	117
17/05/2003	1899-12-31 13:30:03	280.519	120.264	2.7121	-7.0665	-1.0314	1.0156	16.3667	381.886	5.14964	5.59636	106
17/05/2003	1899-12-31 14:00:00	262.88	79.4634	1.7918	-6.2821	-0.8022	0.8956	16.2484	381.912	5.3406	6.20802	100
17/05/2003	1899-12-31 14:30:00	198.388	46.8821	1.0572	-4.3715	-0.8503	0.9221	16.3519	381.759	5.52733	5.97003	108
17/05/2003	1899-12-31 15:00:05	219.764	79.6835	1.797	-5.8059	-0.8282	0.91	16.4125	381.131	5.66863	5.48451	103
17/05/2003	1899-12-31 15:30:01	191.602	79.0951	1.7837	-5.0001	-0.5188	0.7203	16.3866	380.981	5.59892	5.45804	100
17/05/2003	1899-12-31 16:00:05	180.183	76.2775	1.7201	-5.6918	-0.8291	0.9106	16.3916	381.005	5.58775	4.74175	110
17/05/2003	1899-12-31 16:30:00	187.106	80.8285	1.8229	-5.731	-0.6994	0.8363	16.4519	381.03	5.66669	4.73341	106
17/05/2003	1899-12-31 17:00:05	125.071	58.7513	1.3246	-4.685	-0.8706	0.9331	16.1937	380.992	5.80615	5.04891	96
17/05/2003	1899-12-31 17:30:00	113.727	67.1916	1.5145	-4.9265	-0.7298	0.8543	15.8666	381.245	5.8787	5.17991	99
17/05/2003	1899-12-31 18:00:05	59.5055	35.1726	0.7927	-3.8461	-0.5997	0.7744	15.8337	381.647	6.26504	5.04047	106
17/05/2003	1899-12-31 18:30:04	55.972	51.0483	1.1505	-4.0346	-0.7286	0.8536	15.8333	381.568	6.65511	4.03763	114
17/05/2003	1899-12-31 19:00:06	6.8175	27.9912	0.6306	-1.8283	-0.3789	0.6156	15.4607	381.842	6.60548	4.97277	110
17/05/2003	1899-12-31 19:30:04	-14.3019	12.3006	0.277	-0.9578	-0.1783	0.4223	15.0125	381.938	6.83741	3.64042	102
17/05/2003	1899-12-31 20:00:01	-32.8556	13.5876	0.3058	0.4139	-0.0949	0.3081	14.3804	382.428	7.17897	3.70764	104
17/05/2003	1899-12-31 20:30:04	-1.9627	-0.5281	-0.0119	0.1837	0.0097	0.0987	13.5482	382.968	7.3726	2.92376	106
17/05/2003	1899-12-31 21:00:00	-32.8877	2.3947	0.0538	0.9006	-0.0493	0.222	12.4979	383.769	7.54773	2.71539	103
17/05/2003	1899-12-31 21:30:00	-13.0564	-1.5296	-0.0343	0.1793	-0.0534	0.231	11.6201	384.68	7.66994	2.68783	94
17/05/2003	1899-12-31 22:00:03	-32.0973	-1.9005	-0.0426	0.8593	-0.1009	0.3176	10.8423	385.547	7.77999	3.34193	86
17/05/2003	1899-12-31 22:30:05	-34.6712	-0.4325	-0.0097	0.9645	-0.0782	0.2796	10.3573	386.139	7.8938	3.38314	92
17/05/2003	1899-12-31 23:00:02	-29.2505	-0.3543	-0.0079	0.7843	-0.0669	0.2587	9.72123	387.355	8.03772	2.97059	93
17/05/2003	1899-12-31 23:30:03	-1.2453	-1.0743	-0.0241	-0.0395	-0.028	0.1673	9.2829	388.337	8.14876	2.06028	143
18/05/2003	1899-12-31 00:00:02	-5.2963	-0.0709	-0.0016	0.1745	-0.0159	0.1262	9.41012	388.35	8.26054	2.60853	106
18/05/2003	1899-12-31 00:30:03	-17.0559	-0.3806	-0.0085	0.4046	-0.0139	0.1179	9.304	389.017	8.38703	3.7188	79
18/05/2003	1899-12-31 01:00:03	-26.4743	-0.3723	-0.0083	0.9668	-0.0246	0.1568	9.59116	389.186	8.39118	4.30071	66
18/05/2003	1899-12-31 01:30:03	-32.1216	0.123	0.0028	1.6341	-0.1029	0.3207	9.93318	389.799	8.47559	3.90442	56
18/05/2003	1899-12-31 02:00:04	-33.623	1.7581	0.0394	2.0623	-0.1687	0.4107	9.73946	391.545	8.6628	3.60314	56
18/05/2003	1899-12-31 02:30:03	-54.8267	9.8964	0.2217	3.0216	-0.3089	0.5558	9.74357	393.347	8.64366	3.65038	56
18/05/2003	1899-12-31 03:00:03	-38.3785	4.3168	0.0967	1.1648	-0.2464	0.4964	9.57876	394.586	8.64664	3.89095	65
18/05/2003	1899-12-31 03:30:03	-32.1547	2.7443	0.0615	1.553	-0.1493	0.3864	9.47543	394.638	8.71322	3.40771	68
18/05/2003	1899-12-31 04:00:00	-21.5539	0.1386	0.0031	1.4193	-0.099	0.3147	9.26669	394.199	8.93713	3.01396	67
18/05/2003	1899-12-31 04:30:06	-19.5502	-0.7178	-0.0161	1.123	-0.0636	0.2521	9.00515	393.096	9.32284	3.0802	72
18/05/2003	1899-12-31 05:00:01	-22.9672	7.2415	0.1621	0.2915	-0.1032	0.3213	8.79247	391.678	9.76747	3.08224	66
18/05/2003	1899-12-31 05:30:01	-17.8124	11.3012	0.253	0.2238	-0.1837	0.4286	8.91869	391.149	10.0737	2.56589	66
18/05/2003	1899-12-31 06:00:03	-16.2972	18.1209	0.4056	-0.8663	-0.2758	0.5251	8.95509	390.713	10.2596	2.91388	62
18/05/2003	1899-12-31 06:30:06	7.8765	30.761	0.6889	-3.0909	-0.3048	0.5521	9.41534	389.687	10.2762	3.39549	66
18/05/2003	1899-12-31 07:00:03	-7.1106	30.4679	0.6826	-3.0693	-0.2958	0.5439	9.93744	388.565	10.2006	3.52848	80
18/05/2003	1899-12-31 07:30:02	30.2	35.971	0.8059	-4.1958	-0.3813	0.6175	9.89765	388.443	10.1844	4.14782	86
18/05/2003	1899-12-31 08:00:03	28.2221	45.1553	1.0117	-5.7157	-0.4638	0.681	9.95715	388.196	10.3056	3.05402	91
18/05/2003	1899-12-31 08:30:06	63.3037	52.2693	1.1718	-6.1	-0.3019	0.5494	10.5374	387.753	10.2514	3.54951	84
18/05/2003	1899-12-31 09:00:08	37.6567	34.1523	0.7659	-5.07	-0.3012	0.5488	10.9728	386.57	10.3155	3.54575	76
18/05/2003	1899-12-31 09:30:02	36.8398	52.2495	1.171	-4.425	-0.3654	0.6045	10.3552	385.794	11.4009	3.42189	59
18/05/2003	1899-12-31 10:00:01	3.567	47.7851	1.0702	-3.1484	-0.258	0.5079	9.64985	385.872	11.7513	3.69294	75
18/05/2003	1899-12-31 10:30:04	74.5317	68.1236	1.5258	-8.3383	-0.3693	0.6077	9.71311	385.708	11.5852	3.48394	70
18/05/2003	1899-12-31 11:00:00	119.479	92.5072	2.0728	-9.3294	-0.4757	0.6897	10.1086	384.811	11.3954	3.22707	62
18/05/2003	1899-12-31 11:30:05	87.7226	65.7851	1.4746	-8.4535	-0.3626	0.6022	10.5227	383.974	11.2358	3.64636	70
18/05/2003	1899-12-31 12:00:06	57.2874	48.2675	1.0824	-6.5362	-0.3886	0.6233	10.9923	383.507	11.2359	3.87586	75
18/05/2003	1899-12-31 12:30:04	136.222	86.2663	1.9352	-11.4755	-0.5129	0.7162	11.3266	383.633	11.1455	3.47405	75
18/05/2003	1899-12-31 13:00:03	52.717	44.3838	0.9957	-5.5212	-0.2182	0.4671	11.3924	383.987	11.0022	3.60657	67
18/05/2003	1899-12-31 13:30:05	79.7996	51.1057	1.1466	-6.4884	-0.3266	0.5715	11.4826	383.968	10.9472	3.58604	75
18/05/2003	1899-12-31 14:00:06	43.8296	38.4864	0.8636	-4.3606	-0.2044	0.4521	11.5594	383.554	10.8968	3.62487	68
18/05/2003	1899-12-31 14:30:07	15.6391	50.245	1.1273	-3.5824	-0.2777	0.527	11.4669	383.049	11.044	3.00035	76
18/05/2003	1899-12-31 15:00:02	25.9071	29.8906	0.6706	-3.0863	-0.2373	0.4872	11.4656	382.59	11.0775	3.79764	75
18/05/2003	1899-12-31 15:30:03	63.6864	40.6375	0.9115	-5.7402	-0.3617	0.6014	11.2132	382.164	11.1273	4.53275	78
18/05/2003	1899-12-31 16:00:04	39.6109	62.4247	1.3998	-5.3483	-0.2695	0.5191	10.9324	381.865	11.3067	2.66074	97
18/05/2003	1899-12-31 16:30:07	42.742	25.7742	0.578	-2.9525	-0.027	0.1642	10.9715	382.17	11.5492	0.73745	168
18/05/2003	1899-12-31 17:00:00	39.3208	0.3551	0.008	-1.6221	-0.0705	0.2654	10.8871	382.004	12.0615	0.90003	108
18/05/2003	1899-12-31 17:30:03	-20.5645	21.9691	0.4923	0.8523	-0.071	0.2665	10.3888	382.274	12.8792	0.92715	136
18/05/2003	1899-12-31 18:00:01	-45.9385	-8.6271	-0.1934	1.2491	-0.1118	0.3343	10.8544	382.103	12.9405	1.48408	69
18/05/2003	1899-12-31 18:30:01	-35.5474	3.4123	0.0765	1.7161	-0.1001	0.3164	10.7291	381.229	12.688	2.64961	71
18/05/2003	1899-12-31 19:00:02	-28.2938	0.6795	0.0152	0.8524	-0.1017	0.3188	10.3927	380.972	12.5054	2.80932	70
18/05/2003	1899-12-31 19:30:00	-18.5983	1.9947	0.0447	0.5456	-0.0698	0.2641	10.1524	381.443	12.4272	2.88865	68
18/05/2003	1899-12-31 20:00:05	-10.8535	-5.8461	-0.1309	-0.6511	-0.3297	0.5742	9.43154	383.905	12.2035	1.93336	149
18/05/2003	1899-12-31 20:30:03	-3.777	5.1804	0.1159	0.7425	-0.0331	0.182	8.8812	385.022	11.9012	1.26428	147
18/05/2003	1899-12-31 21:00:05	-3.0266	-0.1882	-0.0042	1.3052	-0.0369	0.1921	8.8106	385.834	11.8747	1.41149	134
18/05/2003	1899-12-31 21:30:06	-0.7087	0.6573	0.0147	0.2708	-0.0064	0.0799	8.85627	384.934	11.8037	1.62656	115
18/05/2003	1899-12-31 22:00:07	1.8481	-0.858	-0.0192	-0.5684	0.0022	0.0473	8.43827	388.736	11.9142	1.73454	85
18/05/2003	1899-12-31 22:30:04	2.8962	1.9655	0.044	-0.2076	0.0056	0.0746	8.60408	388.751	12.1096	2.12413	78
18/05/2003	1899-12-31 23:00:07	-0.7289	-0.7707	-0.0172	0.0424	0.023	0.1517	8.39727	390.179	12.1393	2.1319	73
18/05/2003	1899-12-31 23:30:00	5.7654	-0.0674	-0.0015	0.2664	0.032	0.1788	8.24745	386.894	12.0689	1.87156	78
19/05/2003	1899-12-31 00:00:05	3.8381	-0.4465	-0.01	0.4041	0.0299	0.1729	8.17228	386.472	12.0509	1.81146	85
19/05/2003	1899-12-31 00:30:06	3.6131	0.2128	0.0048	0.1698	0.0267	0.1634	8.14318	386.939	12.0517	1.86521	81
19/05/2003	1899-12-31 01:00:05	-3.0765	-3.1204	-0.0698	0.5879	-0.0294	0.1714	8.18847	393.289	12.0801	1.79326	132
19/05/2003	1899-12-31 01:30:07	17.531	11.9337	0.2668	-0.8138	-0.0793	0.2816	7.74276	400.316	11.846	2.20709	193
19/05/2003	1899-12-31 02:00:04	30.869	45.3255	1.0122	9.548	-0.2204	0.4695	6.49564	393.808	10.8764	3.01877	209
19/05/2003	1899-12-31 02:30:04	-16.518	0.7444	0.0166	2.1704	-0.0986	0.3141	6.00653	392.978	10.4896	2.13128	195
19/05/2003	1899-12-31 03:00:05	-9.202	0.7207	0.0161	0.7071	0.0109	0.1043	5.82172	393.756	10.4065	1.66785	175
19/05/2003	1899-12-31 03:30:05	-2.908	0.2499	0.0056	0.5756	-0.0043	0.0658	5.22151	394.746	10.1708	1.9444	169
19/05/2003	1899-12-31 04:00:06	-19.9559	-2.5817	-0.0576	1.3238	-0.0387	0.1967	4.82389	394.557	9.9728	2.5102	179
19/05/2003	1899-12-31 04:30:00	-8.2298	-3.2133	-0.0716	0.3657	-0.009	0.0948	4.68629	394.632	10.0296	1.92494	167
19/05/2003	1899-12-31 05:00:00	-7.5688	2.5394	0.0566	0.04	-0.0409	0.2022	4.55817	395.137	10.174	1.84443	157
19/05/2003	1899-12-31 05:30:05	2.7444	11.0338	0.2459	0.5967	-0.0391	0.1978	4.44217	393.068	10.2789	2.18319	162
19/05/2003	1899-12-31 06:00:00	34.9952	41.0746	0.9155	-2.9444	-0.1012	0.3181	4.33893	390.95	10.3896	2.03182	167
19/05/2003	1899-12-31 06:30:05	5.3165	21.1785	0.4719	-1.7296	-0.1033	0.3214	4.05197	390.443	10.3726	2.18576	170
19/05/2003	1899-12-31 07:00:04	36.0709	88.1976	1.9666	-3.7775	-0.1644	0.4055	4.83649	388.335	10.7028	2.20753	156
19/05/2003	1899-12-31 07:30:07	73.1257	82.2964	1.8359	-5.8128	-0.1599	0.3999	5.34102	386.286	10.548	2.23373	158
19/05/2003	1899-12-31 08:00:04	36.4803	66.9155	1.4929	-4.6489	-0.0898	0.2997	5.4313	385.416	10.2751	2.30812	154
19/05/2003	1899-12-31 08:30:05	91.4905	127.049	2.8364	-9.7462	-0.3454	0.5877	6.07286	384.203	9.90731	2.65512	146
19/05/2003	1899-12-31 09:00:00	48.161	96.4289	2.1534	-6.4469	-0.3328	0.5769	6.38169	384.167	9.61109	3.29958	144
19/05/2003	1899-12-31 09:30:00	78.4507	97.5489	2.1792	-8.4645	-0.3722	0.6101	6.72489	383.414	9.48163	2.83099	150
19/05/2003	1899-12-31 10:00:05	239.837	142.894	3.1944	-10.3707	-0.3723	0.6102	7.47588	383.441	9.45367	2.64838	149
19/05/2003	1899-12-31 10:30:05	232.829	144.741	3.2378	-11.0803	-0.5378	0.7334	8.16684	383.455	9.35722	2.96042	130
19/05/2003	1899-12-31 11:00:02	303.208	160.097	3.5835	-11.8562	-0.4444	0.6666	8.81529	382.908	9.33678	2.49149	122
19/05/2003	1899-12-31 11:30:00	252.496	142.87	3.1993	-12.2951	-0.4472	0.6687	9.27752	382.49	9.33349	2.87438	128
19/05/2003	1899-12-31 12:00:03	120.879	124.961	2.7989	-10.2818	-0.5385	0.7338	9.54012	382.086	9.50387	3.59083	113
19/05/2003	1899-12-31 12:30:00	33.488	88.8047	1.9893	-6.0712	-0.5549	0.7449	9.65702	382.059	9.51211	3.5789	123
		-4.9489	116.964	2.6203	-5.4968	-0.5137	0.7168	9.76453	382.002	9.58127	3.59118	119
		-43.3919	92.8879	2.0805	-5.8698	-0.541	0.7356	9.40962	379.343	8.42123	3.46388	127
19/05/2003	1899-12-31 14:00:05	-29.5204	34.1032	0.7635	-11.8535	-0.4811	0.6936	9.04128	376.684	8.74093	3.24645	136
19/05/2003	1899-12-31 14:30:04	4.1256	56.8574	1.2727	-3.9751	-0.2792	0.5284	8.84713	381.537	9.06493	2.28095	112
19/05/2003	1899-12-31 15:00:01	-16.6741	70.493	1.5789	-2.58	-0.391	0.6253	9.49068	381.846	8.81817	3.50208	107
19/05/2003	1899-12-31 15:30:06	-44.9618	18.3814	0.4113	-0.1345	-0.9578	0.9786	8.38282	382.901	9.69801	4.97286	139
19/05/2003	1899-12-31 16:00:00	-5.7952	-17.8982	-0.3998	-1.1057	-0.2591	0.509	6.70996	382.08	11.4009	3.63483	159
19/05/2003	1899-12-31 16:30:04	-14.7908	-8.1585	-0.1822	-0.7452	-0.0286	0.169	6.50165	382.374	11.7201	2.60532	138
19/05/2003	1899-12-31 17:00:05	-27.9656	-3.2509	-0.0726	0.073	-0.0364	0.1908	6.86033	382.739	11.8801	2.59465	117
19/05/2003	1899-12-31 17:30:05	-28.495	14.095	0.3148	2.5774	-0.0915	0.3024	6.8322	383.748	11.9047	2.26248	127
19/05/2003	1899-12-31 18:00:04	-14.8161	-2.8114	-0.0628	0.1864	-0.0904	0.3007	7.01198	383.727	11.9916	2.8858	137
19/05/2003	1899-12-31 18:30:04	-12.6553	13.9027	0.3106	0.0513	-0.1034	0.3215	7.05364	383.713	11.9461	3.4698	153
19/05/2003	1899-12-31 19:00:03	-28.1334	-6.42	-0.1434	-0.0583	-0.228	0.4775	6.65098	383.143	11.3579	3.53593	163
19/05/2003	1899-12-31 19:30:01	-14.3748	10.6213	0.2371	-0.8117	-0.2014	0.4488	6.0115	385.825	11.0993	3.60029	175
19/05/2003	1899-12-31 20:00:02	-33.6365	-5.4598	-0.1218	-0.2914	-0.2507	0.5007	5.68213	386.751	11.1519	3.28944	162
19/05/2003	1899-12-31 20:30:01	-32.1671	-1.4889	-0.0332	0.9768	-0.226	0.4754	5.39707	387.052	10.9209	3.4185	160
19/05/2003	1899-12-31 21:00:04	-22.6732	20.0731	0.4478	2.7027	-0.205	0.4527	5.21838	384.625	10.0971	3.85572	160
19/05/2003	1899-12-31 21:30:06	-36.662	-2.2305	-0.0497	1.6125	-0.2856	0.5344	5.00946	384.587	9.9591	3.36416	164
19/05/2003	1899-12-31 22:00:04	-21.7351	0.9007	0.0201	1.2225	-0.138	0.3714	4.83817	385.593	10.0157	2.76765	161
19/05/2003	1899-12-31 22:30:05	-44.6876	-7.0078	-0.1562	1.9554	-0.2146	0.4632	4.08481	385.974	9.76168	2.7885	157
19/05/2003	1899-12-31 23:00:00	-28.574	2.2817	0.0508	1.6443	-0.192	0.4382	3.60615	386.194	9.71486	2.91107	160
19/05/2003	1899-12-31 23:30:05	-25.2418	0.4902	0.0109	1.4581	-0.1786	0.4226	3.51088	386.523	9.89859	3.03065	153
20/05/2003	1899-12-31	-23.6899	2.1252	0.0473	1.8927	-0.1567	0.3959	3.73212	387.07	9.98242	2.78281	153
20/05/2003	1899-12-31 00:30:06	-10.3389	-0.8568	-0.0191	1.4047	-0.1018	0.319	3.47576	388	9.87622	2.62849	156
20/05/2003	1899-12-31 01:00:03	-16.7104	0.613	0.0136	1.4671	-0.0817	0.2859	3.1245	388.638	9.8899	2.44167	154
20/05/2003	1899-12-31 01:30:07	-15.708	-10.8638	-0.2419	0.4286	-0.1017	0.319	3.21269	390.249	10.4352	2.41246	155
20/05/2003	1899-12-31 02:00:04	-11.4727	-1.8287	-0.0407	1.6684	-0.1034	0.3215	3.39518	390.853	10.4617	2.61768	159
20/05/2003	1899-12-31 02:30:06	-14.1427	-0.2419	-0.0054	2.4577	-0.1829	0.4277	3.27598	391.583	10.3322	2.49325	176
20/05/2003	1899-12-31 03:00:03	-11.1673	-2.8118	-0.0626	1.0185	-0.2501	0.5001	2.88923	391.702	10.0481	2.80626	175
20/05/2003	1899-12-31 03:30:00	-5.1918	11.5867	0.2579	2.1893	-0.2393	0.4892	2.82936	391.662	10.0451	3.13241	176
20/05/2003	1899-12-31 04:00:01	-6.3224	2.7773	0.0618	0.3825	-0.1215	0.3486	2.75181	391.862	10.0323	1.88394	156
20/05/2003	1899-12-31 04:30:03	3.1287	7.0235	0.1563	-0.1663	-0.0917	0.3028	2.80753	391.8	9.96284	2.21701	164
20/05/2003	1899-12-31 05:00:06	-3.5498	1.6037	0.0357	-1.6417	-0.1017	0.3189	2.97457	392.401	10.0001	2.15637	154
20/05/2003	1899-12-31 05:30:02	-2.7308	3.132	0.0697	-0.5407	-0.1107	0.3327	3.18868	393.335	10.0744	2.36075	150
20/05/2003	1899-12-31 06:00:01	-13.6754	4.7921	0.1067	-1.1818	-0.1852	0.4304	3.5855	392.836	10.2307	2.6179	157
20/05/2003	1899-12-31 06:30:02	-5.7879	-2.1446	-0.0478	-2.5017	-0.1979	0.4449	4.05668	391.922	10.3078	2.94604	158
20/05/2003	1899-12-31 07:00:01	1.4203	20.5639	0.4584	-2.1346	-0.1878	0.4334	4.47146	390.261	10.3278	2.87551	156
20/05/2003	1899-12-31 07:30:06	125.529	91.004	2.0307	-7.4513	-0.4642	0.6813	5.57958	388.039	10.2248	3.35467	159
20/05/2003	1899-12-31 08:00:06	197.765	146.254	3.2675	-8.037	-0.5722	0.7564	6.87964	386.606	10.0961	3.40379	156
20/05/2003	1899-12-31 08:30:02	132.491	111.882	2.5025	-8.5629	-0.6654	0.8157	8.1162	385.897	9.92149	4.10133	177
20/05/2003	1899-12-31 09:00:05	174.583	134.101	3.002	-9.6329	-0.8545	0.9244	8.98054	385.328	9.68122	4.60476	176
20/05/2003	1899-12-31 09:30:05	217.235	152.923	3.426	-10.1858	-0.6817	0.8257	9.74753	384.347	9.21277	4.22539	181
20/05/2003	1899-12-31 10:00:02	293.231		4.7983	-13.6444	-0.8516	0.9228	10.4592	383.572	9.06071	3.78654	180
20/05/2003	1899-12-31 10:30:06	196.742	178.934	4.0123	-10.2025	-0.5972	0.7728	10.6728	383.378	8.85013	3.86761	183
20/05/2003	1899-12-31 11:00:05	162.775	166.178	3.7271	-10.4389	-0.5057	0.7111	10.8864	382.645	8.53382	3.31751	187
20/05/2003	1899-12-31 11:30:01	213.702	163.409	3.667	-10.2248	-0.5237	0.7237	11.43	382.338	8.20556	3.50955	186
		58.8386	119.353	2.678		-0.2891	0.5377	11.2711	370.269	7.77715	3.21613	186
20/05/2003	1899-12-31 12:30:01	49.895	114.817	2.57675	3.9554	-0.2982	0.546	11.4986	376.247	7.88938	3.07163	203
20/05/2003	1899-12-31 13:00:01	40.9515	110.281	2.4755	-9.1858	-0.3073	0.5543	11.7262	382.224	8.0016	2.92712	187
20/05/2003	1899-12-31 13:30:02	9.8119	64.9042	1.4569	-4.9777	-0.1464	0.3827	11.7092	382.439	8.11765	2.71486	163
20/05/2003	1899-12-31 14:00:01	41.2673	96.1656	2.1588	-8.475	-0.3994	0.6319	11.812	382.476	7.99022	2.97115	163
20/05/2003	1899-12-31 14:30:02	23.0039	116.077	2.6059	-8.4005	-0.3264	0.5713	11.819	383.78	7.60219	2.56529	184
20/05/2003	1899-12-31 15:00:01	47.0145	91.5926	2.0565	-7.6836	-0.2689	0.5186	11.9339	384.08	7.35054	2.34032	165
20/05/2003	1899-12-31 15:30:02	186.775	156.119	3.5071	-13.2003	-0.3054	0.5527	12.4652	383.419	7.40647	1.72448	164
20/05/2003	1899-12-31 16:00:01	45.0304	71.7636	1.612	-6.0318	-0.0372	0.1928	12.3454	383.507	7.1962	1.82248	201
20/05/2003	1899-12-31 16:30:02	19.3901	57.3387	1.288	-4.1821	-0.0361	0.19	12.426	383.148	7.31459	1.44851	223
20/05/2003	1899-12-31 17:00:01	20.1876	18.1874	0.4082	-3.2061	-0.0928	0.3047	11.7081	382.277	8.06586	1.954	297
20/05/2003	1899-12-31 17:30:03	10.8822	41.25	0.9256	-2.8252	-0.0309	0.1758	11.4256	381.431	8.74244	1.64568	315
20/05/2003	1899-12-31 18:00:02	4.6269	18.3531	0.4117	-0.8716	-0.0312	0.1765	11.1919	381.34	8.93093	1.74461	26
20/05/2003	1899-12-31 18:30:02	13.2796	22.7839	0.511	-2.2176	-0.0548	0.2341	11.0504	380.531	9.58977	2.01808	0
20/05/2003	1899-12-31 19:00:01	-0.7118	9.0281	0.2024	-0.6699	-0.039	0.1975	10.5752	380.781	9.88968	1.88069	36
20/05/2003	1899-12-31 19:30:03	-1.426	11.3051	0.2534	-0.9393	-0.0143	0.1194	10.4012	380.476	10.0715	1.06687	87
20/05/2003	1899-12-31 20:00:02	-0.8609	4.2059	0.0943	-0.2683	-0.0026	0.0508	10.4748	380.467	10.2242	1.19951	104
20/05/2003	1899-12-31 20:30:02	-0.9406	3.2003	0.0717	0.0827	0	0.0017	10.3964	380.698	10.4057	1.23794	94
20/05/2003	1899-12-31 21:00:01	-2.032	1.019	0.0228	0.0677	-0.0007	0.0261	10.159	381.16	10.3638	1.88304	115
20/05/2003	1899-12-31 21:30:03	-5.7665	4.5808	0.1026	0.2802	-0.0071	0.0843	9.78073	381.523	10.3014	2.13559	146
20/05/2003	1899-12-31 22:00:02	0.6229	0.051	0.0011	-0.0668	-0.0058	0.0761	8.95704	382.911	10.4764	0.9465	105
20/05/2003	1899-12-31 22:30:03	0.0845	2.0695	0.0463	-0.0321	-0.0162	0.1274	9.04623	382.756	10.4024	1.93848	134
20/05/2003	1899-12-31 23:00:02	3.1355	-4.9278	-0.1103	0.2614	-0.0097	0.0987	9.05545	381.591	10.4911	2.81075	171
20/05/2003	1899-12-31 23:30:03	-15.0326	-9.1444	-0.2046	0.3107	-0.0206	0.1437	8.23857	381.715	10.0634	1.43563	174
21/05/2003	1899-12-31 00:00:02	-5.8218	-0.0992	-0.0022	0.3071	-0.0103	0.1014	7.82169	381.773	9.89241	1.01283	178
21/05/2003	1899-12-31 00:30:03	-0.6383	0.6755	0.0151	0.0245	-0.0022	0.047	7.71521	381.64	9.55914	1.20324	177
21/05/2003	1899-12-31 01:00:02	0.1633	-1.3517	-0.0302	-0.3114	-0.0027	0.0521	7.72423	383.046	9.70161	1.31116	202
21/05/2003	1899-12-31 01:30:04	1.7346	2.4492	0.0548	0.0133	-0.0064	0.0797	7.6893	384.132	9.67096	2.38495	206
21/05/2003	1899-12-31 02:00:03	-1.5973	-1.1523	-0.0258	0.0286	-0.0011	0.0333	7.83639	382.967	9.62461	2.80291	217
21/05/2003	1899-12-31 02:30:03	-4.9289	-0.8603	-0.0192	0.017	-0.0023	0.0483	7.96323	382.988	10.242	2.76641	241
21/05/2003	1899-12-31 03:00:02	-2.3168	1.5298	0.0342	0.057	-0.0009	0.0295	7.78526	383.681	10.2149	2.88069	238
21/05/2003	1899-12-31 03:30:04	-4.4956	-4.0235	-0.09	0.018	-0.002	0.0443	7.81584	384.945	10.1203	3.30937	235
21/05/2003	1899-12-31 04:00:03	-20.3754	-6.6374	-0.1483	0.6325	-0.0122	0.1105	6.95538	386.375	10.6152	2.57286	241
21/05/2003	1899-12-31 04:30:04	-16.5029	-38.7863	-0.8667	0.2012	-0.0039	0.0621	7.34424	386.436	12.4219	1.55062	267
21/05/2003	1899-12-31 05:00:03	-3.9082	-43.4598	-0.9713	-1.8479	-0.0036	0.0601	7.57115	385.562	13.0895	1.36659	251
21/05/2003	1899-12-31 05:30:04	-17.5263	4.0668	0.0908	-9.0519	-0.0172	0.1313	6.27593	381.991	10.8537	1.40901	196
21/05/2003	1899-12-31 06:00:03	-1.4085	30.9171	0.6905	-1.4924	-0.0245	0.1565	6.52007	387.781	10.9022	1.04224	198
21/05/2003	1899-12-31 06:30:04	33.3842	62.551	1.3987	-3.6942	-0.0366	0.1914	7.86384	386.497	10.8334	1.34646	213
21/05/2003	1899-12-31 07:00:03	-34.4679	44.2896	0.9919	-2.7275	-0.0213	0.1458	9.50629	386.038	10.6781	0.79213	191
21/05/2003	1899-12-31 07:30:04	93.2843	74.5842	1.6724	-6.6788	-0.0805	0.2837	10.7415	385.969	10.0402	1.34838	186
21/05/2003	1899-12-31 08:00:04	56.484	101.487	2.2774	-4.5986	-0.0555	0.2356	11.5352	385.585	9.65553	1.64205	190
21/05/2003	1899-12-31 08:30:04	85.5879	80.7893	1.8139	-6.1044	-0.0479	0.2188	12.1114	385.234	9.38062	2.4039	195
21/05/2003	1899-12-31 09:00:03	234.785	137.952	3.1005	-9.3692	-0.2552	0.5052	13.1906	383.532	9.77589	1.8127	184
21/05/2003	1899-12-31 09:30:05	134.349	173.9	3.9065	-4.9225	-0.2357	0.4855	12.6124	382.174	8.9428	2.57324	260
21/05/2003	1899-12-31 10:00:04	17.4896	115.895	2.6043	-5.4511	-0.2361	0.4859	12.8978	381.772	8.6017	3.18843	231
21/05/2003	1899-12-31 10:30:05	231.007	142.161	3.1969	-7.9352	-0.3194	0.5652	13.6747	381.381	8.44656	2.43901	227
21/05/2003	1899-12-31 11:00:04	171.199	122.824	2.7622	-7.736	-0.3623	0.6019	13.7087	381.314	8.20644	2.52045	223
21/05/2003	1899-12-31 11:30:04	191.069	142.014	3.195	-6.1387	-0.2844	0.5333	14.1061	380.848	8.06172	3.1692	229
21/05/2003	1899-12-31 12:00:04	34.036	67.9421	1.528	-5.9799	-0.3036	0.551	13.7335	380.588	8.13413	3.23371	263
21/05/2003	1899-12-31 12:30:05	141.293	92.679	2.0854	-6.3956	-0.2726	0.5221	14.3008	380.456	8.09655	2.81753	258
21/05/2003	1899-12-31 13:00:04	166.551	98.9941	2.2287	-6.9223	-0.1751	0.4184	14.8285	380.316	8.01376	2.81395	231
21/05/2003	1899-12-31 13:30:05	252.357	120.874	2.7222	-7.7454	-0.2043	0.452	15.1957	380.203	7.84811	2.28855	241
21/05/2003	1899-12-31 14:00:04	157.889	88.6398	1.9969	-6.6246	-0.2067	0.4546	15.4687	380.33	7.43044	2.4418	242
21/05/2003	1899-12-31 14:30:05	136.143	98.4708	2.2187	-6.8963	-0.328	0.5727	15.6629	380.061	7.53818	3.05777	255
21/05/2003	1899-12-31 15:00:04	65.6672	75.9247	1.7102	-5.2628	-0.2078	0.4558	15.3699	379.696	7.65132	3.45729	244
21/05/2003	1899-12-31 15:30:05	113.934	98.9015	2.2283	-6.3828	-0.2322	0.4819	15.5942	379.205	7.59254	3.33038	242
21/05/2003	1899-12-31 16:00:04	123.319	90.5623	2.0405	-7.2099	-0.3883	0.6231	15.6599	378.769	7.41101	3.9964	241
21/05/2003	1899-12-31 16:30:00	101.378	105.689	2.3819	-7.4403	-0.3342	0.5781	15.9068	378.091	7.43377	2.76282	251
21/05/2003	1899-12-31 17:00:05	68.8038	88.7429	2	-4.9222	-0.2392	0.4891	15.8498	378.093	6.94686	2.6074	210
21/05/2003	1899-12-31 17:30:05	104.47	74.4787	1.6788	-3.6847	-0.3428	0.5855	15.9852	378.551	6.63117	3.28536	217
21/05/2003	1899-12-31 18:00:04	19.5592	34.9835	0.788	-1.4947	-0.2357	0.4855	15.3257	378.272	7.05113	3.35626	204
21/05/2003	1899-12-31 18:30:00	-7.53	12.3126	0.2772	-0.7532	-0.2281	0.4776	14.9912	377.97	7.67759	3.67534	199
21/05/2003	1899-12-31 19:00:05	-7.0516	23.0758	0.5194	0.6255	-0.1952	0.4418	14.5769	378.492	7.97055	3.2746	193
21/05/2003	1899-12-31 19:30:00	-9.7839	30.058	0.6763	-0.1088	-0.2694	0.5191	14.2704	379.299	8.13332	3.15839	194
21/05/2003	1899-12-31 20:00:05	-29.6171	25.245	0.5678	0.8293	-0.1771	0.4209	13.8305	379.868	7.93686	3.42698	188
21/05/2003	1899-12-31 20:30:00	-55.2329	19.6375	0.4414	2.031	-0.3315	0.5758	13.1851	380.948	7.91754	3.24011	197
21/05/2003	1899-12-31 21:00:05	-41.6012	6.3539	0.1427	1.347	-0.1111	0.3334	12.3925	381.678	8.07364	2.80515	194
21/05/2003	1899-12-31 21:30:00	-18.9365	2.0599	0.0462	0.9727	-0.0273	0.1653	11.7315	382.686	8.25451	2.3861	177
21/05/2003	1899-12-31 22:00:05	-13.2357	0.721	0.0162	0.9613	-0.0563	0.2372	11.1366	383.797	8.37737	2.85263	169
21/05/2003	1899-12-31 22:30:00	-22.8993	3.9193	0.0879	2.506	-0.0814	0.2852	10.7733	385.39	8.27361	2.84446	170
21/05/2003	1899-12-31 23:00:05	-26.5031	4.5786	0.1026	3.311	-0.1068	0.3268	10.4113	386.443	8.09902	2.96539	177
21/05/2003	1899-12-31 23:30:01	-21.2465	4.7689	0.1069	2.7004	-0.1345	0.3667	10.0643	386.585	8.03729	3.15772	177
22/05/2003	1899-12-31	-21.1872	-2.0765	-0.0465	2.7315	-0.1585	0.3982	9.53626	387.507	8.33267	3.20556	169
22/05/2003	1899-12-31 00:30:00	-16.0986	-4.2978	-0.0962	1.9673	-0.1125	0.3354	8.99325	387.767	8.68458	2.80019	178
22/05/2003	1899-12-31 01:00:05	-32.8382	-11.2298	-0.2514	2.6752	-0.0904	0.3006	8.76302	387.849	9.03446	2.92335	180
22/05/2003	1899-12-31 01:30:01	-25.3641	-8.4023	-0.188	2.2426	-0.0737	0.2715	8.61971	388.024	9.41728	2.8721	192
22/05/2003	1899-12-31 02:00:00	-38.3679	-9.4672	-0.2118	3.1906	-0.1018	0.3191	8.40129	388.914	9.73133	2.73242	196
22/05/2003	1899-12-31 02:30:00	-23.4165	-5.4964	-0.123	1.7298	-0.0753	0.2744	8.29382	389.431	10.0307	2.64129	205
22/05/2003	1899-12-31 03:00:00	-31.2484	-7.7785	-0.174	4.5277	-0.1396	0.3736	8.24894	390.094	10.2657	3.07047	208
22/05/2003	1899-12-31 03:30:01	-27.5343	-4.0101	-0.0897	5.6514	-0.1845	0.4295	8.14396	390.379	10.4454	3.2053	210
22/05/2003	1899-12-31 04:00:00	-28.3699	0.0112	0.0003	2.9065	-0.2586	0.5086	8.0193	390.63	10.6179	3.1455	216
22/05/2003	1899-12-31 04:30:01	-18.1857	0.1602	0.0036	0.7086	-0.2309	0.4805	7.81923	390.835	10.7647	3.23776	216
22/05/2003	1899-12-31 05:00:00	-7.9221	5.1128	0.1143	-0.9548	-0.2248	0.4741	7.62739	390.492	10.9043	3.40226	223
22/05/2003	1899-12-31 05:30:01	17.8764	18.4046	0.4116	-2.8146	-0.2982	0.5461	7.98811	389.259	11.0021	3.44617	231
22/05/2003	1899-12-31 06:00:00	37.8243	28.7881	0.6441	-4.0473	-0.2516	0.5016	8.50252	388.024	10.9729	3.67136	236
22/05/2003	1899-12-31 06:30:01	46.4475	41.9333	0.9385	-5.1483	-0.2447	0.4947	8.84899	387.261	10.7979	4.41752	244
22/05/2003	1899-12-31 07:00:00	93.7116	48.4852	1.0856	-6.9723	-0.2874	0.5361	9.26153	386.322	10.7238	4.00369	244
22/05/2003	1899-12-31 07:30:02	162.318	88.9432	1.9923	-7.8912	-0.4661	0.6827	9.7097	385.443	10.3999	4.07056	241
22/05/2003	1899-12-31 08:00:01	145.699	71.5457	1.6034	-9.6313	-0.7026	0.8382	10.1456	384.306	9.88539	4.22104	251
22/05/2003	1899-12-31 08:30:01	182.756	144.623	3.2416	-9.3171	-0.7898	0.8887	10.2748	383.989	9.17955	5.26429	242
22/05/2003	1899-12-31 09:00:00	101.053	115.401	2.5871	-6.5127	-0.9469	0.9731	10.4134	382.813	8.63519	5.96744	250
22/05/2003	1899-12-31 09:30:02	143.965	110.305	2.474	-8.6664	-0.7601	0.8719	10.8762	381.344	8.44614	5.13092	246
22/05/2003	1899-12-31 10:00:01	216.556	143.751	3.2259	-10.7221	-1.2931	1.1372	11.4272	380.996	8.00362	5.36604	240
22/05/2003	1899-12-31 10:30:02	214.343	151.223	3.3941	-10.1658	-1.0844	1.0413	11.5305	381.373	7.51494	6.24852	240
22/05/2003	1899-12-31 11:00:01	362.452	158.988	3.5698	-12.1991	-1.4281	1.195	11.9849	380.816	7.57337	6.35374	234
22/05/2003	1899-12-31 11:30:02	163.075	94.9768	2.1321	-7.5922	-0.92	0.9592	11.7463	380.619	7.77643	5.91002	248
22/05/2003	1899-12-31 12:00:01	375.303	149.216	3.3507	-11.7975	-1.3396	1.1574	12.0827	380.502	7.89264	5.87494	227
22/05/2003	1899-12-31 12:30:02	311.921	139.814	3.1401	-9.6725	-1.1113	1.0542	12.2497	380.367	7.792	6.52027	229
22/05/2003	1899-12-31 13:00:01	310.629	127.077	2.855	-10.6148	-1.1165	1.0567	12.6114	379.938	7.79715	6.19637	239
22/05/2003	1899-12-31 13:30:03	247.647	144.508	3.2474	-9.4304	-1.0326	1.0162	12.8505	379.97	7.63579	5.44116	245
22/05/2003	1899-12-31 14:00:02	262.377	123.696	2.7796	-10.026	-1.0917	1.0448	12.7714	380.58	7.2739	5.70261	244
22/05/2003	1899-12-31 14:30:02	241.741	98.3654	2.2112	-7.8377	-0.624	0.7899	13.1556	380.903	7.16271	6.24715	239
22/05/2003	1899-12-31 15:00:01	259.298	112.128	2.5213	-7.9903	-0.8897	0.9432	13.4823	380.925	7.11691	5.62392	244
22/05/2003	1899-12-31 15:30:03	337.709	119.472	2.6868	-9.0103	-1.2414	1.1142	13.6239	380.942	7.07417	6.16448	245
22/05/2003	1899-12-31 16:00:02	142.849	96.5051	2.1696	-6.3813	-0.7592	0.8713	13.2457	381.247	7.06728	5.02506	234
22/05/2003	1899-12-31 16:30:03	77.6248	69.8166	1.5694	-4.9133	-0.7198	0.8484	13.0978	381.673	6.90878	5.55553	235
22/05/2003	1899-12-31 17:00:02	120.171	112.212	2.5227	-7.4478	-0.9583	0.9789	13.2471	381.465	7.01273	4.26678	233
22/05/2003	1899-12-31 17:30:03	32.3372	49.4966	1.1124	-4.1015	-0.6418	0.8011	12.9122	381.707	7.07686	4.67823	231
22/05/2003	1899-12-31 18:00:02	32.0849	55.362	1.2442	-4.5431	-0.703	0.8384	12.8843	381.765	7.15257	4.89302	229
22/05/2003	1899-12-31 18:30:03	-27.6026	41.1494	0.9244	-2.2678	-0.4155	0.6446	12.4803	381.928	7.27329	4.06899	234
22/05/2003	1899-12-31 19:00:02	-46.2428	32.4209	0.7281	0.2128	-0.3357	0.5794	12.1321	382.362	7.33479	3.76311	233
22/05/2003	1899-12-31 19:30:04	-22.4012	12.2782	0.2756	-0.1613	-0.1133	0.3366	11.811	382.257	7.51895	2.3781	217
22/05/2003	1899-12-31 20:00:03	-25.5782	11.5625	0.2595	-0.0361	-0.0993	0.3152	11.5264	382.519	7.6696	2.44876	216
22/05/2003	1899-12-31 20:30:03	-13.6253	1.5871	0.0356	0.0676	-0.0312	0.1766	10.9946	382.859	7.77054	2.42105	204
22/05/2003	1899-12-31 21:00:02	-17.6416	2.2411	0.0502	0.245	-0.0167	0.1291	10.4796	383.193	7.87159	2.66078	206
22/05/2003	1899-12-31 21:30:04	-10.1133	1.3336	0.0299	0.1241	-0.0119	0.1091	9.99075	384.122	8.01179	2.67028	227
22/05/2003	1899-12-31 22:00:03	-9.8704	-5.9193	-0.1326	-0.016	-0.0141	0.1187	9.89677	385.885	8.36018	2.07077	234
22/05/2003	1899-12-31 22:30:04	-22.5035	-0.1755	-0.0039	1.1194	-0.0161	0.127	9.34221	386.274	8.41275	3.02807	199
22/05/2003	1899-12-31 23:00:03	-26.4583	1.6333	0.0366	1.2029	-0.0248	0.1575	9.10003	386.798	8.56686	3.29881	218
22/05/2003	1899-12-31 23:30:04	-12.6539	-4.3461	-0.0973	-0.2763	-0.0042	0.0648	8.53768	387.706	8.67861	2.93991	202
23/05/2003	1899-12-31 00:00:05	-14.189	-3.4234	-0.0766	0.6531	-0.0218	0.1476	7.8374	389.491	8.95175	3.48773	196
23/05/2003	1899-12-31 00:30:04	-6.1889	-3.8581	-0.0862	0.2611	-0.0138	0.1174	7.0968	391.243	9.10261	3.38843	194
23/05/2003	1899-12-31 01:00:03	-15.5454	-1.7757	-0.0397	0.7628	-0.011	0.1047	6.60104	391.911	9.15911	3.40139	203
23/05/2003	1899-12-31 01:30:03	-17.569	-2.845	-0.0635	0.5129	-0.0177	0.1332	6.1019	392.548	9.1321	3.58561	211
23/05/2003	1899-12-31 02:00:03	-37.2163	-5.4815	-0.1224	1.207	-0.0207	0.1437	5.93096	392.838	9.12317	3.63149	215
23/05/2003	1899-12-31 02:30:04	-34.9366	-4.7792	-0.1067	1.1048	-0.0208	0.1443	5.84825	392.74	9.08503	3.48351	211
23/05/2003	1899-12-31 03:00:03	-35.0364	-1.948	-0.0435	1.3421	-0.0356	0.1886	5.93621	393.046	9.12159	3.55071	228
23/05/2003	1899-12-31 03:30:04	-22.4022	-1.7639	-0.0394	0.6803	-0.0331	0.1819	5.59996	393.544	9.21593	3.30358	233
23/05/2003	1899-12-31 04:00:03	-33.0197	-3.2988	-0.0736	1.5076	-0.0504	0.2245	5.2934	393.248	9.23289	3.47228	226
23/05/2003	1899-12-31 04:30:05	-21.1498	0.7545	0.0168	-0.2044	-0.0425	0.2062	4.99714	392.784	9.25212	3.4063	226
23/05/2003	1899-12-31 05:00:04	-7.418	7.1522	0.1595	-1.7139	-0.0954	0.3089	5.06637	392.197	9.35836	3.32295	233
23/05/2003	1899-12-31 05:30:04	13.9395	17.7021	0.3951	-3.0241	-0.1263	0.3554	5.85238	390.974	9.52031	3.29478	236
23/05/2003	1899-12-31 06:00:03	41.9483	33.1108	0.7395	-4.7885	-0.316	0.5622	6.53826	389.799	9.58545	3.87862	241
23/05/2003	1899-12-31 06:30:05	52.0501	33.5721	0.7502	-4.7914	-0.4173	0.646	7.08521	388.686	9.72523	4.04292	245
23/05/2003	1899-12-31 07:00:04	101.647	56.4622	1.2622	-8.405	-0.4388	0.6624	7.46275	388.03	9.7583	3.5643	244
23/05/2003	1899-12-31 07:30:05	113.4	57.1012	1.277	-6.8802	-0.3687	0.6072	7.94948	387.426	9.74832	3.35382	246
23/05/2003	1899-12-31 08:00:04	168.569	69.1203	1.5466	-9.5487	-0.3949	0.6284	8.47222	386.576	9.69467	3.10049	252
23/05/2003	1899-12-31 08:30:05	158.216	99.0901	2.2182	-8.6297	-0.3508	0.5923	8.96786	385.405	9.69311	2.59028	250
23/05/2003	1899-12-31 09:00:04	166.061	69.5007	1.5559	-6.8649	-0.2905	0.539	8.99393	385.077	9.59493	3.34878	233
23/05/2003	1899-12-31 09:30:05	143.913	74.6115	1.6707	-6.7795	-0.2979	0.5458	9.22319	384.247	9.15287	3.89717	231
23/05/2003	1899-12-31 10:00:26	71.5087	43.7555	0.9799	-5.06555	-0.252	0.4999	9.57876	383.365	8.50756	4.58894
23/05/2003	1899-12-31 10:30:00	-0.8952	12.8996	0.2891	-3.3516	-0.2061	0.454	9.93432	382.482	7.86225	5.28071	232
23/05/2003	1899-12-31 11:00:04	257.302	116.836	2.6202	-10.0531	-0.8199	0.9055	10.7439	381.185	7.96339	4.65233	228
23/05/2003	1899-12-31 11:30:04	167.793	121.139	2.7171	-11.5032	-0.6305	0.794	10.8998	380.089	7.91086	4.43866	251
23/05/2003	1899-12-31 12:00:07	368	144.147	3.2355	-10.3647	-0.8461	0.9199	11.6308	379.705	7.7055	4.83329	232
23/05/2003	1899-12-31 12:30:05	101.181	91.9013	2.0621	-9.0413	-0.482	0.6943	11.2674	379.287	7.45333	4.86366	249
23/05/2003	1899-12-31 13:00:02	116.409	100.789	2.2626	-8.8466	-0.7966	0.8925	11.7266	379.079	6.99417	5.04598	236
23/05/2003	1899-12-31 13:30:00	135.136		-1.336	-4.5017	-0.3466	0.5887	10.3682	379.344	7.88612	2.58984	280
23/05/2003	1899-12-31 14:00:02	-42.7487	55.6709	1.246	-1.9551	-0.2669	0.5166	8.69518	379.688	9.1505	4.15549	298
23/05/2003	1899-12-31 14:30:03	36.8212	13.8004	0.3085	-1.6881	-0.5216	0.7222	7.57012	380.581	9.89667	5.68727	284
23/05/2003	1899-12-31 15:00:04	-86.402	38.1922	0.8539	-3.1761	-0.3223	0.5677	7.62951	380.419	9.55712	3.74994	267
23/05/2003	1899-12-31 15:30:03	17.0041	197.204	4.4146	-8.8468	-0.415	0.6442	9.02587	378.89	10.224	4.04763	257
23/05/2003	1899-12-31 16:00:02	68.553	113.339	2.5386	-8.3714	-0.3301	0.5745	9.56601	378.766	9.69738	3.69841	241
23/05/2003	1899-12-31 16:30:05	137.057		4.722	-11.9268	-0.7903	0.889	10.4596	379.236	8.42774	5.26205	248
23/05/2003	1899-12-31 17:00:05	126.853	106.227	2.3827	-7.8236	-0.726	0.8521	10.9361	379.318	8.07004	4.62343	258
23/05/2003	1899-12-31 17:30:01	59.0389	64.6219	1.4494	-5.0142	-0.4767	0.6904	10.9002	379.203	8.12693	4.52216	246
23/05/2003	1899-12-31 18:00:04	60.7971	54.2542	1.2169	-3.9408	-0.4226	0.6501	10.848	379.419	7.89567	4.81206	241
23/05/2003	1899-12-31 18:30:00	41.7393	47.8621	1.0734	-4.2508	-0.2978	0.5457	10.7679	379.132	8.01298	4.17617	248
23/05/2003	1899-12-31 19:00:05	4.8347	42.8529	0.9609	-3.4886	-0.3695	0.6079	10.5428	379.442	8.11768	3.54501	249
23/05/2003	1899-12-31 19:30:05	-32.6501	13.7491	0.3081	0.0719	-0.1427	0.3778	9.95367	380.368	8.22266	3.41624	248
23/05/2003	1899-12-31 20:00:04	-22.7695	0.0005	0	-0.299	-0.0672	0.2592	9.52916	380.281	8.53054	2.66215	248
23/05/2003	1899-12-31 20:30:04	-11.7023	1.1444	0.0256	-0.2086	-0.0148	0.1218	9.36869	380.028	8.71893	1.75257	240
23/05/2003	1899-12-31 21:00:03	-3.9564	1.2606	0.0282	0.028	-0.0069	0.0833	9.264	380.082	8.68536	2.11774	209
23/05/2003	1899-12-31 21:30:04	-8.1791	-2.7564	-0.0617	0.2325	-0.0116	0.1077	9.16498	380.098	8.96248	2.91634	199
23/05/2003	1899-12-31 22:00:01	-10.2419	1.8895	0.0423	0.2453	-0.0154	0.124	8.65724	381.568	8.95438	3.07016	211
23/05/2003	1899-12-31 22:30:02	0.0769	1.4268	0.0319	0.3314	-0.0041	0.0637	8.46235	382.028	8.9052	2.62081	215
23/05/2003	1899-12-31 23:00:03	-23.8048	4.5361	0.1014	1.8438	-0.0111	0.1052	7.09776	386.806	9.46223	2.34668	327
23/05/2003	1899-12-31 23:30:00	0.5624	-0.0437	-0.001	0.2985	-0.0117	0.1083	6.88341	385.433	9.3834	1.705	4
24/05/2003	1899-12-31 00:00:01	-0.2972	-0.8297	-0.0185	0.0271	0.0004	0.0193	7.10329	384.869	9.19468	1.9303	64
24/05/2003	1899-12-31 00:30:04	1.9131	1.441	0.0322	-0.027	0.0031	0.0559	7.10516	384.652	9.20739	2.28974	82
24/05/2003	1899-12-31 01:00:05	-20.4066	0.8591	0.0192	1.3788	-0.0055	0.0743	6.63592	386.104	9.31619	2.55743	132
24/05/2003	1899-12-31 01:30:04	-9.2515	-5.9544	-0.133	0.8377	-0.0114	0.1069	6.39798	388.035	9.27619	2.45183	147
24/05/2003	1899-12-31 02:00:01	-8.8443	-1.0186	-0.0228	0.6765	-0.0098	0.099	6.62039	388.167	9.30657	2.87961	151
24/05/2003	1899-12-31 02:30:03	-2.6176	-3.2271	-0.0721	-0.0666	-0.0072	0.0849	6.5381	390.003	9.52652	2.87744	161
24/05/2003	1899-12-31 03:00:02	-8.5779	-3.1183	-0.0696	0.5528	-0.015	0.1223	6.39365	391.786	9.55883	2.82199	165
24/05/2003	1899-12-31 03:30:02	-4.1419	1.3152	0.0294	0.0484	-0.0159	0.1261	5.87119	393.828	9.4542	2.4625	159
24/05/2003	1899-12-31 04:00:02	-6.6977	0.1566	0.0035	0.9564	-0.0171	0.1306	5.73318	393.757	9.42621	2.25836	158
24/05/2003	1899-12-31 04:30:02	-9.8255	-0.9537	-0.0213	0.6489	-0.0316	0.1777	5.59273	394.676	9.51519	2.10427	161
24/05/2003	1899-12-31 05:00:03	-6.0093	0.1482	0.0033	-0.4332	-0.0254	0.1594	5.56091	394.608	9.5003	1.94162	159
24/05/2003	1899-12-31 05:30:05	-6.4346	4.4776	0.0999	-0.2021	-0.0312	0.1767	5.75898	394.309	9.48712	1.65089	151
24/05/2003	1899-12-31 06:00:00	8.0531	16.5185	0.3688	-2.8937	-0.0874	0.2957	6.22614	391.862	9.44074	1.79294	155
24/05/2003	1899-12-31 06:30:03	38.0164	36.4221	0.8136	-5.7938	-0.1813	0.4257	6.66327	389.091	9.46622	2.10507	156
24/05/2003	1899-12-31 07:00:00	73.2183	50.6088	1.1312	-7.6058	-0.1845	0.4295	7.2823	387.512	9.36735	1.7536	163
24/05/2003	1899-12-31 07:30:05	55.2355	48.4512	1.0838	-6.2424	-0.2261	0.4755	8.09939	385.765	9.36919	2.4143	167
24/05/2003	1899-12-31 08:00:02	100.876	65.9041	1.4752	-8.215	-0.2898	0.5383	8.88971	384.939	9.64581	3.26723	182
24/05/2003	1899-12-31 08:30:05	90.3209	97.4448	2.1817	-9.4677	-0.4864	0.6974	9.04996	384.443	9.19577	3.90721	191
24/05/2003	1899-12-31 09:00:02	70.7005	62.2686	1.394	-7.1861	-0.3284	0.573	8.91575	384.172	8.72088	4.11678	197
24/05/2003	1899-12-31 09:30:00	66.4912	51.706	1.1573	-5.8012	-0.3568	0.5974	8.71027	383.109	9.06057	3.45293	214
24/05/2003	1899-12-31 10:00:05	37.8709	33.4049	0.7474	-2.8813	-0.327	0.5719	8.3483	383.313	9.28558	3.69367	204
24/05/2003	1899-12-31 10:30:05	62.3762	79.7417	1.7839	-7.7083	-0.2785	0.5278	8.23849	382.696	9.4899	2.57086	206
24/05/2003	1899-12-31 11:00:05	70.7472	65.0034	1.4543	-6.7415	-0.2702	0.5199	8.3252	381.601	9.50331	2.58356	180
24/05/2003	1899-12-31 11:30:04	88.0747		4.8677	-14.1632	-0.4662	0.6828	8.23989	380.097	10.1449	2.15841	167
24/05/2003	1899-12-31 12:00:05	36.3196	73.3612	1.6404	-7.9647	-0.4009	0.6332	7.80303	379.367	10.1523	2.7213	157
24/05/2003	1899-12-31 12:30:04	13.0312	17.4755	0.3907	-5.5206	-0.2961	0.5442	7.61126	379.039	10.6509	3.3504	140
24/05/2003	1899-12-31 13:00:01	3.5252	10.1867	0.2277	-3.971	-0.2862	0.5349	7.32511	379.319	10.6387	3.34838	134
24/05/2003	1899-12-31 13:30:04	2.4999	11.816	0.2641	-3.3615	-0.3048	0.5521	7.24518	379.396	11.0442	2.87296	130
24/05/2003	1899-12-31 14:00:07	4.1965	1.8633	0.0417	-1.3097	-0.1467	0.3831	7.64593	378.921	11.3597	2.86855	136
24/05/2003	1899-12-31 14:30:00	0.0623	10.6181	0.2375	-0.5949	-0.3526	0.5938	8.20185	379.664	11.5024	3.6072	147
24/05/2003	1899-12-31 15:00:05	0.7917	17.2889	0.3867	-3.3865	-0.4654	0.6822	8.09719	381.594	11.3561	4.03034	176
24/05/2003	1899-12-31 15:30:00	-7.1347	11.6103	0.2596	-0.239	-0.2812	0.5303	7.87745	382.265	11.3637	3.32498	173
24/05/2003	1899-12-31 16:00:03	3.3044	4.7016	0.1051	-0.4983	-0.2607	0.5106	7.94513	382.354	11.3745	3.5325	169
24/05/2003	1899-12-31 16:30:00	-3.524	2.7333	0.0611	-1.3662	-0.2371	0.4869	8.02912	383.589	11.498	3.12536	188
24/05/2003	1899-12-31 17:00:00	1.3695	2.831	0.0633	0.3455	-0.2632	0.5131	8.36556	386.403	11.5311	3.60955	201
24/05/2003	1899-12-31 17:30:02	0.5001	1.6248	0.0363	0.5529	-0.167	0.4086	8.42406	387.68	11.6814	3.12424	204
24/05/2003	1899-12-31 18:00:03	1.0361	2.0938	0.0468	0.796	-0.1113	0.3335	8.66027	387.975	11.8437	2.76403	202
24/05/2003	1899-12-31 18:30:05	8.2641	2.7366	0.0612	1.4744	-0.1666	0.4082	8.95761	387.572	11.9852	2.86833	204
24/05/2003	1899-12-31 19:00:00	-15.0645	0.0982	0.0022	1.4745	-0.1817	0.4262	8.8769	387.578	11.9789	2.88355	204
24/05/2003	1899-12-31 19:30:04	-12.6497	0.8275	0.0185	1.8656	-0.137	0.3701	8.82336	387.586	12.0102	2.7291	202
24/05/2003	1899-12-31 20:00:06	-35.3079	5.3187	0.119	5.1238	-0.2632	0.5131	8.90651	387.356	11.9352	2.99914	244
24/05/2003	1899-12-31 20:30:03	-23.4315	0.2101	0.0047	0.6392	-0.1186	0.3444	8.3817	386.706	11.4382	2.64507	229
24/05/2003	1899-12-31 21:00:00	-21.8398	-4.2844	-0.0959	2.1039	-0.1243	0.3526	8.60446	386.943	11.8382	2.60919	221
24/05/2003	1899-12-31 21:30:07	-15.4218	1.0797	0.0242	2.7185	-0.1342	0.3663	8.35531	386.772	11.9222	2.80906	227
24/05/2003	1899-12-31 22:00:00	-16.515	0.1753	0.0039	3.0232	-0.102	0.3194	8.11091	387.233	11.8152	2.39774	227
24/05/2003	1899-12-31 22:30:05	-13.5374	-1.2548	-0.0281	1.9292	-0.0706	0.2657	7.97031	387.491	11.7637	2.36883	232
24/05/2003	1899-12-31 23:00:00	-13.3594	0.6912	0.0155	1.8884	-0.0667	0.2582	7.95906	388.045	11.706	2.34003	233
24/05/2003	1899-12-31 23:30:01	-17.2072	-1.3132	-0.0294	3.5582	-0.1473	0.3838	7.88286	388.831	11.7008	2.79341	230
25/05/2003	1899-12-31 00:00:02	-33.6963	-0.8945	-0.02	3.5488	-0.2248	0.4741	7.62904	389.056	11.5258	3.19565	240
25/05/2003	1899-12-31 00:30:00	-33.0828	3.0251	0.0676	2.6857	-0.2555	0.5055	7.47075	389.277	11.3468	3.74416	243
25/05/2003	1899-12-31 01:00:03	-50.5645	1.8092	0.0404	3.0433	-0.3745	0.612	7.39531	389.635	11.1852	3.86391	257
25/05/2003	1899-12-31 01:30:01	-60.9273	0.0048	0.0001	3.8864	-0.4276	0.6539	6.99831	389.884	11.0628	3.53631	262
25/05/2003	1899-12-31 02:00:00	-33.0961	-0.3655	-0.0082	2.4107	-0.2217	0.4709	6.89504	389.754	11.0304	3.31864	264
25/05/2003	1899-12-31 02:30:02	-27.8076	1.5272	0.0341	2.6413	-0.2843	0.5332	6.85108	389.854	10.9809	3.29886	259
25/05/2003	1899-12-31 03:00:03	-40.1348	-0.7995	-0.0179	2.1924	-0.2515	0.5015	6.92967	390.057	10.9739	3.37526	267
25/05/2003	1899-12-31 03:30:02	-33.4621	0.7419	0.0166	2.6228	-0.1422	0.3771	6.93602	390.328	11.0207	3.1425	277
25/05/2003	1899-12-31 04:00:01	-40.1641	0.1051	0.0023	3.8832	-0.2586	0.5085	6.8586	387.605	10.8547	3.31603	300
25/05/2003	1899-12-31 04:30:00	-26.2253	-3.9476	-0.0882	0.9847	-0.1762	0.4198	6.60619	384.908	10.5631	3.11241	289
25/05/2003	1899-12-31 05:00:01	-15.7942	5.0798	0.1134	0.1645	-0.1567	0.3958	6.33487	383.907	10.3916	3.13659	292
25/05/2003	1899-12-31 05:30:04	-8.7753	17.5619	0.3921	-2.6146	-0.1909	0.4369	6.32331	383.119	10.4113	2.72975	303
25/05/2003	1899-12-31 06:00:03	-19.8512	10.4485	0.2334	-2.7435	-0.153	0.3912	6.61463	382.605	10.5833	2.73896	301
25/05/2003	1899-12-31 06:30:00	-28.5911	13.247	0.2959	-1.6838	-0.1362	0.3691	6.79653	383.632	10.6035	2.55115	302
25/05/2003	1899-12-31 07:00:02	-7.9684	29.0156	0.6484	-4.6459	-0.1939	0.4403	7.16539	383.159	10.4883	3.37977	301
25/05/2003	1899-12-31 07:30:02	-14.8549	28.7207	0.6419	-3.8775	-0.1642	0.4053	7.32975	383.001	10.3436	3.52327	305
25/05/2003	1899-12-31 08:00:05	-26.5101	25.3871	0.5674	-1.7965	-0.1782	0.4222	7.37307	383.124	10.4599	2.63651	297
25/05/2003	1899-12-31 08:30:03	30.117	43.0466	0.9628	-5.8005	-0.1529	0.391	8.05818	382.387	10.331	3.61509	306
25/05/2003	1899-12-31 09:00:00	182.121	141.831	3.1741	-11.9038	-0.16	0.4	8.70612	381.973	10.124	3.85946	316
25/05/2003	1899-12-31 09:30:01	147.279	121.767	2.7258	-14.2026	-0.305	0.5523	8.96006	380.893	10.0366	3.24702	334
25/05/2003	1899-12-31 10:00:00	87.8913	111.569	2.4979	-13.4136	-0.2249	0.4742	9.12586	380.12	10.0083	2.88864	334
25/05/2003	1899-12-31 10:30:03	67.1845	88.4695	1.9814	-10.1914	-0.1679	0.4098	9.4811	379.468	9.88112	2.8788	333
25/05/2003	1899-12-31 11:00:02	188.3	178.913	4.0089		-0.3248	0.5699	9.96698	379.126	9.64058	2.8377	332
25/05/2003	1899-12-31 11:30:03	167.96	138.893	3.1132	-12.3004	-0.1633	0.4041	10.3046	379.35	9.48234	3.42081	336
25/05/2003	1899-12-31 12:00:02	180.478	150.099	3.3656	-13.5276	-0.1178	0.3433	10.6772	378.647	9.27583	2.9742	323
25/05/2003	1899-12-31 12:30:01	42.5212	93.1298	2.0881	-6.7797	-0.0013	0.036	10.6262	378.33	9.2313	1.80574	338
25/05/2003	1899-12-31 13:00:02	91.9925	88.6606	1.9888	-7.6159	-0.045	0.2122	11.0687	378.164	9.25371	1.21345	332
25/05/2003	1899-12-31 13:30:07	248.213	178.549	4.0081	-14.1508	-0.1559	0.3948	11.8545	377.748	9.01688	2.54498	328
25/05/2003	1899-12-31 14:00:04	125.308	135.285	3.0372	-9.1801	-0.1972	0.4441	11.9549	377.942	8.71824	2.31819	315
25/05/2003	1899-12-31 14:30:04	32.3038	91.0784	2.0452	-6.8784	-0.0515	0.2269	12.1995	378.145	8.81059	1.5021	306
25/05/2003	1899-12-31 15:00:05	58.928	69.6534	1.5645	-4.8448	-0.1238	0.3519	12.4741	378.056	8.72893	2.97674	283
25/05/2003	1899-12-31 15:30:05	128.053	116.943	2.6281	-7.3955	-0.2	0.4472	12.9923	377.559	8.55414	3.32257	275
25/05/2003	1899-12-31 16:00:02	116.359	163.833	3.6829	-10.1766	-0.386	0.6213	13.2507	377.672	8.05093	2.89426	264
25/05/2003	1899-12-31 16:30:04	134.615	114.08	2.5654	-7.4392	-0.3594	0.5995	13.5677	377.971	7.45232	3.57939	258
25/05/2003	1899-12-31 17:00:01	176.053	132.826	2.9867	-7.9208	-0.4767	0.6904	13.5056	377.679	7.54972	3.81098	250
25/05/2003	1899-12-31 17:30:06	94.4218	113.777	2.5579	-5.9522	-0.5487	0.7408	13.2834	377.431	7.19864	3.73589	253
25/05/2003	1899-12-31 18:00:05	46.4178	64.2956	1.4449	-3.843	-0.2551	0.505	12.8368	377.459	7.15875	4.29362	251
25/05/2003	1899-12-31 18:30:00	23.5255	71.6759	1.6108	-4.0171	-0.298	0.5459	12.8652	377.192	7.17615	3.15637	254
25/05/2003	1899-12-31 19:00:06	2.2596	51.4258	1.1558	-2.9911	-0.218	0.4669	12.9139	377.119	7.08717	3.22372	248
25/05/2003	1899-12-31 19:30:06	-8.1946	32.7468	0.7358	-2.0433	-0.1439	0.3793	12.6933	377.062	7.25594	2.84626	257
25/05/2003	1899-12-31 20:00:03	-5.0898	5.4824	0.1231	-0.4623	-0.0197	0.1402	12.4113	376.903	7.59553	1.96647	251
25/05/2003	1899-12-31 20:30:04	-0.4787	0.161	0.0036	-0.0328	-0.0021	0.046	12.2609	376.996	7.82763	2.11903	235
25/05/2003	1899-12-31 21:00:05	-0.9254	-2.0644	-0.0464	-0.0766	-0.0044	0.0667	12.1223	377.207	8.18179	2.42442	223
25/05/2003	1899-12-31 21:30:02	-1.5049	-0.509	-0.0114	-0.0443	-0.0015	0.0388	11.8634	377.64	8.4459	2.55122	214
25/05/2003	1899-12-31 22:00:01	-2.4797	0.6612	0.0148	-0.0009	-0.0008	0.028	11.3806	377.753	8.6775	2.63451	209
25/05/2003	1899-12-31 22:30:05	11.8673	-0.864	-0.0194	-0.1081	0.0022	0.0471	10.5331	378.477	8.82629	1.43301	293
25/05/2003	1899-12-31 23:00:02	-2.2363	-0.3588	-0.008	0.0327	0.0038	0.0616	10.8707	378.104	8.75689	1.45633	336
25/05/2003	1899-12-31 23:30:02	0.1981	-0.1959	-0.0044	-0.0133	0.0052	0.0721	10.6668	378.108	8.65659	2.22974	30
26/05/2003	1899-12-31 00:00:05	-0.6584	0.0781	0.0018	0.0133	-0.0004	0.0188	10.4886	378.196	8.69265	1.30655	75
26/05/2003	1899-12-31 00:30:07	-7.4157	0.6607	0.0148	0.2272	-0.0011	0.0336	9.99314	378.689	8.70288	1.84071	122
26/05/2003	1899-12-31 01:00:06	-5.5952	4.2213	0.0945	0.4223	-0.0135	0.116	8.98874	382.111	9.26517	1.99738	160
26/05/2003	1899-12-31 01:30:04	-6.9721	0.1964	0.0044	0.4579	-0.0112	0.1056	9.16533	385.01	9.54368	2.71122	184
26/05/2003	1899-12-31 02:00:01	12.5029	-6.1171	-0.1369	-2.2001	-0.0141	0.1188	8.32524	388.628	9.75583	1.97941	147
26/05/2003	1899-12-31 02:30:07	-11.0706	-9.3756	-0.2096	-0.0192	-0.0391	0.1978	7.59749	393.667	9.87373	2.53336	156
26/05/2003	1899-12-31 03:00:04	-7.5616	-2.6549	-0.0593	0.1101	-0.0265	0.1629	7.46096	397.525	9.97619	2.78996	174
26/05/2003	1899-12-31 03:30:07	-14.3587	-0.0196	-0.0004	1.1385	-0.0434	0.2084	7.44123	399.732	10.1249	2.71472	180
26/05/2003	1899-12-31 04:00:04	-2.5504	1.3319	0.0298	0.4561	-0.0235	0.1534	7.50318	399.345	10.1989	1.79039	183
26/05/2003	1899-12-31 04:30:01	-1.802	4.9911	0.1116	0.2771	-0.0361	0.1901	7.75628	399.037	10.332	1.66908	189
26/05/2003	1899-12-31 05:00:04	-4.7453	4.4909	0.1004	1.228	-0.0309	0.1757	8.0469	398.636	10.4895	1.15785	156
26/05/2003	1899-12-31 05:30:07	10.414	27.253	0.6098	1.1591	-0.083	0.288	8.58403	396.416	10.7186	1.50625	165
26/05/2003	1899-12-31 06:00:04	-2.3367	11.4058	0.2552	0.1509	-0.0815	0.2855	8.70516	395.758	10.746	1.92221	157
26/05/2003	1899-12-31 06:30:04	9.7011	38.2779	0.857	2.5986	-0.1715	0.4141	9.25896	391.134	10.806	2.69837	165
26/05/2003	1899-12-31 07:00:03	33.4801	39.4285	0.8832	-4.4078	-0.3025	0.55	9.76307	388.093	10.5101	3.34649	162
26/05/2003	1899-12-31 07:30:01	100.609	81.1852	1.8204	-6.8251	-0.3993	0.6319	10.8153	385.32	10.5925	3.25396	172
26/05/2003	1899-12-31 08:00:06	162.526	92.9894	2.0874	-9.6253	-0.4646	0.6816	11.9622	382.974	10.6382	3.30881	166
26/05/2003	1899-12-31 08:30:00	177.799	92.76	2.0845	-9.0805	-0.4617	0.6795	13.1276	380.887	10.5697	3.45278	171
26/05/2003	1899-12-31 09:00:05	159.578	154.892	3.4846	-7.4173	-0.5689	0.7543	14.2551	378.946	10.0899	4.78627	183
26/05/2003	1899-12-31 09:30:06	160.785	97.7888	2.2017	-7.3749	-0.688	0.8294	15.081	377.887	10.0702	4.34249	179
26/05/2003	1899-12-31 10:00:05	140.46	83.1323	1.8727	-7.6306	-0.5856	0.7652	15.6666	376.555	10.105	5.1741	174
26/05/2003	1899-12-31 10:30:01	210.095	108.761	2.4519	-8.9385	-0.7752	0.8805	16.4928	375.645	10.2472	5.27322	174
26/05/2003	1899-12-31 11:00:05	203.32	140.293	3.1645	-9.6178	-0.8399	0.9164	17.0868	374.805	10.4785	4.68405	171
26/05/2003	1899-12-31 11:30:01	246.765	139.495	3.1497	-8.4153	-0.8947	0.9459	18.1957	374.167	10.6488	4.68693	177
26/05/2003	1899-12-31 12:00:00	220.569	105.704	2.387	-7.2508	-0.9286	0.9636	18.3048	373.913	10.586	4.9815	165
26/05/2003	1899-12-31 12:30:06	208.354	117.132	2.6468	-6.7545	-1.0164	1.0081	18.9941	374.068	10.6062	4.82379	173
26/05/2003	1899-12-31 13:00:01	246.313	133.907	3.0264	-7.1281	-1.0601	1.0296	19.173	374.656	10.3286	6.25072	180
26/05/2003	1899-12-31 13:30:05	287.968	124.294	2.8099	-6.9172	-1.2465	1.1165	19.4103	375.099	10.1008	6.61958	185
26/05/2003	1899-12-31 14:00:05	249.224	121.158	2.7394	-5.0959	-1.4123	1.1884	19.558	375.366	10.0349	5.85473	186
26/05/2003	1899-12-31 14:30:02	360.687	171.874	3.8872	-6.3597	-1.8406	1.3567	19.8699	375.254	10.079	5.54673	182
26/05/2003	1899-12-31 15:00:05	241.334	94.9303	2.1465	-5.0636	-1.1428	1.069	19.6271	375.161	10.0889	6.09764	176
26/05/2003	1899-12-31 15:30:00	302.895	122.079	2.7615	-7.5299	-1.2535	1.1196	20.077	374.773	10.2318	6.05431	183
26/05/2003	1899-12-31 16:00:05	222.703	91.213	2.0632	-4.1515	-0.9922	0.9961	20.0136	374.736	10.2599	6.13082	188
26/05/2003	1899-12-31 16:30:02	205.379	81.1528	1.8352	-4.7364	-1.0309	1.0153	19.7811	374.474	10.2885	5.91646	181
26/05/2003	1899-12-31 17:00:06	109.626	32.8729	0.7432	-2.5801	-0.9331	0.966	19.487	374.339	10.3014	5.93702	172
26/05/2003	1899-12-31 17:30:06	59.5074	48.0521	1.0859	-2.2332	-1.0476	1.0235	19.0182	374.337	10.2879	6.13646	173
26/05/2003	1899-12-31 18:00:05	-4.623	28.8416	0.6514	-0.3877	-0.7194	0.8481	18.4249	374.246	10.3712	5.44954	176
26/05/2003	1899-12-31 18:30:03	-11.7159	28.9404	0.6534	-0.3484	-0.8126	0.9015	18.082	374.306	10.4741	5.20829	175
26/05/2003	1899-12-31 19:00:06	-15.8188	22.3594	0.5045	0.4801	-0.7536	0.8681	17.5135	374.907	10.464	5.46317	178
26/05/2003	1899-12-31 19:30:02	-59.6244	19.4208	0.438	2.3847	-0.771	0.8781	17.0362	375.184	10.5726	5.2539	180
26/05/2003	1899-12-31 20:00:00	-56.5407	13.0528	0.2944	2.2773	-0.8099	0.9	16.8796	375.21	10.699	5.24461	181
26/05/2003	1899-12-31 20:30:01	-59.3208	12.581	0.2837	2.2307	-0.5916	0.7692	16.6825	375.725	10.7422	4.97329	181
26/05/2003	1899-12-31 21:00:06	-66.2323	10.5174	0.237	3.3997	-0.5387	0.734	16.2682	376.532	10.7516	4.67958	184
26/05/2003	1899-12-31 21:30:07	-45.4716	6.7481	0.152	2.8155	-0.3468	0.5889	15.8048	377.517	10.7546	4.41739	183
26/05/2003	1899-12-31 22:00:00	-56.0738	5.0747	0.1143	3.9666	-0.349	0.5908	15.3245	378.612	10.757	4.18755	180
26/05/2003	1899-12-31 22:30:03	-38.6987	5.2006	0.1171	2.9999	-0.238	0.4878	14.9757	379.859	10.7887	3.99321	182
26/05/2003	1899-12-31 23:00:06	-30.9735	8.8273	0.1987	3.243	-0.3395	0.5827	15.0375	380.708	10.7124	4.36841	184
26/05/2003	1899-12-31 23:30:01	-35.117	3.4716	0.0781	3.2188	-0.3021	0.5496	14.6993	381.972	10.7138	4.05831	176
27/05/2003	1899-12-31	-37.0172	1.4903	0.0335	3.1542	-0.2272	0.4767	14.1548	383.581	10.8599	3.41387	172
27/05/2003	1899-12-31 00:30:04	-44.3018	-2.5811	-0.058	2.9571	-0.2257	0.475	13.6674	384.625	10.9641	3.86603	169
27/05/2003	1899-12-31 01:00:03	-43.6174	-2.8943	-0.065	2.4417	-0.1797	0.4239	13.01	385.717	11.1757	3.47228	167
27/05/2003	1899-12-31 01:30:03	-55.4882	-4.6475	-0.1044	2.687	-0.2484	0.4984	12.4777	386.504	11.2066	3.5964	166
27/05/2003	1899-12-31 02:00:02	-24.591	-4.7171	-0.1059	1.8537	-0.1194	0.3455	11.8852	387.85	11.3231	3.82481	159
27/05/2003	1899-12-31 02:30:04	-33.2133	-6.214	-0.1394	2.4205	-0.142	0.3768	11.6539	388.962	11.5334	3.83295	161
27/05/2003	1899-12-31 03:00:01	-45.7051	-10.0511	-0.2256	4.4589	-0.3204	0.566	11.8532	388.772	12.0517	3.92772	170
27/05/2003	1899-12-31 03:30:00	-81.4459	-28.0054	-0.629	7.7755	-0.4018	0.6339	12.7979	386.632	12.8065	4.17679	189
27/05/2003	1899-12-31 04:00:07	-54.2109	0.5642	0.0127	3.5301	-0.6405	0.8003	13.5755	384.054	13.7968	5.49565	204
27/05/2003	1899-12-31 04:30:00	-57.9419	7.0561	0.1585	3.8315	-0.6758	0.8221	12.8341	385.605	14.3156	5.04341	210
27/05/2003	1899-12-31 05:00:03	-61.0127	5.1943	0.1166	2.9867	-0.6364	0.7978	12.5595	387.252	14.4613	4.85744	217
27/05/2003	1899-12-31 05:30:02	-57.1061	-1.5495	-0.0348	1.6869	-0.5361	0.7322	12.6421	387.84	14.4977	4.88837	224
27/05/2003	1899-12-31 06:00:01	-80.2552	-17.9483	-0.4031	3.7162	-0.9469	0.9731	12.8582	386.571	13.7321	5.9887	251
27/05/2003	1899-12-31 06:30:03	-13.6093	44.5407	1.0005	-2.2328	-0.9817	0.9908	12.9183	384.752	13.2944	5.97862	265
27/05/2003	1899-12-31 07:00:02	41.7582	107.978	2.4264	-7.3675	-1.1892	1.0905	13.2186	383.21	12.1968	6.48357	264
27/05/2003	1899-12-31 07:30:00	11.0216	95.7006	2.1499	-3.8852	-1.2851	1.1336	12.8849	382.044	11.487	6.75918	255
27/05/2003	1899-12-31 08:00:06	20.6802	70.0812	1.5735	-3.8683	-1.073	1.0359	12.2237	381.374	11.0045	7.24146	255
27/05/2003	1899-12-31 08:30:00	56.0482	45.2426	1.0153	-7.514	-1.3181	1.1481	11.7151	382.562	10.6405	8.31335	260
27/05/2003	1899-12-31 09:00:05	51.9198	50.7248	1.1382	-6.083	-1.2554	1.1204	11.575	383.284	10.5779	7.39973	263
27/05/2003	1899-12-31 09:30:06	97.3853	74.9931	1.6833	-8.28287	-1.35857	1.16473	11.7527	382.857	10.058	8.07562	277
27/05/2003	1899-12-31 10:00:05	137.252	107.388	2.41097	-9.0093	-1.2914	1.13427	11.8995	382.659	9.22939	8.01867	269
27/05/2003	1899-12-31 10:30:05	184.188	129.012	2.8964	-11.2516	-1.5022	1.2257	11.9679	382.725	8.9556	8.51377	275
27/05/2003	1899-12-31 11:00:01	175.648	142.426	3.1983	-9.6933	-1.1166	1.0567	12.1557	381.969	8.15469	8.14252	275
27/05/2003	1899-12-31 11:30:02	235.651	171.769	3.859	-11.6991	-1.1427	1.069	12.6069	380.716	7.79329	6.27717	282
27/05/2003	1899-12-31 12:00:03	285.638		4.8346	-11.9563	-1.3628	1.1674	12.8728	380.363	7.74292	6.8318	269
27/05/2003	1899-12-31 12:30:04	216.948	159.513	3.5851	-10.5553	-1.4041	1.185	12.9752	380.187	7.39486	7.46255	273
27/05/2003	1899-12-31 13:00:05	235.838	149.053	3.3516	-11.0892	-1.0865	1.0424	13.4886	379.772	7.12253	7.0566	274
27/05/2003	1899-12-31 13:30:03	228.727	125.149	2.8143	-9.9478	-1.1327	1.0643	13.5036	379.649	6.7882	7.48754	282
27/05/2003	1899-12-31 14:00:02	283.609	152.769	3.4352	-11.2436	-1.1566	1.0755	13.4429	379.27	6.71532	7.28695	277
27/05/2003	1899-12-31 14:30:00	173.37	143.484	3.2255	-9.838	-1.4443	1.2018	13.1369	378.971	6.76495	7.02848	273
27/05/2003	1899-12-31 15:00:03	287.274	107.919	2.4262	-11.0641	-1.2141	1.1019	13.2254	378.547	6.84944	6.21255	266
27/05/2003	1899-12-31 15:30:03	158.956	112.721	2.5336	-9.1385	-0.9337	0.9663	13.0242	378.481	6.83166	6.14399	275
27/05/2003	1899-12-31 16:00:02	208.624	101.265	2.2762	-9.819	-1.1847	1.0884	13.0468	378.553	6.73942	7.3896	266
27/05/2003	1899-12-31 16:30:03	224.393	118.946	2.6739	-10.1108	-0.9438	0.9715	13.152	378.226	6.88387	5.81703	264
27/05/2003	1899-12-31 17:00:06	52.1074	78.1499	1.7562	-6.1237	-0.8412	0.9172	12.7776	378.242	6.8066	5.14237	281
27/05/2003	1899-12-31 17:30:05	12.9274	92.2512	2.0727	-6.4159	-0.9242	0.9614	12.5751	378.356	6.54139	5.48845	274
27/05/2003	1899-12-31 18:00:06	-34.0344	70.8894	1.5923	-3.2539	-0.8376	0.9152	12.2944	379.078	6.44568	5.35896	277
27/05/2003	1899-12-31 18:30:03	-20.017	40.2267	0.9034	-1.4589	-0.4815	0.6939	12.1254	379.286	6.47272	4.32488	275
27/05/2003	1899-12-31 19:00:02	-68.9069	56.7366	1.2744	-2.0321	-0.8824	0.9394	12.2183	379.23	6.3616	5.83319	277
27/05/2003	1899-12-31 19:30:03	-44.4775	43.2693	0.9716	-2.2209	-0.5371	0.7329	11.9505	379.406	6.39634	4.88145	271
27/05/2003	1899-12-31 20:00:06	-34.7369	21.5863	0.4845	-0.581	-0.2218	0.471	11.4991	379.981	6.31798	4.32772	267
27/05/2003	1899-12-31 20:30:03	-27.2655	0.4681	0.0105	-0.0405	-0.0924	0.3039	10.8631	380.478	6.7202	3.72111	256
27/05/2003	1899-12-31 21:00:02	-43.9928	5.2432	0.1175	0.8459	-0.098	0.3131	10.3324	381.23	7.08272	4.00406	255
27/05/2003	1899-12-31 21:30:00	-38.804	2.6553	0.0595	0.8655	-0.1082	0.329	9.72711	382.057	7.24136	3.75591	255
27/05/2003	1899-12-31 22:00:03	-66.755	0.5549	0.0124	1.947	-0.1609	0.4011	9.3179	383.129	7.22059	3.94921	258
27/05/2003	1899-12-31 22:30:03	-70.9149	0.9286	0.0208	1.8331	-0.1874	0.4329	8.91738	383.944	7.16424	3.94121	263
27/05/2003	1899-12-31 23:00:04	-90.5242	7.711	0.1725	2.5897	-0.2061	0.454	8.26314	385.169	7.267	3.65951	262
27/05/2003	1899-12-31 23:30:02	-141.73	8.4412	0.1888	3.9249	-0.3416	0.5844	7.92991	386.05	7.03204	3.94742	265
28/05/2003	1899-12-31 00:00:05	-123.468	5.4037	0.1209	2.7142	-0.4112	0.6412	7.86148	386.387	6.89837	4.1004	268
28/05/2003	1899-12-31 00:30:00	-113.311	3.1356	0.0701	3.1095	-0.3232	0.5685	7.51821	386.442	6.93801	3.96025	267
28/05/2003	1899-12-31 01:00:03	-97.4388	1.9608	0.0438	2.5142	-0.2975	0.5454	7.21762	386.449	7.00289	4.11177	262
28/05/2003	1899-12-31 01:30:04	-87.5461	0.1882	0.0042	2.6725	-0.2387	0.4886	6.878	386.724	7.10059	4.30587	258
28/05/2003	1899-12-31 02:00:01	-58.868	1.1423	0.0255	2.0055	-0.1554	0.3941	6.49661	387.389	7.31614	4.2472	256
28/05/2003	1899-12-31 02:30:00	-53.176	-2.3863	-0.0533	1.7811	-0.1538	0.3922	6.27707	387.808	7.4973	4.29067	256
28/05/2003	1899-12-31 03:00:03	-63.5266	-2.6806	-0.0599	1.967	-0.1559	0.3948	6.05983	388.28	7.71715	4.2498	255
28/05/2003	1899-12-31 03:30:01	-48.4913	-2.6287	-0.0587	0.8255	-0.1098	0.3314	5.69114	389.128	7.98768	4.09976	254
28/05/2003	1899-12-31 04:00:04	-53.8256	4.3018	0.096	1.1431	-0.2659	0.5156	5.82897	388.723	7.99885	4.74968	258
28/05/2003	1899-12-31 04:30:04	-43.6032	11.1771	0.2495	-0.4644	-0.2827	0.5317	5.95922	388.234	8.14655	3.86136	268
28/05/2003	1899-12-31 05:00:01	-30.568	11.9447	0.2667	-2.9707	-0.3345	0.5784	6.00922	387.775	8.23623	4.5326	263
28/05/2003	1899-12-31 05:30:05	-22.815	27.1099	0.6055	-5.0604	-0.477	0.6906	6.35246	385.9	8.32065	4.34974	265
28/05/2003	1899-12-31 06:00:00	-13.0927	53.7186	1.2002	-7.1793	-0.6102	0.7811	6.72473	384.714	8.27805	4.70333	274
28/05/2003	1899-12-31 06:30:00	19.6501	68.0596	1.5208	-9.7815	-0.6695	0.8182	6.86976	384.596	8.00305	5.37075	279
28/05/2003	1899-12-31 07:00:03	33.379	34.3889	0.7683	-6.8675	-0.4869	0.6978	6.68475	384.15	7.43114	6.03099	282
28/05/2003	1899-12-31 07:30:05	85.0611	90.8145	2.0293	-8.9586	-0.685	0.8277	6.84008	383.214	7.32156	5.88669	281
28/05/2003	1899-12-31 08:00:04	84.2707	48.7027	1.0885	-10.0447	-0.7033	0.8386	7.02475	382.983	7.04343	6.16678	285
28/05/2003	1899-12-31 08:30:05	152.488	81.6283	1.8248	-11.9499	-0.8815	0.9389	7.24373	381.79	6.81261	6.21066	279
28/05/2003	1899-12-31 09:00:04	122.064	87.5098	1.9569	-11.5837	-0.8327	0.9125	7.58031	381.654	6.7532	5.78397	283
28/05/2003	1899-12-31 09:30:05	193.637	97.0403	2.1709	-11.6234	-0.9879	0.9939	7.99423	381.13	6.53203	6.65746	272
28/05/2003	1899-12-31 10:00:04	209.996	108.541	2.4293	-12.8081	-0.9201	0.9592	8.45208	380.971	6.23686	6.1899	278
28/05/2003	1899-12-31 10:30:07	110.856	82.308	1.8418	-9.853	-0.9095	0.9537	8.22084	380.942	6.04717	6.19253	285
28/05/2003	1899-12-31 11:00:04	50.1668	87.998	1.9691	-8.0627	-0.5937	0.7705	8.191	380.851	6.10895	6.66799	298
28/05/2003	1899-12-31 11:30:06	83.7504	80.2589	1.7962	-9.5102	-0.6431	0.8019	8.34929	380.911	5.9229	6.77072	287
28/05/2003	1899-12-31 12:00:05	41.2056	64.757	1.4496	-7.3738	-0.629	0.7931	8.56974	380.807	5.96873	6.85474	290
28/05/2003	1899-12-31 12:30:05	-30.264	76.5963	1.7143	-6.9394	-0.875	0.9354	8.37395	380.767	6.01511	6.40621	291
28/05/2003	1899-12-31 13:00:04	-22.9009	33.9288	0.7591	-5.2294	-0.6368	0.798	8.0732	380.732	6.13418	6.2559	305
28/05/2003	1899-12-31 13:30:02	43.6086	81.0563	1.814	-10.441	-0.6648	0.8153	8.38063	379.907	6.29015	5.77153	304
28/05/2003	1899-12-31 14:00:07	44.8719	106.982	2.3937	-13.5991	-0.9994	0.9997	8.16761	380.117	6.68656	6.77388	326
28/05/2003	1899-12-31 14:30:06	123.784	93.6163	2.0943	-13.0672	-0.7193	0.8481	8.02185	379.68	7.07431	6.43181	331
28/05/2003	1899-12-31 15:00:01	21.3858	33.7037	0.7536	-6.36	-0.4325	0.6577	7.42799	380.051	7.05518	5.26028	330
28/05/2003	1899-12-31 15:30:00	25.7464	59.6388	1.3332	-8.0615	-0.3951	0.6286	7.23081	379.751	7.14959	4.48798	340
28/05/2003	1899-12-31 16:00:05	43.6027	62.5955	1.3995	-9.5217	-0.3287	0.5733	7.45482	378.802	7.34988	2.70378	338
28/05/2003	1899-12-31 16:30:00	73.8712	84.0934	1.8817	-11.0115	-0.2566	0.5066	8.3033	378.398	7.25125	3.15929	323
28/05/2003	1899-12-31 17:00:01	-42.2118	103.08	2.3085	-8.7989	-0.4233	0.6506	9.1065	379.219	6.44889	5.1351	302
28/05/2003	1899-12-31 17:30:02	-12.5953	53.7785	1.2044	-5.906	-0.222	0.4712	9.14022	379.758	6.1631	5.08933	297
28/05/2003	1899-12-31 18:00:05	-82.0712	73.1004	1.6367	-4.1964	-0.5503	0.7418	8.80964	379.965	6.28327	5.30311	311
28/05/2003	1899-12-31 18:30:04	-33.3058	72.492	1.621	-2.5806	-0.4413	0.6643	7.5357	381.158	6.87389	5.07997	311
28/05/2003	1899-12-31 19:00:01	-44.6396	61.981	1.3863	-4.2624	-0.1289	0.359	7.79529	379.077	7.33349	2.99262	298
28/05/2003	1899-12-31 19:30:05	-47.2846	87.0719	1.9469	-2.5883	-0.1552	0.3939	7.55339	380.084	7.78284	3.4871	348
28/05/2003	1899-12-31 20:00:02	-48.7775	56.1677	1.2559	-2.7751	-0.3265	0.5714	7.5026	381.428	7.3798	4.38399	326
28/05/2003	1899-12-31 20:30:04	-48.6671	8.1478	0.1821	-0.1456	-0.0465	0.2156	7.15066	381.902	7.41726	3.33407	331
28/05/2003	1899-12-31 21:00:02	-91.2706	-2.94065	-0.0654	0.79185	-0.2118	0.41485	5.95355	382.27	7.83301	4.24829	345
28/05/2003	1899-12-31 21:30:03	-133.874	-14.0291	-0.3129	1.7293	-0.3771	0.6141	4.75644	382.639	8.24876	5.1625	342
28/05/2003	1899-12-31 22:00:02	-91.2259	-4.9165	-0.1096	1.6405	-0.2598	0.5097	4.29235	382.967	8.08035	3.98733	327
28/05/2003	1899-12-31 22:30:01	-102.876	6.9284	0.1545	2.3536	-0.3111	0.5577	4.35177	383.009	7.84067	4.5498	340
28/05/2003	1899-12-31 23:00:02	-82.2999	-1.357	-0.0302	1.8236	-0.2062	0.454	4.07214	383.081	7.91427	4.65079	337
28/05/2003	1899-12-31 23:30:05	-52.7429	-2.0104	-0.0448	1.9243	-0.3995	0.6321	3.88888	383.388	8.13449	4.59778	341
29/05/2003	1899-12-31 00:00:02	-55.8814	9.7264	0.2167	1.8544	-0.2992	0.547	3.99934	383.649	8.36785	4.29697	341
29/05/2003	1899-12-31 00:30:03	-79.3315	-0.4939	-0.011	1.8482	-0.2946	0.5428	3.60418	383.744	8.00704	4.35902	345
29/05/2003	1899-12-31 01:00:02	-32.7318	-7.8531	-0.1749	1.7899	-0.2752	0.5246	3.45022	383.901	7.85046	3.78488	7
[truncated: 10,293 more rows]

## Sheet: Meteorological factors
date(dd/mm/yyyy)	time(hh:mm:ss)	T3.7(°C)	T9.5(°C)	T12.3(°C)	T18.4(°C)	T18.4infra(°C)	R3.7(%)	R9.5(%)	R12.3(%)	R18.4(%)	DP3.7(°C)	DP9.5(°C)	DP12.3(°C)	DP18.4(°C)	WCorganic(%)	WCmineral(%)	windspeed18.4m(m/s)	pre18.4(mm)	pre(mm)	PA(hPa)	QT1DOWN(LI-190SA)	QT2UP	SRUP	SRDOWN	LRCG1/1UP	LRCG1/2DOWN	Rn(netradiation)
17/04/2003	1899-12-31 10:00:05	2.43333	2.5	2.33333	2.23333	2.76667	80.9667	80.4667	80.7333	79.9667	-0.5	-0.5	-0.633333	-0.833333	21.5631	19.1436	3.13333	0	0	1009.97	28.6667	264.133	127.1	18.8	336.5	329.733	101.533
17/04/2003	1899-12-31 10:30:03	2.4	2.6	2.43333	2.36667	2.8	80.4667	79.9667	80	79.3333	-0.6	-0.5	-0.633333	-0.866667	21.5972	19.1648	3.13333	0	0	1010.5	25.6333	229.833	106.6	16.7	336.9	329.9	82.9
17/04/2003	1899-12-31 11:00:00	2.56667	2.66667	2.56667	2.46667	3.03333	80	79.3	79.1667	78.5667	-0.566667	-0.566667	-0.7	-0.9	21.6428	19.1872	3.3	0	0	1011.03	26	235.567	108.933	17.7333	337.2	330.467	84.5
17/04/2003	1899-12-31 11:30:02	2.5	2.6	2.5	2.43333	2.8	80.2333	79.8667	79.8333	79.1667	-0.566667	-0.5	-0.666667	-0.8	21.6998	19.2189	3.5	0	0	1011.7	21.6	197.5	89.9	14.0667	336.433	330.3	69.7
17/04/2003	1899-12-31 12:00:03	2.33333	2.53333	2.36667	2.3	2.7	80.8333	80.1	80.1	79.3667	-0.6	-0.566667	-0.7	-0.866667	21.7495	19.2452	3.43333	0	0	1012.23	17.2333	157.033	70	11.7667	335.833	329.533	51.9333
17/04/2003	1899-12-31 12:30:03	2.43333	2.56667	2.46667	2.4	2.8	80.1	79.4667	79.4667	78.7	-0.633333	-0.633333	-0.733333	-0.933333	21.904	19.3203	3.1	0	0	1012.77	21.8667	201.267	91.1	14.5	336.567	329.833	69.9
17/04/2003	1899-12-31 13:00:04	2.63333	2.76667	2.63333	2.6	2.96667	78.9333	78.2667	78.1333	77.3667	-0.666667	-0.666667	-0.8	-1	21.986	19.377	3.13333	0	0	1013.03	17.9667	163.6	73.1333	11.8333	338.133	331.433	54.6
17/04/2003	1899-12-31 13:30:03	2.46667	2.66667	2.56667	2.53333	2.86667	79.5667	78.7667	78.5	77.8	-0.666667	-0.6	-0.8	-1	22.0759	19.4423	3.23333	0	0	1013.5	20.8	182.367	80.5667	13.0667	337.633	331.6	61.5333
17/04/2003	1899-12-31 14:00:04	2.93333	3.06667	2.96667	2.83333	3.46667	77.4	76.6	76.3333	75.8	-0.633333	-0.6	-0.833333	-1	22.0852	19.4844	3.46667	0	0	1013.73	40.2667	375.333	181.2	27.8333	340.933	334.567	147.033
17/04/2003	1899-12-31 14:30:03	3.4	3.66667	3.5	3.4	3.9	74.0667	72.7333	72.5667	72.3667	-0.733333	-0.766667	-0.933333	-1.13333	22.1283	19.5383	3.76667	0	0	1014.03	51.9	502.9	248.067	34.6333	351.533	338.333	200.233
17/04/2003	1899-12-31 15:00:02	3.6	3.8	3.6	3.5	4.1	71.7333	70.6	70.3	70.2667	-1.03333	-1.03333	-1.3	-1.4	22.216	19.6169	4.46667	0	0	1014.37	49.3667	564.8	282.633	36.0667	380.7	340.467	206.367
17/04/2003	1899-12-31 15:30:03	3.76667	4.06667	3.86667	3.76667	4.6	69.9667	68.4333	67.7333	67.6333	-1.2	-1.23333	-1.5	-1.66667	22.2501	19.6687	4.23333	0	0	1014.77	50.3333	564.133	299.867	39.5667	366.133	342.2	236.367
17/04/2003	1899-12-31 16:00:04	3.06667	3.26667	3.13333	3.1	3.3	72.1667	71.4333	71.1	70.6333	-1.43333	-1.43333	-1.56667	-1.73333	22.3244	19.7323	4.06667	0	0	1015.27	16.6	150.633	71.6333	12.3	345.3	335.9	49.9333
17/04/2003	1899-12-31 16:30:05	3.1	3.3	3.2	3.13333	3.36667	71.2	70	69.6	69.1	-1.6	-1.66667	-1.8	-2	22.4282	19.8255	3.3	0	0	1015.47	15.0333	135	64.2667	10.9667	345.667	335.567	43.1667
17/04/2003	1899-12-31 17:00:01	3.16667	3.4	3.3	3.26667	3.26667	68.8	67.4667	66.8333	66.1	-2.03333	-2.06667	-2.3	-2.5	22.5202	19.9183	3.46667	0	0	1015.73	12.8	115	55.8667	10.2333	347.9	335.933	33.7
17/04/2003	1899-12-31 17:30:05	3.16667	3.36667	3.26667	3.23333	3.26667	66.5333	65.1667	64.6	63.9667	-2.43333	-2.53333	-2.76667	-2.9	22.4526	19.9404	3.1	0	0	1016	8.4	77.6	37.2667	6.16667	348.733	336.067	18.4333
17/04/2003	1899-12-31 18:00:04	2.9	3.1	3.03333	3.03333	3.13333	67.0333	65.8333	65.1333	64.4	-2.6	-2.63333	-2.86667	-3.03333	22.579	20.0471	2.36667	0	0	1016.37	6.03333	52.3667	25.6667	5.56667	347.667	334.633	7.06667
17/04/2003	1899-12-31 18:30:07	2.66667	2.9	2.83333	2.8	2.83333	68.5	66.9667	66.3333	65.5667	-2.53333	-2.63333	-2.8	-3	22.5378	20.0733	3	0	0	1016.63	3.4	30.7667	15.0667	4.06667	346.133	333.433	-1.66667
17/04/2003	1899-12-31 19:00:04	2.46667	2.63333	2.56667	2.5	2.6	70.3	68.9333	68.4667	67.7	-2.4	-2.46667	-2.63333	-2.83333	22.543	20.109	2.9	0	0	1017	1.36667	9.4	4.36667	3.06667	343.267	331.633	-10.4
17/04/2003	1899-12-31 19:30:00	2.16667	2.3	2.26667	2.2	2.33333	71.7667	70.5333	70.3	69.4	-2.36667	-2.46667	-2.6	-2.76667	22.496	20.1204	2.83333	0	0	1017.3	0.9	2.66667	0.933333	3.26667	341.9	329.7	-14.5333
17/04/2003	1899-12-31 20:00:03	1.86667	2	1.9	1.9	1.8	73.5333	72.4333	72.3	71.1333	-2.33333	-2.4	-2.53333	-2.76667	22.5043	20.1484	2.7	0	0	1017.53	0.433333	0.1	0	1.9	341.767	327.533	-16.1333
17/04/2003	1899-12-31 20:30:05	1.63333	1.73333	1.66667	1.66667	1.43333	75.2667	74.0667	73.9	72.8667	-2.26667	-2.4	-2.5	-2.7	22.5227	20.1745	3.06667	0	0	1017.73	0.566667	0.3	0	2.73333	341.967	325.833	-18.8667
17/04/2003	1899-12-31 21:00:04	1.36667	1.43333	1.36667	1.36667	1.36667	75.9333	75.2667	75.3	74.2667	-2.4	-2.43333	-2.53333	-2.73333	22.455	20.1583	2.33333	0	0	1017.87	0.833333	0.533333	0	2	356.833	323.933	-34.9
17/04/2003	1899-12-31 21:30:06	1	1.1	1.06667	1.03333	1.06667	77.6667	76.7333	76.6	75.3333	-2.43333	-2.53333	-2.6	-2.83333	22.4546	20.1774	2.26667	0	0	1018.03	0.733333	0.566667	0	1.73333	365	322	-44.7333
17/04/2003	1899-12-31 22:00:05	0.8	0.833333	0.8	0.766667	1.03333	78.9	78.3333	78.3333	77.1667	-2.46667	-2.5	-2.53333	-2.76667	22.4679	20.1863	1.4	0	0	1018.43	0.433333	0.466667	0	3	340.9	320.233	-23.6667
17/04/2003	1899-12-31 22:30:05	0.666667	0.7	0.6	0.6	0.966667	80.2	79.2333	79.3	78.2667	-2.36667	-2.5	-2.5	-2.73333	22.4092	20.1681	1.63333	0	0	1018.63	0.233333	0	0	2.03333	340.733	319.4	-23.3667
17/04/2003	1899-12-31 23:00:03	0.3	0.3	0.266667	0.233333	0.4	81.9	81.2333	81.3667	80.1667	-2.43333	-2.5	-2.6	-2.76667	22.4175	20.1822	1.83333	0	0	1018.83	0.3	0.266667	0	2.7	354.2	317.133	-39.7667
17/04/2003	1899-12-31 23:30:04	-0.0333333	-0.0333333	-0.1	-0.133333	-0.233333	83.0667	82.6667	82.8	81.6667	-2.53333	-2.63333	-2.63333	-2.86667	22.379	20.1713	2.26667	0	0	1018.93	0.233333	0.1	0	2.13333	360.167	315.433	-46.8667
18/04/2003	1899-12-31 00:00:05	-0.3	-0.3	-0.4	-0.433333	-0.533333	83.9667	83.7	83.9	82.8333	-2.66667	-2.7	-2.8	-3	22.2922	20.1415	1.96667		0	1018.97	0.8	0.266667	0	2.53333	350	313.533	-39
18/04/2003	1899-12-31 00:30:06	-0.5	-0.5	-0.6	-0.633333	-0.433333	84.7667	84.4	84.7667	83.6	-2.73333	-2.8	-2.83333	-3.1	22.2213	20.1128	1.6		0	1019.07	0.6	0.466667	0	1.13333	337.433	312.2	-26.3667
18/04/2003	1899-12-31 01:00:03	-0.566667	-0.566667	-0.666667	-0.7	-0.633333	85.1	84.8667	85.1333	83.7667	-2.76667	-2.8	-2.83333	-3.1	22.2468	20.1339	1.9	0	0	1019.07	0.433333	0.766667	0	1.53333	335.3	311.7	-25.1333
18/04/2003	1899-12-31 01:30:05	-0.633333	-0.666667	-0.766667	-0.833333	-0.633333	85.2333	85.1333	85.5	84.5	-2.76667	-2.83333	-2.86667	-3.1	22.1692	20.1072	2	0	0	1019.17	0.3	0.333333	0	1.03333	324.2	311.533	-13.7
18/04/2003	1899-12-31 02:00:04	-0.666667	-0.666667	-0.766667	-0.8	-0.533333	85.4667	85.2333	85.5333	84.4667	-2.76667	-2.86667	-2.86667	-3.06667	22.1805	20.1201	1.66667	0	0	1019.1	0.333333	0.266667	0	1.56667	323	311.2	-13.3667
18/04/2003	1899-12-31 02:30:00	-0.433333	-0.466667	-0.533333	-0.6	-0.333333	85.0333	84.8667	85.0667	83.9667	-2.66667	-2.7	-2.76667	-3	22.116	20.0966	1	0	0	1019.27	0.7	0.433333	0	1.63333	318.967	311.867	-8.73333
18/04/2003	1899-12-31 03:00:03	-0.433333	-0.466667	-0.566667	-0.633333	-0.333333	85.2667	85.1	85.3667	84.2667	-2.6	-2.66667	-2.7	-3	22.0099	20.0623	1.16667	0	0	1019.3	0.433333	0.266667	0	2	322.4	312.467	-11.9333
18/04/2003	1899-12-31 03:30:05	-0.6	-0.6	-0.733333	-0.8	-0.533333	85.9	85.7667	86.1	85	-2.66667	-2.7	-2.76667	-3	22.0648	20.0923	1.46667	0	0	1019.37	0	0.466667	0	0.866667	324.7	311.8	-13.7667
18/04/2003	1899-12-31 04:00:00	-0.733333	-0.8	-0.9	-0.933333	-0.733333	86.5333	86.3667	86.7333	85.6333	-2.73333	-2.8	-2.83333	-3.03333	21.8967	20.026	1.1	0	0	1019.3	0.7	2.86667	0.9	1.43333	336.167	310.867	-25.9
18/04/2003	1899-12-31 04:30:03	-0.8	-0.9	-1	-1.1	-0.933333	87.3	87.1333	87.3	86.2667	-2.7	-2.76667	-2.9	-3.1	21.8647	20.0248	0.7	0	0	1019.37	2.16667	15.2333	6.8	2.83333	320.833	310.033	-6.83333
18/04/2003	1899-12-31 05:00:02	-0.8	-0.9	-1	-1.1	-0.6	86.8667	86.9667	87.4333	86.5	-2.7	-2.76667	-2.8	-3.03333	21.8367	20.0237	0.7	0	0	1019.5	4.36667	36.4667	18.1333	4.06667	317.667	309.9	6.36667
18/04/2003	1899-12-31 05:30:01	-0.733333	-0.766667	-0.9	-1.03333	-0.466667	86.5333	86.5	87	86.1	-2.7	-2.73333	-2.8	-3.03333	21.797	20.0103	0.833333	0	0	1019.63	7.76667	66.5	32.8667	6.26667	318.067	310.833	19.4
18/04/2003	1899-12-31 06:00:04	-0.333333	-0.366667	-0.566667	-0.633333	0.133333	85.5667	85.3	86.0333	85.1333	-2.53333	-2.53333	-2.6	-2.83333	21.7746	20.015	0.9	0	0	1019.6	12.3333	118.033	58.8	10.0333	322.133	312.6	39.2333
18/04/2003	1899-12-31 06:30:05	0.166667	0.2	0.0666667	-0.0666667	0.633333	83.8333	83.3667	83.8333	82.9667	-2.26667	-2.26667	-2.36667	-2.6	21.7105	19.9921	1.33333	0	0	1019.63	21.7	213.167	105.1	15.1333	342.933	316.267	63.3
18/04/2003	1899-12-31 07:00:04	0.833333	1.03333	0.933333	0.9	1.83333	80.1667	79.2333	79.4667	78.7333	-2.13333	-2.16667	-2.16667	-2.36667	21.6513	19.9862	1.5	0	0	1019.73	34.6667	437.3	213.567	30.6	371.733	324.9	136.1
18/04/2003	1899-12-31 07:30:00	1.56667	1.9	1.6	1.4	3.23333	76.9	75.1	75.8667	75.6	-2.06667	-2	-2.16667	-2.4	21.6231	19.9781	2.3	0	0	1019.77	42.4	588.633	285	39.3667	398.833	334.867	181.667
18/04/2003	1899-12-31 08:00:01	2	2.2	2.03333	1.76667	3.36667	75.6	74.2	74.5	74.3	-1.83333	-1.93333	-2.03333	-2.3	21.5446	19.9494	1.86667	0	0	1019.97	48.8667	499.833	248.133	33.9667	363.333	336.633	187.433
18/04/2003	1899-12-31 08:30:03	2.23333	2.53333	2.33333	2.1	3.83333	74.7	73.1667	73.1333	72.9333	-1.76667	-1.8	-1.93333	-2.26667	21.5484	19.9601	2.03333	0	0	1020.03	60.1333	700.1	339.867	45.2333	384.3	336.467	246.8
18/04/2003	1899-12-31 09:00:00	2.9	3.33333	3.06667	2.73333	5.63333	71.4667	69.6	70	70.8	-1.7	-1.7	-1.86667	-2.06667	21.5369	19.9707	1.86667	0	0	1019.93	77.2	985.467	468.033	58.8667	419.267	350.467	340.467
18/04/2003	1899-12-31 09:30:06	3.46667	3.86667	3.73333	3.36667	6.5	69.7	67.5333	67.0667	68.1667	-1.5	-1.56667	-1.8	-1.96667	21.4712	19.9456	1.46667	0	0	1019.8	86.9667	1077.93	512.7	62.7	426.233	361.367	385.133
18/04/2003	1899-12-31 10:00:05	3.93333	4.4	4.03333	3.86667	6.6	67.8333	65.7333	65.8333	66.4333	-1.46667	-1.46667	-1.73333	-1.83333	21.3384	19.8997	1.83333	0	0	1019.9	91.0667	1153.43	551.1	67.4333	428.733	363.4	418.333
18/04/2003	1899-12-31 10:30:00	4.26667	4.63333	4.2	4	6.86667	66.6667	64.7667	65.2	65.4333	-1.4	-1.43333	-1.73333	-1.83333	21.3775	19.9231	2.06667	0	0	1019.9	93.4	1210.33	581.467	69.0667	427.533	361.7	446.633
18/04/2003	1899-12-31 11:00:07	4.73333	5.23333	4.73333	4.53333	7.23333	64.4667	62.5333	63.2667	63.7667	-1.36667	-1.26667	-1.63333	-1.73333	21.2653	19.8812	2.06667	0	0	1019.87	96.8667	1257.83	607.133	69.6	430.467	363.933	471
18/04/2003	1899-12-31 11:30:00	5.33333	5.9	5.26667	5.06667	8.06667	62.5667	60	60.7333	61.3	-1.26667	-1.26667	-1.7	-1.8	21.2654	19.8866	1.9	0	0	1019.9	99.0667	1280.77	620.367	72.5	434.167	363.867	477.533
18/04/2003	1899-12-31 12:00:03	5.66667	6.16667	5.76667	5.46667	7.6	60.1667	58.6	58.9667	59.7	-1.4	-1.3	-1.63333	-1.76667	21.3022	19.8933	1.93333	0	0	1019.8	97.5333	1278.07	623.5	73.4	435.333	361.4	476.2
18/04/2003	1899-12-31 12:30:02	6.06667	6.6	6.3	6.16667	8.56667	59.0333	57.4	57.1	57.2667	-1.26667	-1.2	-1.53333	-1.6	21.4215	19.8783	1.53333	0	0	1019.7	92.1	1078.43	528.533	66.3333	441.4	368.9	389.733
18/04/2003	1899-12-31 13:00:01	6.16667	6.33333	6.13333	5.9	8.36667	58.3667	57.6	57.1333	57.7667	-1.36667	-1.4	-1.73333	-1.8	21.6268	19.8729	1.96667	0	0	1019.57	96.2	1233.9	612.733	72.9667	435.867	364.567	468.467
18/04/2003	1899-12-31 13:30:03	6.5	6.93333	7.16667	6.93333	9.36667	57.1667	56.0333	54.1	54.7333	-1.36667	-1.2	-1.5	-1.6	21.9039	19.9027	1.43333	0	0	1019.33	86.5	1155.3	574.133	64.3	443.767	369.7	435.767
18/04/2003	1899-12-31 14:00:01	6.76667	7.76667	7.76667	7.63333	9.1	56.2	53.1	51.7667	52.0333	-1.33333	-1.2	-1.53333	-1.6	22.1923	19.9595	0.766667	0	0	1018.93	77.4333	1087.43	543.033	57.8333	454.2	378.167	409.167
18/04/2003	1899-12-31 14:30:00	7.13333	7.63333	7.8	7.6	7.5	55.2333	53.4667	51.6667	52.2333	-1.23333	-1.16667	-1.5	-1.56667	22.4894	20.046	1.06667	0	0	1018.73	68.9667	999.167	505.367	54.7	458.067	379.067	371.6
18/04/2003	1899-12-31 15:00:05	7	7.53333	7.7	7.7	7.86667	56.0333	54.2667	52.3333	51.7667	-1.16667	-1.13333	-1.43333	-1.56667	22.6816	20.0998	1.03333	0	0	1018.5	60.6333	894.4	457.433	48.0667	458.233	376.667	327.8
18/04/2003	1899-12-31 15:30:01	7.4	8.03333	8.36667	8.03333	7.8	54.7	52.2667	50.1667	51.1	-1.13333	-1.1	-1.43333	-1.46667	22.8913	20.1713	1.03333	0	0	1018.07	49.6333	783.9	407.033	41.2333	460.067	378.033	283.767
18/04/2003	1899-12-31 16:00:00	7.4	7.9	8.56667	8.23333	8	54.4	52.6667	49.5333	50.2	-1.2	-1.16667	-1.4	-1.5	23.0826	20.261	1.3	0	0	1017.9	41	663.1	350.5	36.5333	458.333	378.133	233.733
18/04/2003	1899-12-31 16:30:02	7.3	7.86667	8.06667	8.1	9.03333	54.6	52.6667	51	50.4667	-1.23333	-1.13333	-1.43333	-1.53333	23.0614	20.2891	1.63333	0	0	1017.63	32.3	543.933	293.8	29.1667	455.6	374.6	183.667
18/04/2003	1899-12-31 17:00:00	7	7.6	7.7	7.96667	8.13333	55.2333	52.9	51.4333	50.3	-1.33333	-1.33333	-1.7	-1.76667	23.094	20.3528	1.6	0	0	1017.4	25.1333	427.267	238.067	22.9333	453.733	372.5	133.867
18/04/2003	1899-12-31 17:30:03	6.43333	7.33333	7.46667	7.7	5.96667	56.9667	53.5333	51.7667	50.5333	-1.43333	-1.5	-1.76667	-1.86667	23.2386	20.4862	1.43333	0	0	1017.17	18.8667	306.867	178.2	16.8667	452.2	372.333	81.4667
18/04/2003	1899-12-31 18:00:02	5.73333	6.63333	6.93333	7.23333	4.6	60.1	56.4667	54.3	52.6	-1.4	-1.4	-1.66667	-1.8	23.1845	20.5292	1.33333	0	0	1016.93	12.9667	194.633	118.267	13.0667	447.933	368.633	25.8667
18/04/2003	1899-12-31 18:30:03	4.93333	5.76667	6.06667	6.46667	4.1	62.6333	58.9667	56.3	54.3667	-1.56667	-1.63333	-1.93333	-2.1	23.1688	20.589	1.33333	0	0	1016.83	7.76667	96.2667	62.9333	7.56667	441.367	360.6	-25.4
18/04/2003	1899-12-31 19:00:02	3.83333	4.2	4.73333	5.5	2.83333	65.2667	63.5667	60.4667	57.2667	-2.06667	-2.1	-2.23333	-2.23333	23.205	20.6615	0.9	0	0	1016.93	3.8	35.2667	21.9667	4	431.033	352.6	-60.5
18/04/2003	1899-12-31 19:30:05	2	2.33333	3.06667	4.5	1.83333	70.8	69.7	66.5	60.8333	-2.7	-2.6	-2.53333	-2.4	23.1132	20.6684	1.06667	0	0	1016.93	1.26667	7.1	1.26667	2.6	421.433	346.2	-76.5667
18/04/2003	1899-12-31 20:00:01	0.666667	1.36667	2.6	3.86667	2.33333	76.9333	74.4	69.3667	63.7333	-2.9	-2.66667	-2.43333	-2.4	23.0869	20.6931	1.26667	0	0	1016.93	0.666667	0.466667	0	2.8	415.6	342.033	-76.3667
18/04/2003	1899-12-31 20:30:03	0.266667	0.933333	2.13333	3.6	2.23333	79.7667	76.3333	71.6333	65.0667	-2.83333	-2.76667	-2.43333	-2.36667	23.0614	20.7106	1.4	0	0	1016.83	0.466667	0.333333	0	1.76667	412.867	339.333	-75.3
18/04/2003	1899-12-31 21:00:00	0.0333333	0.733333	1.76667	3.1	1.93333	81.2667	78.4	74.0333	67.3333	-2.76667	-2.6	-2.36667	-2.36667	23.0661	20.7341	1.5	0	0	1016.7	0.7	0.2	0	1.06667	409.067	336.2	-73.9333
18/04/2003	1899-12-31 21:30:01	0.233333	0.933333	1.86667	3	1.73333	82.0667	78.8333	74.4333	68.3333	-2.43333	-2.33333	-2.2	-2.26667	23.0107	20.7308	1.53333	0	0	1016.6	0.666667	0.166667	0	1.43333	408.233	335.1	-74.5667
18/04/2003	1899-12-31 22:00:02	0.266667	0.7	1.4	2.53333	1.6	81.7333	79.7333	76.3667	70.5667	-2.5	-2.4	-2.33333	-2.3	22.9967	20.7397	1.43333	0	0	1016.37	0.4	0	0	2.76667	405.267	332.867	-75.1667
18/04/2003	1899-12-31 22:30:04	-0.366667	-0.1	0.833333	2.1	0.933333	83.7667	82.3	78.5667	72.2667	-2.8	-2.73333	-2.46667	-2.36667	22.9029	20.7127	1.33333	0	0	1016.17	0.6	0.166667	0	2.36667	401.867	331.3	-72.9333
18/04/2003	1899-12-31 23:00:01	-0.733333	-0.166667	0.633333	1.8	0.733333	86.6333	83.7667	80.3333	74.1667	-2.66667	-2.53333	-2.33333	-2.33333	22.7843	20.6703	1.5	0	0	1016.2	0.3	0.166667	0	2.83333	399.5	328.6	-73.7333
18/04/2003	1899-12-31 23:30:07	-0.433333	0	0.5	1.4	0.233333	86.4667	84.1333	81.6	76	-2.4	-2.33333	-2.26667	-2.36667	22.7935	20.6888	1.43333	0	0	1016.17	0.533333	0.366667	0	2.13333	397.367	325.9	-73.6
19/04/2003	1899-12-31	-0.433333	-0.166667	0.333333	1.26667	0.433333	86.6	85.0667	82.7	77.3667	-2.43333	-2.3	-2.26667	-2.23333	22.7174	20.6685	1.7	0	0	1015.97	0.7	0.833333	0	2.63333	396.1	324.067	-74.6667
19/04/2003	1899-12-31 00:30:04	-0.233333	0.266667	0.666667	1.26667	0.533333	86.3667	83.9667	81.7333	77.6	-2.2	-2.1	-2.1	-2.2	22.631	20.6382	1.83333	0	0	1015.83	0.233333	0.466667	0	1.73333	397.033	323.867	-74.9
19/04/2003	1899-12-31 01:00:03	-0.166667	0.1	0.2	0.766667	0.133333	85.4667	84.0667	83.4333	80.0667	-2.33333	-2.23333	-2.26667	-2.26667	22.5552	20.616	1.46667	0	0	1015.87	0.533333	0.1	0	3.06667	393.367	321.9	-74.5333
19/04/2003	1899-12-31 01:30:04	-1	-0.766667	-0.533333	0.366667	-0.866667	87.7	87.1333	86.8667	82	-2.76667	-2.63333	-2.43333	-2.33333	22.5138	20.6103	1.4	0	0	1015.63	0.5	0.233333	0	1.16667	390.133	319.767	-71.5333
19/04/2003	1899-12-31 02:00:01	-1.16667	-0.833333	-0.5	0.3	-0.866667	89.0667	88.7333	87.3667	82.5333	-2.7	-2.46667	-2.33333	-2.33333	22.4957	20.6129	1.46667	0	0	1015.43	0.833333	0.5	0	4.53333	389	318.767	-74.7667
19/04/2003	1899-12-31 02:30:00	-1.26667	-0.866667	-0.7	-0.0333333	-1.33333	89.7	88.8667	87.9667	83.6667	-2.7	-2.5	-2.43333	-2.5	22.4035	20.5864	1.43333	0	0	1015.3	0.566667	0.766667	0	1.5	386.967	317.2	-71.2667
19/04/2003	1899-12-31 03:00:07	-1.26667	-0.966667	-0.733333	-0.233333	-1.3	90.3	89.3667	88.4	84.8	-2.66667	-2.46667	-2.43333	-2.5	22.439	20.6113	1.66667	0	0	1015	0.466667	-0.0666667	0	1.33333	385.167	315.367	-71.1333
19/04/2003	1899-12-31 03:30:02	-1.2	-0.966667	-0.833333	-0.3	-1.3	90.0667	89.3	88.8	85.4333	-2.6	-2.5	-2.43333	-2.4	22.312	20.5662	1.5	0	0	1014.77	0.6	0.633333	0	1.53333	383.567	314.967	-70.1333
19/04/2003	1899-12-31 04:00:01	-1.43333	-1.43333	-1.43333	-0.633333	-1.83333	90.2333	90.1667	90.0667	86.6333	-2.8	-2.83333	-2.8	-2.6	22.2998	20.5706	1.03333	0	0	1014.4	0.966667	4.73333	0.5	2.53333	375.133	315.033	-62.1333
19/04/2003	1899-12-31 04:30:03	-1.6	-1.46667	-1.3	-0.733333	-1.16667	91.0667	91.6333	91.5	87.7667	-2.86667	-2.63333	-2.53333	-2.5	22.1922	20.5332	1.43333	0	0	1013.97	3.23333	28.1333	13.9667	5.1	367.067	313.267	-44.9333
19/04/2003	1899-12-31 05:00:04	-0.766667	-0.6	-0.466667	-0.266667	-0.466667	90.7667	90.2667	89.4	86.6333	-2.1	-2	-2	-2.23333	22.1189	20.5095	1.73333	0	0	1013.67	6.83333	79.3333	39.7	9.43333	377	315.733	-31
19/04/2003	1899-12-31 05:30:04	-0.233333	0.0666667	0.266667	0.333333	0.366667	88.6333	87.7	86.4	84.3667	-1.86667	-1.73333	-1.73333	-1.96667	22.0356	20.4818	1.93333	0	0	1013.37	11.3667	147.7	75.2333	12.6	390.233	322.433	-5.16667
19/04/2003	1899-12-31 06:00:03	0.7	1.1	1.23333	1.26667	1.13333	85.3333	83.3	82.0667	80.2333	-1.5	-1.43333	-1.5	-1.76667	22.0203	20.4881	2.13333	0	0	1013.3	17.0667	224.3	112.9	18.4	395.5	329.467	28.4667
19/04/2003	1899-12-31 06:30:03	1.46667	1.8	1.8	1.73333	2.26667	81.4	79.6667	79.1	77.9667	-1.36667	-1.36667	-1.43333	-1.7	21.9546	20.4713	2.03333	0	0	1013.17	25.9667	317.333	145.3	22.3667	379.467	331.767	75.2
19/04/2003	1899-12-31 07:00:02	2.13333	2.56667	2.7	2.63333	3.73333	78.5	76.3667	75.1667	74.4333	-1.2	-1.13333	-1.23333	-1.43333	21.8972	20.456	2	0	0	1013.27	33.5667	534.467	255.4	34	409.6	342.5	154.367
19/04/2003	1899-12-31 07:30:03	3.43333	4	4.03333	4.03333	4.8	72.7667	70.1667	68.6667	68	-1	-0.933333	-1.16667	-1.33333	21.8324	20.4338	2.43333	0	0	1013.13	36.3667	539.9	254.667	33.6	419.9	354.033	155.2
19/04/2003	1899-12-31 08:00:01	4.33333	4.73333	4.76667	4.7	4.76667	68.4	66.6333	65.0333	64.8333	-0.966667	-0.933333	-1.23333	-1.36667	21.8738	20.4583	2.36667	0	0	1012.97	36.8667	454.1	201.7	27.3333	415.933	354.4	112.833
19/04/2003	1899-12-31 08:30:05	4.86667	5.63333	5.7	5.6	6.46667	66.5	62.9333	61.3333	61.2	-0.8	-0.866667	-1.16667	-1.3	21.8283	20.4469	2.23333	0	0	1012.6	62.3667	821.833	380.733	48.3333	422.367	359	269.067
19/04/2003	1899-12-31 09:00:06	6.36667	7.13333	7.13333	6.86667	8.36667	60.1	56.9	55.5333	56.0667	-0.833333	-0.833333	-1.13333	-1.26667	21.7814	20.4335	2.43333	0	0	1012.27	78.1	995.567	473.533	61.3667	440.733	376.933	348.4
19/04/2003	1899-12-31 09:30:06	7.4	8.03333	8.03333	7.86667	9	54.7333	52	50.8333	51.1667	-1.16667	-1.23333	-1.53333	-1.63333	21.699	20.4045	3.1	0	0	1012.07	87.3667	1078.47	514.733	64.0333	445.267	381.867	387.367
19/04/2003	1899-12-31 10:00:03	8.13333	8.73333	8.56667	8.26667	9	49.8667	48.2	47.3333	48.0667	-1.66667	-1.6	-2.03333	-2.06667	21.6465	20.3805	3.5	0	0	1011.8	92.1333	1152.77	551.667	68.0333	446.3	383.967	421.267
19/04/2003	1899-12-31 10:30:03	8.36667	8.96667	8.76667	8.53333	9.26667	48.8	46.6667	45.9667	46.2667	-1.76667	-1.86667	-2.2	-2.3	21.6552	20.3922	3.2	0	0	1011.53	92.5	1183	569.633	68.3	447.833	387	440.533
19/04/2003	1899-12-31 11:00:04	8.46667	9.36667	9.16667	8.83333	9.16667	47.2333	44.4333	43.5333	44.1667	-2.1	-2.13333	-2.56667	-2.63333	21.5933	20.3709	3.63333	0	0	1011.4	96.7	1231.77	595.767	69.7333	449.9	388.033	464.167
19/04/2003	1899-12-31 11:30:06	8.96667	9.63333	9.46667	9.16667	9.7	45.4333	43.6667	42.9333	43.1667	-2.16667	-2.13333	-2.5	-2.7	21.518	20.3279	3.63333	0	0	1011.2	98.7667	1263.03	612.833	72.1333	449.933	385.567	476.367
19/04/2003	1899-12-31 12:00:07	9.3	10.4	10.2	9.93333	11.2	43.8333	40.4333	39.5667	40.0333	-2.33333	-2.46667	-2.93333	-3	21.7346	20.3413	3	0	0	1010.9	97.5667	1267.17	617.333	73.0333	455.6	389.2	477.9
19/04/2003	1899-12-31 12:30:04	9.56667	10.9	10.6	10.1333	10.2	44.7333	40.4667	39.7333	40.4667	-1.86667	-1.96667	-2.5	-2.7	22.06	20.3431	3.1	0	0	1010.63	96.7333	1208.33	604.9	73.9	457.733	389.6	462.867
19/04/2003	1899-12-31 13:00:05	9.93333	10.7333	10.7333	10.4	10.8	41.9333	39.2333	37.9667	38.9667	-2.36667	-2.56667	-3	-2.93333	22.4671	20.423	3.06667	0	0	1010.3	93.5333	1201.67	592.867	71.2	458.133	391.533	455.1
19/04/2003	1899-12-31 13:30:02	10.2	10.9667	11.1667	10.9667	10.2667	40.7	38.1667	36.2333	36.6333	-2.53333	-2.73333	-3.23333	-3.3	22.8204	20.5075	3.06667	0	0	1010.17	89.4333	1159.97	576.7	68.1333	457.733	393.533	444.3
19/04/2003	1899-12-31 14:00:07	10.1667	11.3667	11.3333	11	9	40.6667	36.7333	35.2333	35.9	-2.63333	-2.86667	-3.46667	-3.5	23.1238	20.5837	3.4	0	0	1009.63	81.1333	1064.4	529	61.8	453.4	393.667	407.467
19/04/2003	1899-12-31 14:30:04	10	10.8667	11	10.7333	7.5	41.6333	38.9667	37.2333	37.4667	-2.43333	-2.5	-3.06667	-3.16667	23.44	20.6926	3.16667	0	0	1009.27	68.6	862.5	433.667	52.1	448.367	391.8	325
19/04/2003	1899-12-31 15:00:03	9.86667	10.7667	10.9333	10.6667	8.16667	42.0667	39.4	37.6	38.1	-2.4	-2.46667	-2.96667	-3	23.6858	20.8077	3.13333	0	0	1009	60.2333	761.067	384.267	45.7667	446.1	389.333	281.7
19/04/2003	1899-12-31 15:30:04	9.9	10.9333	11.1333	10.9333	7.9	42.7667	39.6667	37.5	37.6	-2.16667	-2.26667	-2.83333	-2.96667	23.7514	20.8948	2.8	0	0	1008.83	57.2333	747.367	380.567	44.3667	446.633	390.233	279.767
19/04/2003	1899-12-31 16:00:03	10.1667	10.9	11	10.8667	7.86667	42.1667	39.4333	37.9667	37.9	-2.1	-2.33333	-2.8	-2.93333	23.8767	21.0541	3.06667	0	0	1008.67	27.8667	526.367	267.833	33.0333	447.1	389	176.733
19/04/2003	1899-12-31 16:30:04	9.9	10.6333	10.6667	10.6333	9.46667	43.1	41	39.6	39.5667	-2.1	-2.03333	-2.5	-2.56667	23.8838	21.1818	3	0	0	1008.4	30.0667	436.133	225.3	27.0667	448.467	386.067	135.867
19/04/2003	1899-12-31 17:00:00	9.66667	10.3667	10.3667	10.4667	10	44.8	42.6	41.3667	40.8667	-1.76667	-1.83333	-2.16667	-2.26667	23.9072	21.3023	3.13333	0	0	1008.2	20.3333	393.967	217	22.4333	458.333	384.633	120.833
19/04/2003	1899-12-31 17:30:00	9.4	10.1667	10.2	10.3667	9.8	46.1667	43.8	42.5	41.7	-1.63333	-1.6	-1.96667	-2.06667	23.9513	21.4234	2.63333	0	0	1008	17.4333	301.067	172.767	17.8	459.267	385.167	80.9
19/04/2003	1899-12-31 18:00:05	8.76667	9.7	9.83333	10.0667	9.6	48.3667	45.5	43.8667	42.9667	-1.53333	-1.46667	-1.86667	-1.96667	23.9418	21.5032	2.03333	0	0	1007.83	12.7333	184.233	108.767	12	457.767	383.033	22.0333
19/04/2003	1899-12-31 18:30:01	7.9	8.9	9.1	9.5	8.1	51.4667	48.2333	46.3333	44.8667	-1.5	-1.43333	-1.8	-1.86667	23.8766	21.5346	1.53333	0	0	1007.8	8	96.4667	59.7333	7.23333	452.467	377.933	-22.0667
19/04/2003	1899-12-31 19:00:00	6.9	7.8	8.06667	8.63333	6.66667	54.7333	51.8333	49.7333	47.6	-1.6	-1.46667	-1.8	-1.83333	23.9018	21.5927	1.46667	0	0	1007.63	2.93333	34.0333	19.5333	4.26667	443.867	371	-57.6667
19/04/2003	1899-12-31 19:30:04	5.33333	6.16667	6.73333	7.7	4.5	59.9333	57.1667	54.2333	50.6333	-1.8	-1.66667	-1.86667	-1.9	23.7813	21.5719	1.36667	0	0	1007.63	1.4	7.43333	1.4	2.36667	435.633	365.867	-70.7333
19/04/2003	1899-12-31 20:00:06	4.26667	5.3	6	7.06667	3.76667	64.3	60.9333	57.2667	53.1667	-1.86667	-1.63333	-1.76667	-1.8	23.7336	21.5722	1.63333	0	0	1007.67	0.366667	0.6	0	1.86667	430.8	360.5	-72.1667
19/04/2003	1899-12-31 20:30:01	4.03333	6	6.36667	6.9	4.23333	65.8	58.9333	56.4	54.1333	-1.8	-1.4	-1.66667	-1.7	23.7012	21.5752	2.03333	0	0	1007.57	0.133333	-0.166667	0	2	428.333	357.833	-72.5
19/04/2003	1899-12-31 21:00:06	3.63333	5.56667	5.96667	6.36667	3.56667	67.6333	60.9	58.2667	56.2333	-1.76667	-1.4	-1.63333	-1.66667	23.6568	21.562	1.86667	0	0	1007.7	0.4	-0.133333	0	2.93333	423.767	355.367	-71.3333
19/04/2003	1899-12-31 21:30:07	3.93333	5.33333	5.53333	5.86667	4	67.6667	62.5	60.5	58.8667	-1.46667	-1.26667	-1.5	-1.6	23.6145	21.5469	2.16667	0	0	1007.53	0.266667	-0.233333	0	1.6	420.033	351.4	-70.2333
19/04/2003	1899-12-31 22:00:04	4	4.76667	4.9	5.16667	3.66667	67.7	64.8667	63	61.6	-1.46667	-1.3	-1.5	-1.6	23.5082	21.4989	2	0	0	1007.67	0.266667	0.1	0	2.46667	415.5	347.7	-70.2667
19/04/2003	1899-12-31 22:30:05	3.56667	4.43333	4.63333	4.96667	4.1	70	66.8333	64.8	63	-1.36667	-1.2	-1.4	-1.5	23.3985	21.4561	2.23333	0	0	1007.57	0.2	-0.366667	0	1.66667	413.8	345.6	-69.8667
19/04/2003	1899-12-31 23:00:06	3.6	4.4	4.6	4.96667	4.06667	70.9333	67.8333	65.8667	64.2	-1.2	-1.03333	-1.2	-1.26667	23.3909	21.4543	2.33333	0	0	1007.5	0.4	0.0666667	0	2.4	414	345.267	-71.1333
19/04/2003	1899-12-31 23:30:01	4.03333	4.6	4.83333	5.06667	4.2	70.7667	68.6333	66.7667	65.3	-0.766667	-0.666667	-0.833333	-0.866667	23.2999	21.4185	2.3	0	0	1007.43	0.2	-0.0333333	0	1.16667	415.367	345.233	-71.3
20/04/2003	1899-12-31	4.1	4.66667	4.8	5	3.93333	71.6	69.6333	68	66.6	-0.533333	-0.4	-0.566667	-0.7	23.2647	21.4077	1.93333	0	0	1007.5	0.5	0.6	0	1.6	417.4	345.433	-73.5667
20/04/2003	1899-12-31 00:30:01	3.2	3.86667	4.1	4.4	3.13333	74.6	72.8667	70.9667	68.9333	-0.833333	-0.533333	-0.7	-0.766667	23.0889	21.3292	1.16667	0	0	1007.53	0.233333	-0.0666667	0	1.76667	413.4	342.867	-72.3
20/04/2003	1899-12-31 01:00:04	1.36667	2.66667	3.06667	3.66667	2.43333	79.8667	77.1333	74.6	72.0667	-1.73333	-0.966667	-1.03333	-0.9	23.0766	21.3295	1.33333	0	0	1007.53	0.7	-0.0333333	0	1.53333	410.167	340.6	-71.1
20/04/2003	1899-12-31 01:30:06	0.0333333	1.36667	2.36667	3.3	1.96667	83.8	82.1	78.6333	73.9667	-2.36667	-1.36667	-1	-0.9	22.9844	21.2965	1.5	0	0	1007.5	0.6	0.166667	0	2	406.233	337.667	-70.5667
20/04/2003	1899-12-31 02:00:01	-0.466667	1.1	2.26667	3.23333	1.83333	86.5	84.4667	79.9	74.6333	-2.43333	-1.26667	-0.833333	-0.8	22.934	21.2811	1.5	0	0	1007.5	1.06667	0.3	0	1.43333	405.2	338	-68.6333
20/04/2003	1899-12-31 02:30:05	-0.3	1.8	2.63333	3.2	2.03333	87.7667	83.5	79.2333	75.6667	-2.06667	-0.666667	-0.6	-0.7	22.8737	21.258	1.7	0	0	1007.37	0.866667	0.333333	0	1.9	404.9	336.733	-70.0667
20/04/2003	1899-12-31 03:00:04	0.166667	1.96667	2.5	3	1.83333	88.7333	83.4	80.3	77.0667	-1.5	-0.533333	-0.533333	-0.6	22.7892	21.2264	1.6	0	0	1007.43	0.766667	0.4	0	2.4	402.767	335.533	-69.6333
20/04/2003	1899-12-31 03:30:06	-0.0666667	1.63333	2.3	2.86667	1.1	88	84.8	81.9333	78.2333	-1.76667	-0.666667	-0.5	-0.533333	22.7276	21.2104	1.53333	0	0	1007.3	0.566667	0.933333	0	2	400.6	334.867	-67.7333
20/04/2003	1899-12-31 04:00:05	-0.6	0.9	1.73333	2.73333	-0.0666667	88.7667	86	83.9333	79.2667	-2.2	-1.16667	-0.7	-0.466667	22.6823	21.1931	1.13333	0	0	1007.2	0.866667	6.2	0.633333	2.76667	398.533	335.6	-65.0667
20/04/2003	1899-12-31 04:30:06	-1.2	0.0333333	0.5	2.46667	-0.233333	89.5333	89.3667	88.0667	80.3	-2.7	-1.5	-1.23333	-0.566667	22.5095	21.1225	0.833333	0	0	1007.1	3.16667	29.8667	11.2667	4.13333	396.7	335.633	-53.9667
20/04/2003	1899-12-31 05:00:01	-1.36667	0.0666667	0.7	2.3	0.233333	90.7333	90.9	89.5333	80.9	-2.7	-1.23333	-0.833333	-0.633333	22.5279	21.1388	0.8	0	0	1007	7.43333	84.2667	41.3333	10.5667	398.467	338.433	-29.3
20/04/2003	1899-12-31 05:30:04	-0.6	1.23333	2.4	2.83333	1.66667	91.7333	90.3	83.3333	79.3667	-1.76667	-0.166667	-0.1	-0.4	22.5026	21.1327	0.766667	0	0	1006.97	12.6333	166.833	78.0333	16.0333	402.6	342.467	1.83333
20/04/2003	1899-12-31 06:00:05	1.4	3.1	3.36667	3.5	4.13333	89.9	81.4333	78.7667	77.1333	-0.0666667	0.266667	0.0666667	-0.1	22.3935	21.0904	1.43333	0	0	1007.07	19.4667	277.5	132.867	23.0667	408.5	347.6	48.9
20/04/2003	1899-12-31 06:30:06	3.43333	4.2	4.3	4.43333	5	80.3	76.0333	74.2	73	0.333333	0.366667	0.133333	0	22.3418	21.0729	1.3	0	0	1006.97	27.8667	420.3	201.933	29.5	414.1	355.233	113.567
20/04/2003	1899-12-31 07:00:05	4.53333	5.13333	5.16667	5.26667	5.83333	74.8	72.0667	70.4333	69.5667	0.433333	0.533333	0.3	0.133333	22.3145	21.0651	1.36667	0	0	1006.93	33.5333	522.4	248.633	32.7667	424.333	365.7	157.2
20/04/2003	1899-12-31 07:30:07	5.2	5.7	5.7	5.76667	6.93333	71.5667	69.5333	68.5333	67.8	0.5	0.6	0.333333	0.266667	22.2803	21.0549	1.3	0	0	1006.9	42.7333	633.667	299.733	37.8667	429.967	369.767	201.6
20/04/2003	1899-12-31 08:00:00	6.1	6.56667	6.63333	6.66667	7.53333	68.4	66.4333	64.7333	64.3333	0.7	0.766667	0.466667	0.433333	22.1645	21.0069	1.26667	0	0	1006.77	55	784.4	372.233	45.5	441.167	383.1	268.633
20/04/2003	1899-12-31 08:30:06	7.06667	7.46667	7.43333	7.36667	9	64.8333	63.7333	62.4667	62.4333	0.9	1.06667	0.766667	0.666667	22.1202	20.9866	1.43333	0	0	1006.73	64.9333	869.267	412.967	51.6333	443.233	386.167	304.233
20/04/2003	1899-12-31 09:00:05	8.2	8.56667	8.43333	8.26667	10.4667	61.4	59.9667	59.3333	59.4333	1.23333	1.23333	0.966667	0.8	22.0781	20.9729	1.73333	0	0	1006.73	74.5667	942	448.533	57.0667	447.433	388.633	332.667
20/04/2003	1899-12-31 09:30:03	9.13333	9.73333	9.7	9.76667	11.9	57.6	55.6667	54.4	54.1	1.23333	1.3	0.966667	0.933333	22.0209	20.9514	1.6	0	0	1006.73	86.1333	1064.07	507.233	61.7333	457.7	400.567	388.367
20/04/2003	1899-12-31 10:00:06	9.83333	10.6333	10.4	10.3	11.7333	55.1	52.9333	52.4667	52.7333	1.26667	1.46667	1.13333	1.1	21.9882	20.9401	1.6	0	0	1006.77	84.8667	1067.2	509.933	61.3	462.233	406.133	392.6
20/04/2003	1899-12-31 10:30:01	10.6	11.8	11.6333	11.5333	13.9333	52.5333	48.7	48	48.4333	1.3	1.4	1.03333	1.06667	21.9401	20.8978	1.36667	0	0	1006.53	92.8	1190.93	568.9	65.8	469.2	417.567	451.467
20/04/2003	1899-12-31 11:00:02	11.8667	12.7333	12.4333	12.2667	14.6	46.1333	43.9	43.3667	43.5	0.666667	0.8	0.3	0.233333	22.1338	20.9191	1.46667	0	0	1006.27	96.7667	1231.93	593.8	67.0667	474.433	420	472.3
20/04/2003	1899-12-31 11:30:03	12.3667	13.1	12.8	12.6	14.4	45.0333	43.2	42.8667	43.2	0.8	0.9	0.5	0.433333	22.3785	20.9253	1.86667	0	0	1006.2	95.1333	1194.47	578.333	68.0333	477.467	418.533	451.367
20/04/2003	1899-12-31 12:00:00	12.6333	13.1333	13	12.8	14.6667	44.4667	43.2333	42.5	42.7	0.866667	0.933333	0.533333	0.433333	22.7772	20.9845	2.13333	0	0	1006.03	98.0333	1259.37	614.267	72.0667	474.067	409.767	477.867
20/04/2003	1899-12-31 12:30:07	12.9667	13.5	13.3667	13.2	14.6333	43.6333	42.5333	41.7333	41.9667	0.933333	1.03333	0.6	0.566667	23.2366	21.1048	2.03333	0	0	1005.8	98.2667	1227.03	614.3	72.9667	478.8	411.4	473.933
20/04/2003	1899-12-31 13:00:02	13.2333	13.9333	13.9333	13.7667	12.5333	42.8667	41.2	39.8667	40.3333	0.9	1	0.533333	0.566667	23.7092	21.27	1.83333	0	0	1005.4	96.1333	1220.1	600.6	70.3667	484.167	416.8	462.9
20/04/2003	1899-12-31 13:30:04	13.7	14.2333	14.2333	14.0667	13.2667	41.3	40.3667	39.1667	39.3	0.8	0.966667	0.566667	0.466667	24.1684	21.4385	2.03333	0	0	1005.13	90.5	1168.93	582.1	65.6333	484.233	415.933	448.167
20/04/2003	1899-12-31 14:00:05	14	14.6333	14.4	14.2	12.6	40.4	39.0667	38.3667	38.9	0.733333	0.866667	0.4	0.433333	24.3893	21.6051	2.13333	0	0	1004.9	83.7667	1066.77	536.433	61.4667	480.5	416.8	411.233
20/04/2003	1899-12-31 14:30:01	13.7667	14.0667	14	13.9	12.1	41.4333	41.0667	40.1	40.4667	0.933333	1.1	0.7	0.666667	24.5379	21.8492	2.4	0	0	1004.8	64.8	787.6	395.767	47.5667	473.467	411.533	286.267
20/04/2003	1899-12-31 15:00:06	13.1667	14	14.1333	13.9667	11.8333	44.2667	42.6	41.1	41.5667	1.26667	1.5	1.13333	1.13333	24.6445	22.0728	2	0	0	1004.63	54.2	663.167	334.2	40.4333	472.9	409.7	230.567
20/04/2003	1899-12-31 15:30:02	12.6333	13.5	13.5333	13.4	12.5	48.9667	46.9667	45.5667	45.9	2.2	2.36667	2.03333	2	24.7097	22.2879	2.43333	0	0	1004.53	45.6	556.733	282.7	33.9333	469.567	406	185.2
20/04/2003	1899-12-31 16:00:07	12.2333	12.9333	12.9333	12.9	12.9667	52.0333	50.8	49.4	49.4667	2.73333	3	2.63333	2.56667	24.6737	22.3965	2.3	0	0	1004.4	36.1	454.767	232.767	27.1	466.2	401.367	140.8
20/04/2003	1899-12-31 16:30:02	11.7667	12.3667	12.3667	12.3667	11.7	55.3667	53.9667	52.8333	52.5	3.13333	3.3	3.03333	2.96667	24.5991	22.428	1.5	0	0	1004.1	27.2333	334.833	170.5	20.3667	461.667	397.3	85.7333
20/04/2003	1899-12-31 17:00:01	11.1333	12.1333	12.1667	12.2333	10.6	57.5667	55.5667	54.2333	53.7333	3.1	3.53333	3.2	3.1	24.5865	22.4671	1.2	0	0	1003.93	21.2	257.233	131.867	16.3333	458.233	394.867	52.1667
20/04/2003	1899-12-31 17:30:00	10.1667	11.7333	11.8333	11.9667	10.3	61.6333	57.3	55.6333	54.9	3.13333	3.56667	3.3	3.16667	24.5614	22.4832	0.833333	0	0	1003.7	18.3333	208.367	105.9	14.5667	453.467	393.433	31.3
20/04/2003	1899-12-31 18:00:03	9.36667	10.8333	11.5	11.8667	10.0333	64.1	60.4333	57.1667	55.3333	2.96667	3.53333	3.3	3.23333	24.4258	22.4386	0.666667	0	0	1003.47	13.5	167.433	90.5333	11.4	455.867	393.6	16.8667
20/04/2003	1899-12-31 18:30:00	7.93333	9.33333	10.5667	11.4667	10	70.0333	66.1	60.3667	56.8333	2.8	3.3	3.26667	3.23333	24.4093	22.4437	1.03333	0	0	1003.27	7.73333	89.5667	55.2	7.7	456.5	391.233	-17.7667
20/04/2003	1899-12-31 19:00:07	6.66667	8.06667	9.46667	11.2	9.16667	75.0667	70.4333	64.5667	57.6	2.53333	3.03333	3.1	3.2	24.3429	22.4231	0.833333	0	0	1003.13	4.2	42.3	28.7667	3.63333	455.333	388.233	-41.9667
20/04/2003	1899-12-31 19:30:01	5.13333	6.63333	7.93333	10.6667	4.83333	80	75.6	70.7667	59.8333	2	2.6	2.93333	3.2	24.2777	22.3929	1.16667	0	0	1003.1	1.8	10.8333	5.3	2.83333	450.9	386.333	-62.1
20/04/2003	1899-12-31 20:00:06	3.93333	5.73333	7.3	9.9	3.33333	84.7667	80.1333	73.2667	62.7333	1.6	2.6	2.8	3.16667	24.1488	22.3352	1.26667	0	0	1003.03	0.7	1.16667	0	2.7	446.233	382.933	-66
20/04/2003	1899-12-31 20:30:04	3.2	5.03333	6.63333	8.56667	4.63333	87.1667	82.2333	75.7	67.9667	1.23333	2.3	2.66667	3	24.127	22.3206	1.2	0	0	1003.07	0.433333	-0.0333333	0	1.3	435.333	374.067	-62.5667
20/04/2003	1899-12-31 21:00:00	2.83333	4.5	5.8	8.13333	3.3	89.2333	85.0667	79.5667	69.5	1.26667	2.2	2.56667	2.93333	24.0309	22.2661	1.16667	0	0	1002.93	0.766667	-0.0333333	0	1.66667	429.867	369.067	-62.4667
20/04/2003	1899-12-31 21:30:05	2.4	4.03333	5.56667	7.8	3.16667	89.5	86.8	79.7667	69.1667	0.866667	2.03333	2.4	2.5	23.9496	22.2179	1.26667	0	0	1002.8	0.4	-0.0333333	0	1.96667	427.133	366.467	-62.6333
20/04/2003	1899-12-31 22:00:04	2.26667	4.13333	5.83333	7.36667	5.36667	90.5333	86.5333	77.3333	68.9667	0.866667	2.13333	2.16667	2.06667	23.8837	22.1803	1.53333	0	0	1002.7	0.3	0	0	1.9	424.467	363.733	-62.6333
20/04/2003	1899-12-31 22:30:04	2.33333	3.86667	5.2	7.1	4.46667	90.7667	86.0667	78.5	69.8667	0.966667	1.76667	1.8	1.96667	23.8095	22.1368	1.2	0	0	1002.53	0.3	0.1	0	3.23333	422.167	361.267	-64.1333
20/04/2003	1899-12-31 23:00:03	2.13333	3.73333	5.03333	6.6	4.26667	90.9	86.8	79.9333	72	0.766667	1.7	1.83333	1.9	23.7547	22.1049	1.36667	0	0	1002.57	0.433333	-0.1	0	1.06667	419.767	358.367	-62.4667
20/04/2003	1899-12-31 23:30:05	2	3.86667	5.1	6.53333	4.53333	91.1	86.8667	79.5333	72.8	0.7	1.93333	1.86667	1.93333	23.642	22.0474	1.6	0	0	1002.43	0.333333	0.3	0	1.2	419.033	358.267	-61.9667
21/04/2003	1899-12-31 00:00:05	1.9	3.96667	5.1	6.93333	4.93333	90.9333	86.5	80.2	71.6	0.533333	1.96667	1.93333	2.16667	23.533	21.9931	1.66667	0	0	1002.3	0.266667	0.366667	0	1.5	423.4	361.667	-63.2333
21/04/2003	1899-12-31 00:30:01	1.33333	3.3	4.26667	6.8	4.4	91	87.5333	82.9667	72.4667	-9.25186e-18	1.43333	1.6	2.2	23.4841	21.9706	1.46667	0	0	1002.13	0.5	0.433333	0	2.26667	423.233	364.333	-61.1667
21/04/2003	1899-12-31 01:00:02	0.7	1.96667	2.86667	6.43333	3.73333	91.2667	88.2	86.0667	74.4333	-0.566667	0.233333	0.766667	2.16667	23.3698	21.92	1.36667	0	0	1001.93	0.333333	0.466667	0	1.4	420.1	363.3	-58.2
21/04/2003	1899-12-31 01:30:07	0.133333	0.866667	1.4	5.83333	2.7	91.0667	89.2333	88.9	76.4333	-1.13333	-0.7	-0.233333	2	23.3482	21.9085	1.13333	0	0	1001.73	0.433333	0.4	0	1.4	416.733	362.567	-55.5667
21/04/2003	1899-12-31 02:00:04	-0.4	0.0666667	0.833333	5.13333	-0.333333	91.6667	91.1667	91.7667	79.4	-1.6	-1.2	-0.333333	1.9	23.2472	21.8639	1.2	0	0	1001.53	0.266667	-0.133333	0	1.5	415.6	362.833	-54.2667
21/04/2003	1899-12-31 02:30:03	-0.7	-0.2	0.966667	5.16667	2.33333	91.8667	91.9	93.0333	78.7	-1.9	-1.33333	-0.0333333	1.8	23.1355	21.8119	1.33333	0	0	1001.37	-0.2	0.233333	0	2.43333	414.5	362	-54.9333
21/04/2003	1899-12-31 03:00:04	-0.866667	-0.4	0.6	4.83333	2.1	91.8333	91.9667	93.2	79.7	-2	-1.56667	-0.4	1.6	23.1003	21.7951	1.03333	0	0	1001.23	0.7	0.0333333	0	1.7	408.7	357.8	-52.6
21/04/2003	1899-12-31 03:30:05	-0.966667	-0.266667	0.7	3.7	1.46667	92.1	92.6333	93.4667	83.5667	-2.1	-1.33333	-0.233333	1.16667	23.1035	21.7943	0.2	0	0	1001.13	0.233333	1	0	1.43333	397.9	348.967	-50.3667
21/04/2003	1899-12-31 04:00:04	-1.1	-0.266667	0.566667	3.96667	1.7	92.1333	92.8	93.6333	82.5667	-2.2	-1.3	-0.366667	1.26667	22.9789	21.7391	1	0	0	1001.1	1.16667	8.73333	2.76667	2.9	401.367	350.6	-50.8667
21/04/2003	1899-12-31 04:30:01	-1.06667	-0.3	1.13333	4.7	2.43333	92.1	93.1	93.8667	80.2333	-2.2	-1.26667	0.233333	1.53333	22.8463	21.681	1.36667	0	0	1001.03	3.6	36.0333	16.8667	4.16667	407.233	354.633	-39.8667
21/04/2003	1899-12-31 05:00:02	-0.7	0.5	2.36667	5.66667	1.93333	92.2667	94.7667	93.9667	76	-1.8	-0.233333	1.46667	1.73333	22.8141	21.6683	1.36667	0	0	1001	8.1	91.8	45.5	10.5667	417.7	362.9	-19.9
21/04/2003	1899-12-31 05:30:02	0.133333	2.5	4.26667	6.06667	4.76667	92.5	96.1333	93.3333	75.2	-0.966667	1.93333	3.3	2	22.7504	21.6381	0.9	0	0	1000.93	13.1667	180.5	86.3	15.9667	420.367	367	16.9667
21/04/2003	1899-12-31 06:00:05	1.96667	4.63333	5.96667	6.63333	5.23333	93.3333	94.0333	81.0667	74.0333	1.03333	3.73333	2.96667	2.3	22.6578	21.5978	1.13333	0	0	1000.93	19.0333	276.4	130.467	20.4	424.667	369.967	55.3667
21/04/2003	1899-12-31 06:30:02	4.2	6.83333	7.46667	7.86667	5.83333	93.4667	77.8333	72.1667	69.4	3.23333	3.23333	2.8	2.63333	22.603	21.5752	0.9	0	0	1000.83	25.9	401.067	190.267	26.9	434.867	379.533	108.033
21/04/2003	1899-12-31 07:00:05	6.56667	8.03333	8.33333	8.5	7.36667	80.0333	70.9667	68.0333	65.9333	3.36667	3.06667	2.76667	2.5	22.5111	21.5349	1.3	0	0	1000.9	33.9333	527.367	249.5	32.2667	443	387.833	162.033
21/04/2003	1899-12-31 07:30:06	8.46667	9.36667	9.43333	9.56667	10.0667	68.3333	64.6333	62.8333	61.4667	3	3.1	2.73333	2.53333	22.5028	21.5274	1.46667	0	0	1000.9	43.8	656.267	310.133	38.2	453.5	395.067	213.467
21/04/2003	1899-12-31 08:00:05	9.46667	10.2	10.3	10.4	11.1333	62.3667	59.2	57.7	56.9667	2.63333	2.6	2.33333	2.23333	22.4898	21.5212	1.26667	0	0	1000.83	54.9667	776.467	367.4	45.5	463.133	404.767	263.533
21/04/2003	1899-12-31 08:30:02	10.3	11.0333	11.1	11.0333	12.4333	50.9	48.6667	46.9667	46.7667	0.566667	0.633333	0.2	0.0666667	22.3838	21.4716	1.83333	0	0	1000.8	66.1	894.8	424.6	52.9	468.7	409.6	312.6
21/04/2003	1899-12-31 09:00:07	11.1333	11.7	11.6333	11.6	13.2	44.8667	43.2333	41.9	41.5667	-0.366667	-0.366667	-0.866667	-0.966667	22.3614	21.4597	1.46667	0	0	1000.7	78	996	472.4	58.2	472.3	414.167	356.1
21/04/2003	1899-12-31 09:30:04	11.8	12.7333	12.9	12.6	14.9	42.1333	39.3667	37.6333	37.9667	-0.666667	-0.733333	-1.23333	-1.4	22.2904	21.426	1.16667	0	0	1000.57	87.4	1086.17	517.733	62.7333	484.067	430.333	401.233
21/04/2003	1899-12-31 10:00:03	12.8333	14	13.7333	13.4333	15.5333	35.7	32.8333	32.2333	32.6667	-2	-2.03333	-2.56667	-2.63333	22.248	21.3808	1.56667	0	0	1000.4	92.5	1167.87	562.1	67.1	491.9	435.233	438.333
21/04/2003	1899-12-31 10:30:03	13.4	14.2667	14.0667	13.8333	15.6	35.6667	33.5333	32.8	33.2333	-1.43333	-1.53333	-2	-2.06667	22.3865	21.3637	1.93333	0	0	1000.33	94.3333	1223.6	592.033	68.9	490.633	431.767	464.233
21/04/2003	1899-12-31 11:00:02	13.7	14.9	14.6667	14.5333	15.5333	37.6	35.1	34.0667	34.2333	-0.5	-0.4	-0.966667	-1.03333	22.6918	21.393	1.63333	0	0	1000.23	96.7	1255.3	607.5	67.7333	491.767	435.467	483.467
21/04/2003	1899-12-31 11:30:02	13.9	15.4	15.0667	14.9	15.4333	39.5667	36.2	35.8	36.1333	0.4	0.5	0.0666667	0.0333333	23.1373	21.5032	1.76667	0	0	1000.17	97.9667	1273.67	615.933	69.6667	492.967	435.667	488.967
21/04/2003	1899-12-31 12:00:01	14.1	15.6333	15.4667	15.2333	15.8333	40.5	37.1	36.2	36.7333	0.9	1.06667	0.533333	0.533333	23.7563	21.6748	1.86667	0	0	1000.13	96.9333	1277.2	621.4	72.2333	493.833	432.433	487.767
21/04/2003	1899-12-31 12:30:03	14.5333	16.1667	15.9667	15.7333	15.2	40.3667	36.5333	35.9	36.2333	1.26667	1.3	0.9	0.833333	24.212	21.8192	1.73333	0	0	1000	97.3667	1223.7	613.967	71.2667	497.967	433.033	477.8
21/04/2003	1899-12-31 13:00:04	14.8667	16.0333	16.2667	15.9333	14.5333	40.1	37.2333	35.2333	36.2	1.43333	1.43333	0.933333	1	24.6821	22.0514	1.6	0	0	999.8	94.9667	1214.67	600.067	70	502.067	434.4	462.433
21/04/2003	1899-12-31 13:30:04	15.4667	16.1667	16.1667	16.0333	15.2	38.6	37.2333	35.9333	36.1667	1.46667	1.6	1.06667	1.06667	24.9604	22.3008	1.7	0	0	999.6	88.5	1168.8	579.333	64.2	502.667	432.467	444.967
21/04/2003	1899-12-31 14:00:02	15.4333	16.5333	16.4667	16.3333	14.6	38.9	36.7	35.6667	35.7	1.53333	1.7	1.26667	1.16667	25.1048	22.5513	1.83333	0	0	999.367	79.3333	1101.77	551.667	59.6667	504.467	432.367	419.933
21/04/2003	1899-12-31 14:30:07	15.7	16.3667	16.4	16.3	14.5	38.7	37.5	36.1667	36.3	1.73333	1.83333	1.4	1.33333	25.2433	22.7769	1.96667	0	0	999.2	70.3667	1013.67	512.667	54.6	504.367	430.933	384.633
21/04/2003	1899-12-31 15:00:00	15.6667	16.4333	16.5333	16.5	13.7333	39.3667	37.7667	36.3	36.2667	1.86667	2	1.53333	1.53333	25.2475	22.9166	1.96667	0	0	999.1	63.5	920.1	470.9	49.3667	504.933	430.667	347.267
21/04/2003	1899-12-31 15:30:07	15.9333	16.6667	16.7	16.5667	14.1667	38.5333	37.3667	36.2333	36.3667	1.86667	2.1	1.7	1.6	25.2105	23.0104	2.1	0	0	998.967	54.4333	807.3	419.733	43.1667	504.633	429.3	301.2
21/04/2003	1899-12-31 16:00:02	15.8333	16.5667	16.7	16.7	14.2333	39.2333	37.7	36	35.9333	2	2.1	1.6	1.56667	25.1794	23.0716	2.06667	0	0	998.833	44.4333	674	357.3	36.9667	505.8	430.5	245.033
21/04/2003	1899-12-31 16:30:04	15.2	16.3667	16.5	16.7667	13	40.8	38.3	36.8333	35.9333	1.96667	2.16667	1.76667	1.63333	25.1205	23.089	1.56667	0	0	998.733	34.6333	527.033	280	27.9	504.4	429.633	177.367
21/04/2003	1899-12-31 17:00:01	15.2	16.2	16.3	16.6333	12.9	41.7333	39.3	37.9	36.8667	2.3	2.36667	2	1.86667	25.072	23.0872	1.46667	0	0	998.633	29.5667	439.733	242.633	23.7667	503.5	428.933	144.3
21/04/2003	1899-12-31 17:30:05	13.9333	15.8333	16.0667	16.4333	12.3	45.2333	40.6667	39	37.5	2.3	2.53333	2.13333	1.93333	25.0544	23.1038	1.13333	0	0	998.6	22.0667	318.8	181.533	16.5333	503.8	431	92.2
21/04/2003	1899-12-31 18:00:03	12.6	14.9333	15.5	15.9667	10.6	49.0667	43.5	40.7333	39	2.2	2.6	2.23333	2.06667	25.0003	23.1009	0.866667	0	0	998.5	16.3667	205.8	121.433	12.5	498.7	428.333	38.5667
21/04/2003	1899-12-31 18:30:03	10.8667	12.8667	14.4	15.3333	10.9667	55.4	50.0667	44.3667	41.0667	2.33333	2.7	2.43333	2.23333	24.9267	23.0752	0.766667	0	0	998.4	10.0333	107.933	66.2333	7.76667	490.433	421.433	-10.5333
21/04/2003	1899-12-31 19:00:02	8.73333	11	12.7667	14.7	10.0667	64.0667	56.1667	49.5	42.8	2.33333	2.6	2.43333	2.23333	24.8651	23.0516	0.966667	0	0	998.4	5.2	44.0667	27	4.46667	482.867	415.633	-44.7667
21/04/2003	1899-12-31 19:30:04	6.5	8.26667	9.73333	13.8	8.43333	71.4667	64.7667	58.6	45	1.7	2.06667	2.03333	2.06667	24.7508	22.995	0.966667	0	0	998.4	2.43333	11.7667	4.3	2.46667	473.667	411.533	-60.3
21/04/2003	1899-12-31 20:00:05	5.16667	7.06667	8.46667	13.0333	7	76.0667	68.4333	62.3667	46.7	1.3	1.66667	1.7	1.93333	24.6659	22.9497	0.433333	0	0	998.367	1.4	1.06667	0	1.8	465.833	407.2	-60.4333
21/04/2003	1899-12-31 20:30:05	4.16667	5.73333	8.03333	12.5333	5.4	79.6	73.5	64.1667	47.6333	0.966667	1.36667	1.66667	1.7	24.6017	22.9033	1.06667	0	0	998.233	0.466667	0.0666667	0	1.56667	460.6	402.367	-59.8
21/04/2003	1899-12-31 21:00:03	3.5	5.33333	7.56667	11.5	3.86667	82.5333	74.1333	65.3667	49.8	0.8	1.13333	1.46667	1.43333	24.4834	22.8303	0.966667	0	0	998.133	0.8	0	0	1.93333	454.1	396.833	-59.2
21/04/2003	1899-12-31 21:30:02	3.1	5.4	7.86667	10.7	3.2	84.7333	75.3333	63.6	52.2667	0.8	1.4	1.4	1.33333	24.4307	22.7867	1	0	0	997.967	0.233333	0.233333	0	1.46667	447.1	388.267	-60.3
21/04/2003	1899-12-31 22:00:04	3.03333	5.86667	7.86667	10.2333	5.23333	85.2667	73.1333	63.2333	53.4	0.8	1.4	1.33333	1.2	24.3485	22.7331	1.36667	0	0	997.9	0.666667	0	0	1.63333	443.1	382.967	-61.7667
21/04/2003	1899-12-31 22:30:04	2.9	5.93333	7.96667	10.2	6.13333	85.3	71.8	61.9333	53.0667	0.7	1.26667	1.16667	1.1	24.3183	22.704	1.2	0	0	997.833	0.566667	0.0333333	0	1.56667	442.4	382.167	-61.8
21/04/2003	1899-12-31 23:00:07	2.76667	5.36667	7.13333	9.83333	4.46667	85.0333	73.2333	65.0667	54.5	0.5	0.966667	1.03333	1.1	24.1749	22.6241	1	0	0	997.733	0.6	-0.0666667	0	1.7	440.333	381.4	-60.6333
21/04/2003	1899-12-31 23:30:05	2.3	4.46667	6.33333	9.5	3.46667	85.7667	76.5	68.5	55.8333	0.133333	0.766667	0.966667	1.1	24.0798	22.5649	1.26667	0	0	997.667	0.466667	0.366667	0	1.8	440.9	382.367	-60.3333
22/04/2003	1899-12-31	1.8	3.63333	5.6	9.13333	2.03333	86.9667	79.2667	71	57.5667	-0.133333	0.4	0.733333	1.23333	24.0015	22.5205	1.1	0	0	997.467	0.733333	-0.0666667	0	1.36667	437.1	379.9	-58.5667
22/04/2003	1899-12-31 00:30:00	1.33333	2.5	3.7	8.8	1.76667	87.2667	82.2667	77.8	58.9333	-0.5	-0.2	0.166667	1.2	23.8472	22.444	0.7	0	0	997.3	0.4	-0.366667	0	1	434.9	380.467	-55.4333
22/04/2003	1899-12-31 01:00:03	0.9	1.76667	2.83333	8.5	1.03333	88.0667	83.7333	82.4667	59.8	-0.866667	-0.666667	0.133333	1.13333	23.8109	22.4234	0.7	0	0	997.167	0.7	0.466667	0	2.06667	431.733	378.767	-55.0333
22/04/2003	1899-12-31 01:30:05	0.5	1.13333	2.06667	7.43333	1.6	88.4333	84.7333	84.8	63.7	-1.2	-1.13333	-0.233333	1.03333	23.7023	22.3671	0.9	0	0	997.033	0.466667	-0.1	0	1.33333	424.167	374.1	-51.4
22/04/2003	1899-12-31 02:00:00	0.166667	1.06667	2.73333	7.23333	3.53333	89.0667	87.4667	85.3667	64.3667	-1.43333	-0.766667	0.533333	1	23.6305	22.3298	1.16667	0	0	996.867	0.7	0.366667	0	1.26667	420.067	369.567	-51.7667
22/04/2003	1899-12-31 02:30:00	0	1.66667	3.73333	7.13333	4.06667	90.1	89.7333	81.0333	64.9667	-1.43333	0.166667	0.8	1	23.5096	22.2715	0.8	0	0	996.733	0.3	-0.0333333	0	0.966667	417.633	365.2	-53.4
22/04/2003	1899-12-31 03:00:03	-0.0666667	1.26667	2.7	7.56667	3.8	90.6333	89.4	85.0667	63	-1.4	-0.3	0.466667	0.966667	23.3857	22.211	0.633333	0	0	996.5	0.433333	-0.0333333	0	2.2	420.267	367.833	-54.6333
22/04/2003	1899-12-31 03:30:01	-0.133333	1.06667	2.36667	7.5	3.7	90.7333	90.3667	86.5	62.9333	-1.46667	-0.3	0.366667	0.9	23.3477	22.192	0.733333	0	0	996.267	0.833333	1.5	0	2.36667	420.533	368.633	-54.2667
22/04/2003	1899-12-31 04:00:02	-0.166667	0.333333	0.666667	5.86667	-0.233333	90.5667	88.2333	87.2667	68.8667	-1.53333	-1.36667	-1.2	0.633333	23.325	22.1763	0.766667	0	0	996.2	1.13333	10.1667	3.13333	1.8	414.633	367.733	-45.6
22/04/2003	1899-12-31 04:30:01	-0.366667	-0.0333333	0.5	3.86667	-0.9	90.7	89.5	90.6	76.7	-1.7	-1.53333	-0.866667	0.166667	23.228	22.1281	0.1	0	0	996.133	3.43333	37.8333	17.5667	4.23333	400.4	354.1	-32.9333
22/04/2003	1899-12-31 05:00:02	-0.366667	0.3	1.26667	5.36667	1.06667	90.6667	89.5333	89.4333	71	-1.66667	-1.23333	-0.266667	0.533333	23.0858	22.0602	0.433333	0	0	996	8.06667	93.8	46.3667	10.6333	405.033	357.7	-11.6333
22/04/2003	1899-12-31 05:30:01	0.133333	1.6	3.73333	6.16667	0.833333	89.5333	85.9	79.0333	68.2	-1.4	-0.466667	0.4	0.766667	23.068	22.0496	0.7	0	0	995.967	13.5	176.1	85.5	15.8667	415.9	366.167	19.8667
22/04/2003	1899-12-31 06:00:05	1	2.73333	4.7	6.43333	4.93333	86.6333	82.5333	75.2667	67.5667	-1	0.0666667	0.7	0.866667	23.0085	22.0203	0.5	0	0	995.767	19.1333	282.2	135.633	20.8	421.167	373.8	67.5
22/04/2003	1899-12-31 06:30:05	2.66667	5.56667	7.26667	8.2	7.83333	86.0333	76.7667	67.5667	61.0333	0.566667	1.8	1.66667	1.16667	22.9978	22.014	0.8	0	0	995.667	25.8333	398.433	191.4	27.4	434.1	383.667	113.6
22/04/2003	1899-12-31 07:00:00	6.53333	8.86667	9.4	9.53333	9.66667	72	61.8	57.8667	56.6333	1.83333	1.93333	1.46667	1.36667	22.8948	21.965	0.8	0	0	995.7	34.0667	527.2	250.767	32.3	448.967	396.3	165.8
22/04/2003	1899-12-31 07:30:00	9.03333	10.0667	10.2	10.2667	8.83333	59.8667	55.8	53.7333	52.6	1.66667	1.66667	1.23333	1.03333	22.7833	21.9108	1.36667	0	0	995.733	44.2	657.667	312.867	39.5667	457.167	402.133	218.3
22/04/2003	1899-12-31 08:00:01	10.3333	10.9	10.9667	10.9667	11.1667	53.4333	51.3667	49.6333	49.1	1.3	1.3	0.833333	0.7	22.7292	21.8842	1.7	0	0	995.8	54.9667	784.867	375.6	46.4333	463.4	408.167	273.933
22/04/2003	1899-12-31 08:30:01	10.5667	11.0333	11.0667	11.0333	12.4667	52.1667	50.8667	49.4667	49.0667	1.2	1.26667	0.9	0.733333	22.6283	21.8384	1.56667	0	0	995.8	79.4333	1034.53	505.667	64.3667	449.233	408.767	400.833
22/04/2003	1899-12-31 09:00:00	10.7333	11.2	11	10.9	12.2667	52.2333	51	50.2	50.0667	1.33333	1.4	1.1	0.866667	22.6494	21.8402	1.66667	0	0	995.8	69.7	859.7	409.367	51.6333	458.133	410.167	309.7
22/04/2003	1899-12-31 09:30:02	11.2	11.9333	11.9667	11.8333	13.4667	51.1333	49.2333	47.8667	47.4333	1.5	1.63333	1.3	1.03333	22.5514	21.7877	1.3	0	0	995.7	82	971.767	505.367	62.9333	458.867	415.333	398.9
22/04/2003	1899-12-31 10:00:01	11.2667	12	12	11.8333	13.6	50.7333	48.7667	47.4333	47.1667	1.43333	1.56667	1.13333	0.966667	22.5181	21.7465	1.4	0	0	995.7	82.5667	1006.9	513.9	61.9667	468.2	413.733	397.433
22/04/2003	1899-12-31 10:30:00	12.1667	12.8	12.6667	12.4667	14.6	48.5	46.8	46.1	46.3	1.63333	1.73333	1.36667	1.26667	22.6827	21.7653	2.16667	0	0	995.8	92.3	1213.17	588.433	68.3667	474.3	419.533	465.333
22/04/2003	1899-12-31 11:00:01	12.8333	13.5667	13.2667	13.1667	14.9667	47.6333	45.8333	45.3667	45.4667	2	2.1	1.76667	1.63333	22.8904	21.8025	2.26667	0	0	995.767	94.5	1247.47	607	68.9	477.333	419.4	480.167
22/04/2003	1899-12-31 11:30:04	13.3333	14.0333	13.8667	13.6667	15.4667	46.0667	44.5667	43.8333	44.0333	1.96667	2.2	1.8	1.7	23.4294	21.9911	2.7	0	0	995.767	95.9667	1266.1	617.433	70.8333	480.267	418.867	485.233
22/04/2003	1899-12-31 12:00:03	13.2667	14	13.7	13.5667	14.7667	45.2333	43.5	43.2667	43.1667	1.66667	1.83333	1.46667	1.3	24.1002	22.2025	3.1	0	0	995.867	94.8333	1264.87	620.033	72.5	480.767	414.4	481.133
22/04/2003	1899-12-31 12:30:02	13.1667	13.5333	13.2667	13	13.9	45.5333	44.8	44.4667	44.9333	1.7	1.8	1.43333	1.33333	24.6854	22.4824	3.7	0	0	996	100.433	1309.43	606.033	71.3333	470.833	404.433	468.333
22/04/2003	1899-12-31 13:00:01	12.6	12.9333	12.7667	12.5	14.1	46.9667	46.3333	45.7	45.8333	1.6	1.73333	1.3	1.16667	25.1278	22.8083	3.7	0	0	996.133	92.3333	1224.87	608.5	70.8667	470.833	401	467.8
22/04/2003	1899-12-31 13:30:00	11.9667	12.2667	12.0333	11.7667	13.0667	48.1667	47.7333	47.3	47.5333	1.4	1.53333	1.13333	1	25.4311	23.1457	4.3	0	0	996.167	84.6333	1157.07	578	65.5333	464.367	393.433	441.567
22/04/2003	1899-12-31 14:00:00	11	11.4	11.2	10.9333	12.0333	51.1333	50.2	49.6	49.9667	1.3	1.43333	1.03333	0.966667	25.5431	23.3634	4.2	0	0	996.233	69.8	956.533	483	54.8667	455.3	390.267	363.1
22/04/2003	1899-12-31 14:30:02	10.3	10.5	10.3	10.1	11.1	51.7333	51.3	50.6667	50.8667	0.833333	0.866667	0.533333	0.433333	25.6197	23.4943	4.4	0	0	996.4	65.2333	929.333	497.567	56.8	440.5	383.467	383.7
22/04/2003	1899-12-31 15:00:06	9.43333	9.7	9.53333	9.36667	10.2	52.7667	52.1333	51.3333	51.3667	0.266667	0.366667	0.0333333	-0.133333	25.6659	23.5859	3.4	0	0	996.533	61.8333	807.967	445.833	51.2	432.233	378.533	340.933
22/04/2003	1899-12-31 15:30:01	9.06667	9.56667	9.43333	9.3	9.86667	53.9	52.5667	51.6333	51.4667	0.2	0.366667	0	-0.166667	25.5982	23.614	2.66667	0	0	996.633	49.1667	644.133	328.9	38.2667	428.267	377.767	240.1
22/04/2003	1899-12-31 16:00:02	9.26667	9.83333	9.73333	9.6	9.5	52.8667	51.4333	50.5333	50.2667	0.166667	0.266667	-0.0333333	-0.2	25.5083	23.6083	2.6	0	0	996.833	41.3667	514.8	259.433	32.1333	427.4	379.133	179.033
22/04/2003	1899-12-31 16:30:04	8.7	9.2	9.03333	9.03333	8.8	54.3	52.8667	52.1667	51.7333	0	0.1	-0.233333	-0.4	25.3968	23.5737	1.9	0	0	996.967	33.9667	442.833	235.633	28	431.167	377.6	154.1
22/04/2003	1899-12-31 17:00:06	7.8	8.2	8.06667	7.96667	7.5	56.6	55.6	54.8667	54.4	-0.266667	-0.166667	-0.5	-0.7	25.3641	23.5589	2.66667	0	0	997.1	28.1	382.167	212	25.2333	428.1	370.2	128.9
22/04/2003	1899-12-31 17:30:05	7.16667	7.46667	7.33333	7.26667	6.56667	57.5333	56.7333	55.9	55.4667	-0.6	-0.566667	-0.866667	-1.1	25.2406	23.5049	2.4	0	0	997.1	20.4667	253.867	136.367	17.2	420.667	363.8	62.2667
22/04/2003	1899-12-31 18:00:02	6.43333	6.83333	6.8	6.76667	5.9	57.2333	55.7667	54.6	54	-1.43333	-1.36667	-1.7	-1.86667	25.2235	23.4856	2.06667	0	0	997.233	15.0667	209.3	129.167	15.8	431.3	361.4	43.4333
22/04/2003	1899-12-31 18:30:03	5.36667	5.76667	5.76667	5.73333	4.16667	59.4667	57.3667	56.1333	55.4	-1.9	-2	-2.3	-2.46667	25.1328	23.4356	2.06667	0	0	997.4	7.76667	96.9667	55.4667	7.4	428.933	354	-26.8667
22/04/2003	1899-12-31 19:00:02	4.56667	4.83333	4.8	4.86667	3.76667	61.6667	60.3	59.0667	58.2	-2.16667	-2.23333	-2.5	-2.66667	25.0799	23.3954	1.93333	0	0	997.633	3.9	39.8667	17.7667	4.26667	414.333	346.167	-54.7
22/04/2003	1899-12-31 19:30:01	3.83333	4.16667	4.26667	4.3	4.13333	64.5667	63.2	61.7	60.8667	-2.2	-2.2	-2.5	-2.6	24.9941	23.3361	1.96667	0	0	997.767	1.6	10.4333	3.46667	1.43333	376.367	341.067	-33.3
22/04/2003	1899-12-31 20:00:02	3.6	3.83333	3.8	3.8	3.5	66.6333	65.8333	64.7333	64.0667	-2	-1.96667	-2.23333	-2.33333	24.8656	23.2538	2.4	0	0	998.067	0.633333	1.66667	0	1.5	376.2	338.233	-39.4667
22/04/2003	1899-12-31 20:30:05	3.06667	3.26667	3.13333	3.1	2.66667	70.7	69.6	69.0333	68.2333	-1.7	-1.8	-1.96667	-2.16667	24.7446	23.1716	2.63333	0	0	998.267	0.1	-0.133333	0	2.3	359.233	334.967	-26.5667
22/04/2003	1899-12-31 21:00:02	2.26667	2.4	2.3	2.23333	1.6	73.2333	72.3667	72	70.9333	-2.03333	-2.1	-2.2	-2.46667	24.6465	23.103	2.76667	0	0	998.433	0.1	0	0	1.7	357.067	329.6	-29.1667
22/04/2003	1899-12-31 21:30:04	1.93333	2	1.9	1.9	1.33333	73.3	72.8333	72.5667	71.4667	-2.33333	-2.33333	-2.5	-2.7	24.5607	23.0427	2.5	0	0	998.533	0.1	0.1	0	1.43333	348.767	326.933	-23.2667
22/04/2003	1899-12-31 22:00:03	1.6	1.6	1.5	1.5	1.26667	73.2667	72.6333	72.3667	71.1	-2.66667	-2.76667	-2.9	-3.13333	24.4626	22.9785	2.7	0	0	998.5	-0.0333333	0.0666667	0	1.4	358.333	324.7	-35.0333
22/04/2003	1899-12-31 22:30:03	1.26667	1.33333	1.26667	1.26667	0.966667	72.4	71.8	71.5	70.2667	-3.1	-3.16667	-3.33333	-3.56667	24.2922	22.886	2.43333	0	0	998.567	0.633333	-0.1	0	1.3	345.933	322.733	-24.5
22/04/2003	1899-12-31 23:00:06	1.16667	1.23333	1.13333	1.1	0.866667	73.5	72.5	72.2667	71.0667	-3.03333	-3.2	-3.33333	-3.56667	24.1655	22.8149	2.26667	0	0	998.567	0.3	0.333333	0	1.06667	337.367	322	-16.4333
22/04/2003	1899-12-31 23:30:02	1.06667	1.1	1	0.966667	0.733333	74.4667	73.5667	73.4667	72.3667	-2.96667	-3.1	-3.2	-3.43333	24.0652	22.7575	2.06667	0	0	998.6	0.566667	0.1	0	1.16667	333.8	321.3	-13.6667
23/04/2003	1899-12-31 00:00:05	0.9	0.966667	0.866667	0.8	0.5	74.6	73.8	73.7	72.6	-3.1	-3.16667	-3.26667	-3.53333	23.9884	22.7112	2.23333	0	0	998.467	0.433333	0.266667	0	1.1	335.767	320.667	-16.2
23/04/2003	1899-12-31 00:30:03	0.733333	0.766667	0.666667	0.633333	0.433333	75.0333	74	73.9333	72.8667	-3.2	-3.33333	-3.46667	-3.7	23.9188	22.6702	2.16667	0	0	998.6	0.233333	0.3	0	2.26667	331.733	319.6	-14.4
23/04/2003	1899-12-31 01:00:01	0.566667	0.6	0.466667	0.4	0.2	75.2	74.5667	74.6667	73.5	-3.3	-3.4	-3.5	-3.73333	23.8025	22.6076	2.33333	0	0	998.7	0.433333	0.366667	0.0666667	1.63333	329.567	318.5	-12.6333
23/04/2003	1899-12-31 01:30:04	0.366667	0.366667	0.266667	0.233333	0.1	74.8	74.5	74.4333	73.3667	-3.56667	-3.6	-3.73333	-3.96667	23.7343	22.572	2.43333	0	0	998.867	0.4	0.8	0	0.666667	327.267	317.4	-10.5333
23/04/2003	1899-12-31 02:00:03	0.2	0.2	0.1	0	0.233333	75	74.5333	74.5333	73.4667	-3.7	-3.8	-3.9	-4.16667	23.6339	22.5207	2.46667	0	0	998.9	0.533333	0.4	0	1.63333	330.033	316.333	-15.3333
23/04/2003	1899-12-31 02:30:02	-0.0333333	-0.1	-0.233333	-0.266667	-0.4	77.0667	76.5	76.7667	75.6	-3.63333	-3.7	-3.8	-4.03333	23.5746	22.4888	1.6	0	0	998.9	0.433333	0.166667	0	2.2	339.767	315	-26.9667
23/04/2003	1899-12-31 03:00:05	-0.966667	-1.03333	-1.2	-1.23333	-1.26667	80.1667	80.5667	80.6333	79.3	-3.93333	-4	-4.1	-4.36667	23.5483	22.4702	2.26667	0	0	998.9	0.233333	0.5	0	1.76667	388.267	310.1	-79.9333
23/04/2003	1899-12-31 03:30:02	-1.86667	-2	-2.06667	-2	-2.3	84.3333	84.7333	85	83.4667	-4.16667	-4.16667	-4.23333	-4.46667	23.4368	22.4177	1.7	0	0	999	0.9	1.73333	0	1.43333	385.6	304.367	-82.6667
23/04/2003	1899-12-31 04:00:04	-2.33333	-2.46667	-2.53333	-2.5	-2.93333	86.5	87.1667	87.3333	85.7333	-4.3	-4.26667	-4.36667	-4.56667	23.3162	22.3588	1.8	0	0	999.1	1.73333	12.5333	4.5	3.6	379.333	301.733	-76.7333
23/04/2003	1899-12-31 04:30:02	-2.5	-2.6	-2.66667	-2.56667	-2.93333	87.3	87.6	87.7333	85.8333	-4.33333	-4.36667	-4.43333	-4.63333	23.2471	22.3211	2.1	0	0	999.367	4.93333	48.1333	25.6	7.2	381.8	302.933	-60.4667
23/04/2003	1899-12-31 05:00:01	-2.36667	-2.4	-2.3	-2.26667	-2.43333	85.7333	85.7	84.6667	83.1333	-4.4	-4.5	-4.5	-4.73333	23.1943	22.2945	2.2	0	0	999.433	9.73333	115.267	58	15.0667	388.333	307	-38.3667
23/04/2003	1899-12-31 05:30:01	-1.9	-1.73333	-1.63333	-1.73333	-2.1	83.0667	82.0333	80.9667	79.6667	-4.36667	-4.4	-4.5	-4.76667	23.1805	22.2858	2.2	0	0	999.533	14.7	215.967	104.267	20.8	394.233	312.567	1.8
23/04/2003	1899-12-31 06:00:04	-1.13333	-0.933333	-1.06667	-1.06667	-1.93333	77.8667	76.0333	76	74.3	-4.53333	-4.6	-4.8	-5	22.9944	22.195	2.5	0	0	999.567	20.3333	325.267	158.967	26.4333	400.867	319.067	50.7333
23/04/2003	1899-12-31 06:30:04	-0.433333	-0.2	-0.266667	-0.233333	-0.9	72.3	70.7667	70.3667	68.9	-4.83333	-4.86667	-5.03333	-5.26667	23.0498	22.218	2.36667	0	0	999.5	26.5	450.033	219.3	32.7667	406.567	324.167	104.133
23/04/2003	1899-12-31 07:00:03	0.7	0.966667	1	0.833333	0.733333	61.7	58.3667	56.2333	55.3667	-5.86667	-6.3	-6.76667	-7.06667	22.8777	22.1367	2.53333	0	0	999.367	34	575.167	280.833	38.7	415.467	332.333	158.933
23/04/2003	1899-12-31 07:30:07	1.53333	1.83333	1.7	1.63333	2.1	50.8	49.0667	48.4333	47.3333	-7.6	-7.76667	-8.06667	-8.4	22.8767	22.1292	2.86667	0	0	999.467	44.1333	702.133	342.033	44.1	421.867	337.667	213.767
23/04/2003	1899-12-31 08:00:04	2.1	2.33333	2.46667	2.2	3	45.4333	44.5667	42.2333	41.5333	-8.5	-8.46667	-9.1	-9.53333	22.7749	22.0838	2.53333	0	0	999.533	54.5667	825.3	402	51.2	427.033	343.633	267.367
23/04/2003	1899-12-31 08:30:03	2.56667	2.8	2.76667	2.4	3.93333	44.3333	41.8333	40.0667	40.0667	-8.36667	-8.86667	-9.46667	-9.83333	22.7199	22.0564	2.83333	0	0	999.633	65.4	939.267	458.033	58.9333	428.167	344.1	315.033
23/04/2003	1899-12-31 09:00:04	2.96667	3.26667	2.93333	2.5	4.4	38.5	37.2	36.6333	37.2	-9.8	-9.96667	-10.5	-10.6667	22.6895	22.0344	2.56667	0	0	999.8	77.1667	1041.1	509.133	65.9	430.167	347.9	361
23/04/2003	1899-12-31 09:30:03	3.13333	3.43333	3.2	2.83333	5.33333	39.2333	35.6333	34.8	34.7667	-9.4	-10.3667	-10.8333	-11.1667	22.6446	22.0098	2.9	0	0	999.8	85.9333	1129.9	553.6	68.5333	431.067	348.833	402.833
23/04/2003	1899-12-31 10:00:04	3.4	3.73333	3.2	3	5.76667	38.7	36.0333	35.9333	35.5333	-9.33333	-9.96667	-10.4333	-10.7667	22.5685	21.9695	2.46667	0	0	999.7	91.4	1201.33	589.267	71.6333	432.4	352.433	437.7
23/04/2003	1899-12-31 10:30:07	3.83333	4.2	3.6	3.36667	6.93333	36.7	33.9667	34.0667	34.7667	-9.63333	-10.2333	-10.7667	-10.7333	22.5549	21.9588	2.56667	0	0	999.667	94.3	1266.63	624.9	73.9667	434.033	354.933	471.8
23/04/2003	1899-12-31 11:00:00	4.16667	4.73333	4.16667	3.83333	7.36667	34.8	33.3	32.6667	32.7333	-10	-10.0333	-10.8333	-11.0667	22.5359	21.9472	2.13333	0	0	999.7	88.5667	1161.73	573.533	66.7667	434.033	357.8	430.533
23/04/2003	1899-12-31 11:30:00	4.3	4.46667	4.1	3.9	7.26667	34.2667	34.4667	32.9	33.5333	-10.1	-9.83333	-10.7667	-10.7	22.4708	21.9128	2.2	0	0.00833333	999.6	100.733	1305.63	647.3	76.9333	424.4	355.9	501.867
23/04/2003	1899-12-31 12:00:03	4.23333	4.43333	4.13333	3.8	6.66667	36.4333	34.3667	33.4667	33.7333	-9.36667	-9.93333	-10.5667	-10.7	22.3997	21.8765	2.9	0	0.0166667	999.467	105.6	1399.67	619.5	84.0667	418.267	348.867	473.85
23/04/2003	1899-12-31 12:30:03	4.5	4.63333	4.33333	4.13333	6.93333	36.0667	35.6	34.7	34.8	-9.26667	-9.3	-9.83333	-10.0667	22.3889	21.8652	3.03333	0	0	999.467	113.967	1457.57	704.25	92.5	413.733	350.567	553.333
23/04/2003	1899-12-31 13:00:04	4.83333	4.8	4.53333	4.1	7.3	36.4667	36.4667	35.8	36.3333	-8.83333	-8.83333	-9.3	-9.5	22.3207	21.824	2.96667	0	0	999.467	108.033	1316.2	622.35	85.3667	403.333	352.133	494.5
23/04/2003	1899-12-31 13:30:04	4.53333	4.7	4.43333	4.23333	7.16667	41	38.2667	36.5	36.0667	-7.56667	-8.33333	-9.2	-9.53333	22.251	21.7757	2.6	0	0	999.333	99.2333	1349.5	693.133	82.0667	411.767	349.967	549.233
23/04/2003	1899-12-31 14:00:05	4.36667	4.4	4.16667	3.96667	6.6	37.5	36.4667	35.9	35.8667	-8.86667	-9.2	-9.6	-9.8	22.3374	21.7734	3.06667	0	0	999.133	86.9667	1136.7	474.2	69.8667	397.333	348.033	369.7
23/04/2003	1899-12-31 14:30:05	4.13333	4.3	4.16667	3.93333	6.33333	42.7	41.7667	40.6333	40.8667	-7.4	-7.6	-8.06667	-8.2	22.3521	21.7371	2.73333	0	0	999.1	77.4333	1073.6	553.167	64.8333	408.133	346.633	426.867
23/04/2003	1899-12-31 15:00:03	3.33333	3.4	3.13333	2.96667	4.9	54.2333	54.0667	53.8667	53.7667	-5.06667	-5	-5.26667	-5.53333	22.5138	21.759	3.5	0	0	999.233	56.4667	780.733	403.567	48.3667	395.733	339.5	298.967
23/04/2003	1899-12-31 15:30:04	3.13333	3.1	2.9	2.63333	4.83333	55.9333	56.4	56	56.0667	-4.76667	-4.7	-5.03333	-5.26667	22.5978	21.7542	3.4	0	0	999.1	59.7	820.567	436.5	52.1667	387.833	337.767	334.3
23/04/2003	1899-12-31 16:00:03	2.73333	2.76667	2.6	2.43333	4.06667	58.5	57.6667	57.0667	56.8333	-4.6	-4.73333	-5.03333	-5.3	22.792	21.8044	2.56667	0	0	999.1	41.1333	485.767	247.667	31.8667	373.3	335.7	178.233
23/04/2003	1899-12-31 16:30:00	2.3	2.33333	2.1	2	3.23333	58.2	57.5333	57.3333	56.6	-5.06667	-5.23333	-5.46667	-5.7	22.8247	21.788	2.33333	0	0	999.133	31.1	333	172.267	23.6333	362.633	331.333	117.333
23/04/2003	1899-12-31 17:00:57	1.8	1.83333	1.63333	1.5	1.9	61.6667	59.9	59.3333	58.8333	-4.8	-5.16667	-5.46667	-5.7	22.8948	21.7871	2.66667	0	0	999.133	22.1	230.867	118.5	17.6	355.367	327.4	72.9667
23/04/2003	1899-12-31 17:30:05	1.6	1.63333	1.46667	1.4	1.93333	54.9667	54.7667	54.6333	53.7667	-6.46667	-6.5	-6.66667	-6.96667	22.9631	21.7909	2.2	0	0	999.1	15.8	158.067	81.1333	12.2667	350.6	325.6	43.8667
23/04/2003	1899-12-31 18:00:00	1.43333	1.46667	1.3	1.16667	1.53333	58.3667	57.9333	57.2333	56.5	-5.86667	-6	-6.3	-6.6	23.0828	21.8261	1.9	0	0	999.033	8.26667	79.3667	39.9	8.33333	344.933	324.4	11.0333
23/04/2003	1899-12-31 18:30:01	0.8	0.833333	0.7	0.6	0.533333	66.8667	65.7333	65.5	64.7667	-4.6	-4.83333	-5.03333	-5.26667	23.1518	21.8442	2.1	0	0	999.167	4.83333	48.6667	24.9	5.2	339.533	320.3	0.433333
23/04/2003	1899-12-31 19:00:00	0.433333	0.433333	0.3	0.2	0.0333333	67.8667	67.2333	67.2	66.3667	-4.8	-4.93333	-5.1	-5.33333	23.1394	21.8339	2.16667	0	0	999.3	3.33333	28.4	14.5333	4.03333	339.7	317.8	-11.4
23/04/2003	1899-12-31 19:30:07	0.166667	0.1	0	0	0.0666667	69.7	68.5	68.2667	67.1667	-4.73333	-4.96667	-5.13333	-5.36667	23.21	21.8627	1.46667	0	0	999.4	1.5	8.83333	3.56667	1.16667	342.9	315.567	-24.9333
23/04/2003	1899-12-31 20:00:00	-0.1	-0.1	-0.233333	-0.233333	-0.466667	68.7333	67.6	67.4	66.0667	-5.13333	-5.4	-5.5	-5.83333	23.1751	21.8507	1.5	0	0	999.5	1.06667	2.03333	0	1.83333	341.133	314.433	-28.5333
23/04/2003	1899-12-31 20:30:03	-0.433333	-0.466667	-0.566667	-0.7	-0.833333	69.8	69.3	68.8	67.6667	-5.26667	-5.4	-5.63333	-5.93333	23.1472	21.8413	2	0	0	999.7	0.566667	0.4	0	1	329.9	312.933	-17.9667
23/04/2003	1899-12-31 21:00:04	-1	-1.03333	-1.16667	-1.23333	-1.23333	69.5667	68.3333	67.9333	66.4333	-5.83333	-6.16667	-6.33333	-6.63333	23.2666	21.9017	1.8	0	0	999.733	0.133333	0.566667	0	1.76667	329.067	309.1	-21.7333
23/04/2003	1899-12-31 21:30:05	-0.966667	-1	-1.1	-1.1	-1	65.2	64.4333	63.8667	62.4333	-6.66667	-6.83333	-7.06667	-7.36667	23.1708	21.868	1.03333	0	0	999.733	0.0333333	0.1	0	1.8	330.033	308.933	-22.9
23/04/2003	1899-12-31 22:00:04	-1.03333	-1.06667	-1.2	-1.23333	-1.06667	67.0333	65.8667	65.4333	64.4333	-6.36667	-6.63333	-6.83333	-7.06667	23.1498	21.8678	0.866667	0	0	999.9	0.366667	0.4	0	1.7	329.467	309.067	-22.1
23/04/2003	1899-12-31 22:30:05	-1.13333	-1.2	-1.33333	-1.33333	-1.36667	70.8667	70.2333	70.2	68.8333	-5.76667	-5.9	-6.06667	-6.33333	23.03	21.82	1.36667	0	0	999.933	0.366667	0.166667	0	2.33333	332.6	308.333	-26.6
23/04/2003	1899-12-31 23:00:04	-1.33333	-1.33333	-1.46667	-1.5	-1.63333	71.7333	71.3	71.2667	70.2333	-5.73333	-5.86667	-6	-6.2	23.0637	21.8458	1.63333	0	0	1000.03	0.633333	0.366667	0	1.8	332.1	307.667	-26.2333
23/04/2003	1899-12-31 23:30:01	-1.56667	-1.56667	-1.7	-1.73333	-1.86667	70.9	70.3333	70.1667	68.9333	-6.13333	-6.26667	-6.43333	-6.7	23.052	21.8493	1.73333	0	0	1000.13	0.766667	0.533333	0	2.96667	335	306.933	-31.0333
24/04/2003	1899-12-31 00:00:02	-1.83333	-1.83333	-1.93333	-2	-2.23333	69.8	68.7333	68.4	66.8	-6.56667	-6.8	-6.96667	-7.33333	22.9903	21.8324	2.3	0	0	1000.2	0.366667	0	0	0.866667	345.467	306	-40.3333
24/04/2003	1899-12-31 00:30:02	-2.2	-2.2	-2.3	-2.4	-2.7	68.7	67.8667	67.5	66.3667	-7.16667	-7.36667	-7.5	-7.76667	22.9747	21.8365	2.03333	0	0	1000.13	0.566667	0.6	0	1.8	351.2	303.867	-49.1333
24/04/2003	1899-12-31 01:00:07	-2.5	-2.5	-2.6	-2.6	-3.1	70.3	69.5	69.1333	67.5333	-7.13333	-7.3	-7.46667	-7.8	22.9287	21.831	1.7	0	0	1000.23	0.9	0.766667	0	2.16667	356.267	302.2	-56.2333
24/04/2003	1899-12-31 01:30:07	-2.7	-2.73333	-2.8	-2.8	-3.36667	71.2	70.5333	70.2333	68.9667	-7.2	-7.33333	-7.46667	-7.73333	22.907	21.8244	1.5	0	0	1000.33	0.666667	0.266667	0	2.63333	360.3	300.633	-62.3
24/04/2003	1899-12-31 02:00:04	-3.03333	-3.06667	-3.13333	-3.1	-3.46667	72.8333	72.6667	72.2	70.9	-7.2	-7.3	-7.4	-7.63333	22.8689	21.8134	1.23333	0	0	1000.4	0.533333	0.6	0	2.53333	372.133	298.933	-75.7333
24/04/2003	1899-12-31 02:30:00	-3.36667	-3.43333	-3.5	-3.46667	-3.5	74.9667	74.7667	74.4333	72.9	-7.2	-7.23333	-7.36667	-7.6	22.8405	21.8107	1.06667	0	0	1000.5	0.233333	0.1	0	1.4	348.033	297.233	-52.2
24/04/2003	1899-12-31 03:00:07	-3.23333	-3.26667	-3.36667	-3.4	-3.2	74.8333	74.1333	73.9667	72.7667	-7.06667	-7.23333	-7.36667	-7.6	22.7835	21.7911	1.5	0	0	1000.47	0.3	0.533333	0	2.6	323.233	297.5	-28.3333
24/04/2003	1899-12-31 03:30:05	-3.36667	-3.4	-3.6	-3.7	-3.5	74.8333	75.0333	74.9333	73.9667	-7.16667	-7.2	-7.4	-7.63333	22.7139	21.7663	1.63333	0	0	1000.5	0.533333	2.06667	0.133333	1.76667	337.733	297.767	-41.6
24/04/2003	1899-12-31 04:00:07	-4	-4.06667	-4.2	-4.16667	-4.8	75.3	74.7333	74.2	72.4	-7.73333	-7.93333	-8.1	-8.36667	22.7309	21.7812	1.26667	0	0	1000.6	1.26667	13.3667	5.6	3.93333	369.167	295.2	-72.2667
24/04/2003	1899-12-31 04:30:02	-4.4	-4.43333	-4.5	-4.46667	-4.7	74.9333	75.4	74.6	72.7667	-8.13333	-8.16667	-8.33333	-8.63333	22.6655	21.7559	0.833333	0	0	1000.73	3.76667	39.7	19.0333	5.9	348.6	294	-41.5
24/04/2003	1899-12-31 05:00:05	-4.13333	-4.23333	-4.33333	-4.36667	-4.3	76.2	76.0667	75.8667	74.7667	-7.7	-7.76667	-7.96667	-8.13333	22.589	21.7307	1	0	0	1000.93	7.16667	78.9667	41.4	7.76667	341.167	293.733	-13.7667
24/04/2003	1899-12-31 05:30:05	-3.76667	-3.76667	-3.93333	-4.03333	-3.73333	74	73.4	73.1	72.2667	-7.7	-7.83333	-8.03333	-8.3	22.5965	21.7369	1.4	0	0	1001	16.3667	190.233	104.767	18.0667	339.967	297.5	44.3
24/04/2003	1899-12-31 06:00:02	-3.56667	-3.53333	-3.76667	-3.93333	-3.66667	67.5333	66.8	67.0667	66.4667	-8.7	-8.83333	-9.03333	-9.23333	22.5577	21.7192	2.3	0	0	1001.03	22.6333	287.6	148.2	24.3667	354.233	301.433	71
24/04/2003	1899-12-31 06:30:04	-3.46667	-3.53333	-3.73333	-3.83333	-3.2	67.3333	66.6333	66.3333	65.7333	-8.66667	-8.86667	-9.1	-9.3	22.4612	21.6814	2.4	0	0	1001.1	31.4667	403.267	210.8	31.1667	348.233	302.833	134.233
24/04/2003	1899-12-31 07:00:07	-2.93333	-2.93333	-3.23333	-3.36667	-2.2	59.9333	59.7333	59.7333	59.0667	-9.63333	-9.73333	-9.93333	-10.2333	22.5109	21.7091	2.36667	0	0	1001.1	47.8	629.667	326.567	47.1667	348.4	308.8	239.767
24/04/2003	1899-12-31 07:30:02	-3	-3.13333	-3.46667	-3.7	-3.7	68.0667	67.2667	67.6	67.3	-8.13333	-8.4	-8.66667	-8.96667	22.4356	21.6784	2.76667	0	0.00833333	1001.13	28.8667	286.467	146.667	24.1	320.733	304.067	105.933
24/04/2003	1899-12-31 08:00:05	-3.5	-3.6	-3.76667	-3.93333	-1.96667	78	78.2	78.6333	79.3667	-6.83333	-6.83333	-6.93333	-6.96667	22.4361	21.6792	1.76667	0	0.0166667	1001.2	47.7	574.933	273.3	37.3333	348.2	305.4	193.2
24/04/2003	1899-12-31 08:30:03	-3.4	-3.6	-3.76667	-3.93333	-3.33333	72.1	71.6667	71.4	70.9333	-7.73333	-7.96667	-8.16667	-8.4	22.372	21.652	2.16667	0	0	1001.2	43.2667	513.133	187.433	30.8333	344.6	302.8	114.833
24/04/2003	1899-12-31 09:00:00	-2.8	-2.8	-3.03333	-3.16667	-0.3	59.0333	57.9	57.0667	56.6	-9.8	-10.0333	-10.4333	-10.6333	22.229	21.5872	1.6	0	0	1001.17	76.6333	919.967	459.3	65.1333	366.767	307.633	335.067
24/04/2003	1899-12-31 09:30:00	-2.63333	-2.83333	-3.13333	-3.33333	-3	59.5	58.6333	58.2667	58.2	-9.46667	-9.83333	-10.1667	-10.4333	22.3237	21.631	2.86667	0	0	1001.3	32.6	326.9	160.367	24.3333	343.733	307.9	100.233
24/04/2003	1899-12-31 10:00:05	-2.2	-2.16667	-2.53333	-2.8	0.0333333	45.5	46	44.7333	44.8333	-12.4333	-12.2667	-12.9667	-13.1667	22.2619	21.6041	2.6	0	0	1001.13	79.3667	929.9	461.067	62.2667	376.833	312.2	334.167
24/04/2003	1899-12-31 10:30:01	-1.56667	-1.6	-2.03333	-2.3	0.1	45.4667	44.2333	44.4333	44.6667	-11.8667	-12.2333	-12.5333	-12.7	22.1662	21.565	3	0	0	1001.17	77.2333	868.167	502.033	67.0333	382.633	316.7	369.067
24/04/2003	1899-12-31 11:00:00	-1.8	-2.03333	-2.26667	-2.43333	0.4	47.3333	44.7	43.8	42.9667	-11.5333	-12.4667	-12.9	-13.3333	22.1911	21.5734	3.13333	0	0	1001.13	106.567	1348.67	559.9	83.3	358.4	310.4	438.95
24/04/2003	1899-12-31 11:30:04	-1.43333	-1.53333	-1.9	-2.06667	0.0666667	44.3667	43.4333	43.3667	42.6667	-12.0333	-12.3667	-12.7	-13.0667	22.1958	21.5739	2.4	0	0	1001.1	91.4333	1100.1	496.667	65.4667	363.2	317.233	385.267
24/04/2003	1899-12-31 12:00:01	-0.7	-0.6	-1.06667	-1.4	2	40.5333	38.7333	38.7667	38.9333	-12.4667	-13	-13.3333	-13.6	22.1232	21.5443	2.8	0	0	1001	112.1	1365.2	654.2	91.6	379	319.5	509.65
24/04/2003	1899-12-31 12:30:03	-1.16667	-1.26667	-1.66667	-1.93333	0.1	38.4333	36.3333	35.8667	35.3333	-13.6	-14.3667	-14.9	-15.2333	22.082	21.5263	3	0	0	1001	79.0667	947.267	472.7	62.3	376.367	313.167	347.167
24/04/2003	1899-12-31 13:00:00	-0.2	-0.233333	-0.6	-1	1.86667	35.6667	35.1333	34.1	34.3	-13.6	-13.8667	-14.5333	-14.7667	22.2035	21.5758	3.16667	0	0	1000.9	111.267	1329	639.35	92.2333	375.267	321.633	501.567
24/04/2003	1899-12-31 13:30:02	-0.3	-0.2	-0.566667	-0.866667	2.3	35.5667	34.5667	33.6333	32.2667	-13.8667	-14.1	-14.7667	-15.4333	22.1	21.5317	2.53333	0	0	1000.73	99.1667	1325.7	685.167	82.2667	398.933	321.233	525.2
24/04/2003	1899-12-31 14:00:01	-0.266667	-0.333333	-0.866667	-1.1	1.36667	32.7667	32.2	32.3333	32.5333	-14.7667	-15	-15.4	-15.5333	22.0851	21.5222	3.13333	0	0	1000.73	92.8667	1249.57	625.933	78.7667	388.567	320.767	479.4
24/04/2003	1899-12-31 14:30:02	-0.366667	-0.3	-0.433333	-0.833333	1.16667	35.3	34.8	33.8333	34.0667	-13.8667	-13.9667	-14.4667	-14.7333	21.9881	21.479	2.6	0	0	1000.63	72.1667	1015.83	537.433	63.8	396.933	322.5	399.2
24/04/2003	1899-12-31 15:00:01	-0.7	-0.866667	-1.06667	-1.26667	-0.0333333	34.2333	34.8667	34.7333	33.1667	-14.5333	-14.4333	-14.7	-15.4333	21.9853	21.4763	3.4	0	0	1000.57	53.2667	639.267	317.933	42.7333	376.8	315.967	214.333
24/04/2003	1899-12-31 15:30:03	-0.766667	-0.933333	-1.23333	-1.36667	0.266667	40.1667	39.2	38.6	37.4333	-12.6333	-13.1333	-13.5333	-14.1	21.958	21.4633	2.83333	0	0	1000.5	47.5	572.8	310.667	40.1667	374.167	314.167	210.5
24/04/2003	1899-12-31 16:00:00	-0.933333	-1.03333	-1.26667	-1.46667	0.333333	39.1667	39.6	38.7333	37.7333	-13.1333	-13.1	-13.5667	-14.0667	21.9266	21.4463	2.9	0	0	1000.5	46.3	599.033	326.633	41.8333	373.467	313.033	224.4
24/04/2003	1899-12-31 16:30:02	-1.3	-1.3	-1.5	-1.6	-1	38.6	38.1	37.3667	36.7333	-13.6	-13.8	-14.2	-14.5333	21.9414	21.4547	2.53333	0	0	1000.5	27.1333	333.433	164.333	21.4	391.5	312.8	64.2333
24/04/2003	1899-12-31 17:00:01	-1.23333	-1.3	-1.43333	-1.5	-0.966667	39.9667	38.9333	38.2	36.4667	-13.1667	-13.5	-13.8667	-14.5	21.9296	21.4439	1.86667	0	0	1000.5	24.8	348.833	191.1	22.3	395.467	314.567	87.8667
24/04/2003	1899-12-31 17:30:02	-1.23333	-1.33333	-1.43333	-1.53333	-0.733333	43.1	41.0667	40.0667	39.6	-12.2333	-12.8667	-13.2667	-13.5	21.9254	21.4372	2.23333	0	0	1000.5	25.0333	315.5	178.4	23.4	384.967	314.9	84.9
24/04/2003	1899-12-31 18:00:02	-1.73333	-1.76667	-1.86667	-1.93333	-1.33333	45.7667	44.1667	42.8667	40.2333	-11.9333	-12.4	-12.8667	-13.7	21.8556	21.4039	1.76667	0	0	1000.5	13.4667	143.967	77.4	13.2333	356.433	309.2	16.9
24/04/2003	1899-12-31 18:30:02	-2	-2	-2.06667	-2.13333	-1.8	43.5667	41.6	40.3667	39.5667	-12.7333	-13.3333	-13.7667	-14.0667	21.861	21.4057	1.76667	0	0	1000.57	9.1	119.567	82.5667	11.0333	394.5	308.8	-14.1333
24/04/2003	1899-12-31 19:00:33	-2.4	-2.4	-2.43333	-2.43333	-2.2	45.5	44.0667	42.9667	41.3667	-12.5667	-13	-13.3667	-13.7667	21.8787	21.4131	1.06667	0	0	1000.6	4.23333	50.3667	27.6667	5.66667	387.867	305.8	-60.0667
24/04/2003	1899-12-31 19:30:05	-3.03333	-3.03333	-3	-2.8	-3.6	46.6333	46.5333	44.1333	42.3333	-12.8333	-12.9	-13.5	-13.8333	21.795	21.3686	0.9	0	0	1000.63	1.6	16.3333	6.3	3.13333	388.2	302.767	-82.3
24/04/2003	1899-12-31 20:00:02	-3.66667	-3.56667	-3.5	-3.26667	-4.46667	54.2333	49.1333	47.1	45.1667	-11.5667	-12.7333	-13.1333	-13.4333	21.7609	21.355	1.13333	0	0	1000.8	0.533333	3.06667	0	1.76667	385.033	300.5	-86.3
24/04/2003	1899-12-31 20:30:02	-3.96667	-3.83333	-3.76667	-3.53333	-4.53333	52.5	50.7	49.4	47.6333	-12.2667	-12.5333	-12.8	-13.0667	21.7961	21.3655	1.7	0	0	1000.97	0.666667	0.633333	0	2.5	385.2	299.067	-88.6333
24/04/2003	1899-12-31 21:00:04	-4.3	-4.23333	-4.2	-4.06667	-5.16667	56.2333	56.1	54.9667	53.5333	-11.7	-11.6667	-11.9	-12.1	21.7735	21.3511	1.46667	0	0	1001	0.5	0.433333	0	2.33333	381.333	297.167	-86.5
24/04/2003	1899-12-31 21:30:05	-4.7	-4.7	-4.63333	-4.43333	-5.3	61.0667	60.9333	60	58.1667	-11.0667	-11.0667	-11.2333	-11.4333	21.7615	21.3443	1.63333	0	0	1001	0.2	0.2	0	2.33333	373.1	295.467	-79.9667
24/04/2003	1899-12-31 22:00:04	-4.96667	-4.86667	-4.8	-4.56667	-5.73333	65.1	64.4667	62.5	59.4667	-10.5	-10.5333	-10.8667	-11.2667	21.7139	21.3198	1.36667	0	0	1001	0.366667	0.266667	0	1.73333	366.733	295	-73.4667
24/04/2003	1899-12-31 22:30:03	-5.76667	-5.6	-5.36667	-4.96667	-6.1	68.0333	67	64.5	61.8	-10.7333	-10.7333	-11	-11.1667	21.689	21.3051	1.26667	0	0	1001	0.1	0.366667	0	4.1	374.133	294.133	-84.1
24/04/2003	1899-12-31 23:00:02	-6.33333	-5.9	-5.73333	-5.4	-6.86667	73.4333	69.8333	68.3667	65.8333	-10.3	-10.5333	-10.6333	-10.8	21.7282	21.3217	1.56667	0	0	1001	0.266667	0.533333	0	3.23333	374.1	292.167	-85.1667
24/04/2003	1899-12-31 23:30:01	-6.8	-6.46667	-6.3	-5.86667	-7.2	75.6333	74.0667	72.9667	70.2	-10.3667	-10.3	-10.3667	-10.4667	21.6779	21.3	1.36667	0	0	1001.03	0.6	0.533333	0	2.46667	371.533	289.967	-84.0333
25/04/2003	1899-12-31 00:00:03	-7.2	-6.93333	-6.73333	-6.33333	-7.46667	78.2667	77.2667	76.5667	73.5333	-10.3667	-10.2333	-10.1667	-10.2667	21.6417	21.2795	1.43333	0	0	1001.13	0.366667	0.566667	0	1.86667	368.467	288.067	-82.2667
25/04/2003	1899-12-31 00:30:03	-7.76667	-7.26667	-7.03333	-6.63333	-7.63333	81.2667	80.2	79.0667	76.1	-10.4	-10.0667	-10.0333	-10.1333	21.6625	21.2821	1.56667	0	0	1001.27	0.1	0.466667	0	2.13333	366.5	286.633	-82
25/04/2003	1899-12-31 01:00:04	-8.13333	-7.66667	-7.36667	-6.8	-7.66667	83.6333	82.1	80.5667	76.9333	-10.4	-10.1333	-10.1	-10.1667	21.5416	21.2252	1.46667	0	0	1001.3	0.766667	0.333333	0	2.46667	364.8	286.3	-80.9667
25/04/2003	1899-12-31 01:30:04	-8.56667	-8.26667	-7.83333	-7.1	-7.4	84.5333	84.2667	82.6	78.4	-10.6667	-10.4	-10.2333	-10.2333	21.5661	21.2335	1.43333	0	0	1001.3	0.533333	0.666667	0	1.63333	362.9	284.967	-79.5667
25/04/2003	1899-12-31 02:00:03	-8.73333	-8.26667	-7.86667	-7.26667	-7.7	85.6333	85.3	83.3	79.3667	-10.7	-10.3	-10.1667	-10.2667	21.6053	21.2504	1.53333	0	0	1001.3	0.3	0.666667	0	1.03333	361.267	283.667	-78.6333
25/04/2003	1899-12-31 02:30:03	-8.53333	-8.2	-8	-7.7	-7.7	86.1	85.1667	83.8333	80.7	-10.4333	-10.2333	-10.2667	-10.4333	21.5055	21.2033	1.66667	0	0	1001.3	0.866667	0.3	0	1.3	359.067	281.533	-78.8333
25/04/2003	1899-12-31 03:00:02	-8.7	-8.43333	-8.23333	-7.83333	-7.86667	86.2	85.2	83.7333	79.9333	-10.6333	-10.5	-10.5	-10.6667	21.4961	21.1949	1.46667	0	0	1001.33	0.466667	0.9	0	2.26667	357.633	280.367	-79.5333
25/04/2003	1899-12-31 03:30:06	-8.6	-8.23333	-8.06667	-7.76667	-7.73333	85.1333	83	81.7667	78.3	-10.6333	-10.6	-10.6667	-10.8667	21.6042	21.2388	1.56667	0	0	1001.3	0.8	2.8	0	2.83333	357.233	280.833	-79.2333
25/04/2003	1899-12-31 04:00:01	-8.86667	-8.46667	-8.23333	-7.83333	-7.83333	85.6	83.4	81.6667	77.9333	-10.8333	-10.8	-10.8333	-11	21.4959	21.1954	1.53333	0	0	1001.33	1.63333	16.2	8.26667	4.23333	357.267	282.067	-71.1333
25/04/2003	1899-12-31 04:30:04	-8.63333	-8.26667	-8.13333	-7.83333	-8.23333	84.8667	82.5	81.3	78.2333	-10.7667	-10.7	-10.7333	-10.9667	21.5203	21.1989	1.4	0	0	1001.37	4.6	51.5	37.9333	9.16667	358.933	283.267	-46.9
25/04/2003	1899-12-31 05:00:03	-7.83333	-7.6	-7.4	-7.36667	-7.9	81.6333	79.6	78.1	76.1	-10.4667	-10.5	-10.6	-10.8333	21.4403	21.1617	1.6	0	0	1001.43	9.76667	123.667	84.0333	15.6333	363.967	287.533	-8.03333
25/04/2003	1899-12-31 05:30:04	-7	-6.83333	-6.8	-6.83333	-7.43333	78.2333	76.9	75.7667	74.4	-10.1667	-10.2333	-10.3667	-10.6333	21.5131	21.1866	1.66667	0	0	1001.5	14.8333	222.7	139.1	22.9333	370.067	293.1	39.2667
25/04/2003	1899-12-31 06:00:03	-6.43333	-6.3	-6.4	-6.33333	-6.66667	75.0333	73.8	73.7	71.9	-10.1333	-10.1667	-10.3333	-10.5667	21.4555	21.1642	1.7	0	0	1001.5	20.4667	334.4	198.067	28.0667	374.933	297.9	93
25/04/2003	1899-12-31 06:30:04	-5.8	-5.7	-5.83333	-5.86667	-6.2	72.7333	71.7333	71.4667	70.4	-9.93333	-10	-10.1667	-10.3667	21.4701	21.1637	2.06667	0	0	1001.57	27.1333	455.433	257.033	33.2667	379.233	302.433	146.967
25/04/2003	1899-12-31 07:00:05	-5.26667	-5.23333	-5.36667	-5.4	-5.06667	71.3	70.9333	70.9	69.9	-9.63333	-9.7	-9.8	-10	21.4644	21.164	2.43333	0	0	1001.6	35.1667	583.933	312.5	39.2333	380.2	303.033	196.167
25/04/2003	1899-12-31 07:30:04	-4.33333	-4.33333	-4.56667	-4.66667	-3.73333	69.3	68.2667	68.4667	67.7	-9.13333	-9.26667	-9.5	-9.7	21.3504	21.1076	2.23333	0	0	1001.67	46.4667	710	364.167	46.3667	385.8	309.167	241.167
25/04/2003	1899-12-31 08:00:00	-3.66667	-3.7	-3.76667	-3.86667	-2.33333	66.4	65.5	64.7667	64.2	-9.06667	-9.2	-9.4	-9.66667	21.3153	21.0839	1.96667	0	0	1001.63	57.9667	836.2	413.867	54.2	392.3	317.533	284.9
25/04/2003	1899-12-31 08:30:05	-3	-3.1	-3.3	-3.56667	-1.3	62.4667	61.7333	61.4333	61.2333	-9.16667	-9.4	-9.7	-9.96667	21.3634	21.1073	2.7	0	0	1001.67	70.4667	959.2	471.333	62.5	393.067	315.1	330.867
25/04/2003	1899-12-31 09:00:04	-2.1	-2.1	-2.36667	-2.63333	0.2	58.1333	56.8	56.7667	55.9667	-9.2	-9.53333	-9.73333	-10.2	21.3841	21.1129	2.36667	0	0	1001.67	80.1	1024.9	518.9	69.8667	397.033	323.7	375.7
25/04/2003	1899-12-31 09:30:05	-1.56667	-1.63333	-1.93333	-2.13333	0.3	51.6	51.7333	51.8333	52.2667	-10.2333	-10.3	-10.5333	-10.6	21.2972	21.07	2.9	0	0	1001.57	88.8333	1130.17	548.4	72	393.733	322.7	405.367
25/04/2003	1899-12-31 10:00:04	-1.03333	-0.9	-1.23333	-1.53333	1.4	48.9333	47	46.2667	46.2	-10.4333	-10.8333	-11.3	-11.6	21.4327	21.1272	2.8	0	0	1001.57	96.5	1200.13	588.467	77.1333	393.267	328.133	446.2
25/04/2003	1899-12-31 10:30:05	-0.633333	-0.666667	-1.1	-1.4	2.3	44.4667	43.8	43.9333	42.9667	-11.2667	-11.5	-11.8333	-12.3667	21.3159	21.0719	3.1	0	0	1001.5	103.8	1346.5	673.833	84.7333	397.9	325.967	517.2
25/04/2003	1899-12-31 11:00:04	-1.1	-1.13333	-1.5	-1.7	0.966667	49.6333	47.5333	47.3333	47	-10.4	-10.9333	-11.3	-11.6	21.3478	21.0825	2.93333	0	0.00833333	1001.53	79.9667	937.033	278.7	60.7333	369.433	318.4	189.317
25/04/2003	1899-12-31 11:30:07	-0.6	-0.733333	-1.1	-1.33333	1.06667	42.1	42.1333	41.7667	41.5333	-11.9333	-12	-12.4667	-12.7667	21.2297	21.0175	3.23333	0	0.0166667	1001.53	72.8333	793.167	411.167	56.2667	358.9	317.667	313.7
25/04/2003	1899-12-31 12:00:00	-0.833333	-0.933333	-1.33333	-1.53333	0.9	45.3	43.6	43.7333	43.8667	-11.2	-11.8	-12.1	-12.2667	21.2491	21.0308	2.83333	0	0	1001.47	76.9333	835.933	461.5	60.6333	361.1	315.3	355.133
25/04/2003	1899-12-31 12:30:02	-0.266667	-0.333333	-0.766667	-1.06667	1.5	41.3333	40.1667	40.3	40.4	-11.8333	-12.2333	-12.6	-12.8333	21.24	21.0281	3.33333	0	0	1001.4	80.4667	953.5	318.2	62.4667	376.867	318.9	217.883
25/04/2003	1899-12-31 13:00:01	-1	-1.13333	-1.36667	-1.5	-9.25186e-18	45.3	44.1	43.5333	43.3333	-11.4	-11.8333	-12.2	-12.4	21.3093	21.0534	2.86667	0	0	1001.4	43.8667	439.433	216	33.6667	341.267	315.133	156.167
25/04/2003	1899-12-31 13:30:01	-0.966667	-1.13333	-1.4	-1.56667	0.0666667	45.8333	44.2333	43.7333	43.3333	-11.2	-11.7667	-12.1667	-12.4333	21.2726	21.0297	2.96667	0	0	1001.37	56.4	574.333	287.8	40.4667	348.567	312.1	210.867
25/04/2003	1899-12-31 14:00:06	-0.766667	-0.9	-1.13333	-1.33333	0.366667	45.9333	44.9667	44.3	42.7	-10.9667	-11.3667	-11.7333	-12.3667	21.2795	21.0329	3.03333	0	0	1001.27	54.1333	553.167	278.3	39.8333	352.3	312.9	199.033
25/04/2003	1899-12-31 14:30:02	-0.866667	-0.966667	-1.2	-1.3	-0.0666667	43.0667	42.3	41.7333	41.3333	-11.8667	-12.2	-12.5667	-12.8	21.2222	21.0063	2.86667	0	0	1001.13	51.8667	601.867	299.233	40	371.733	314.267	201.767
25/04/2003	1899-12-31 15:00:01	-0.533333	-0.666667	-0.9	-1.1	0.0333333	43.9667	43.0667	42.4333	41.7667	-11.3	-11.7	-12.0667	-12.4333	21.207	20.9937	3.4	0	0	1001.17	50.1667	548.767	290.5	39.0333	351.967	315.5	215.033
25/04/2003	1899-12-31 15:30:00	-0.9	-1.06667	-1.26667	-1.4	0.0333333	45.6667	45.4333	44.9333	44.5333	-11.2	-11.3667	-11.7	-11.9333	21.1574	20.967	2.8	0	0	1001.23	49.9	620.033	309.7	40.5667	353.367	312.833	228.6
25/04/2003	1899-12-31 16:00:05	-1.2	-1.26667	-1.5	-1.63333	-0.933333	47.3	46.1	45.5	44.6667	-11	-11.3667	-11.7667	-12.1	21.2355	20.9983	2.23333	0	0	1001.27	28.4	314.1	157.9	23.6667	365.9	312.067	80.4333
25/04/2003	1899-12-31 16:30:01	-1.13333	-1.16667	-1.23333	-1.3	-0.366667	46.1667	46.2333	45.6333	44.2	-11.2333	-11.2	-11.4667	-11.9667	21.2146	20.9895	2.03333	0	0	1001.1	31.4333	462.733	250.267	30.1	392	313.3	141.5
25/04/2003	1899-12-31 17:00:01	-1	-1.03333	-1.1	-1.2	0.1	43.6	42.3333	41.2	40.4333	-11.8667	-12.2	-12.6	-12.9333	21.1907	20.9736	2.36667	0	0	1001.1	30	433.867	249	28.3	386.4	315.567	149.833
25/04/2003	1899-12-31 17:30:06	-1.3	-1.3	-1.5	-1.6	0.233333	54.9333	54.4667	54.3	53.7667	-9.23333	-9.3	-9.53333	-9.73333	21.1158	20.9356	2.46667	0	0	1001.2	23.0667	363.633	225.067	25.3	391.9	316.9	124.767
25/04/2003	1899-12-31 18:00:05	-1.73333	-1.8	-1.93333	-2	-0.666667	57.2333	56.2	55.7333	55	-9.16667	-9.4	-9.7	-9.9	21.1883	20.9637	2.66667	0	0	1001.3	18.9667	229.167	142.267	19.8667	361.3	311.767	72.8667
25/04/2003	1899-12-31 18:30:06	-2.13333	-2.16667	-2.16667	-2.16667	-1.96667	59.4667	57.1667	55.8	54.1667	-8.96667	-9.46667	-9.8	-10.2	21.1329	20.9395	1.53333	0	0	1001.23	8.6	111.467	67.0333	8.4	395.467	308.533	-28.3
25/04/2003	1899-12-31 19:00:00	-2.26667	-2.26667	-2.36667	-2.4	-2.26667	59.2	58.3	57.9667	57.0333	-9.16667	-9.33333	-9.5	-9.76667	21.1067	20.9269	1.96667	0	0	1001.4	4.76667	54.2333	31.1	5.5	367	306.233	-35.1333
25/04/2003	1899-12-31 19:30:06	-2.76667	-2.8	-2.83333	-2.8	-3.23333	62.3333	60.6	59.7	58.3667	-9	-9.36667	-9.56667	-9.83333	21.1228	20.9298	1.2	0	0	1001.3	1.8	19.1667	6.33333	3.63333	389.2	302.267	-84.2333
25/04/2003	1899-12-31 20:00:05	-3.4	-3.33333	-3.36667	-3.23333	-3.56667	62.6333	60.6	59.8333	57.9667	-9.46667	-9.86667	-10.0333	-10.3333	21.1269	20.9255	1.36667	0	0	1001.3	0.5	3.73333	0.133333	2.53333	385.833	300.2	-88.0333
25/04/2003	1899-12-31 20:30:06	-4.06667	-4	-4	-3.7	-4.56667	65.4	62.5	61.4	59.3333	-9.6	-10.1	-10.3	-10.5	21.2154	20.9641	1.2	0	0	1001.4	0.433333	0.766667	0	2.73333	380.5	298.767	-84.4667
25/04/2003	1899-12-31 21:00:05	-5	-4.83333	-4.63333	-4.06667	-5.5	70.6667	65.8	64.4667	61.2333	-9.53333	-10.2667	-10.3333	-10.4667	21.0997	20.9105	1.1	0	0	1001.4	0.333333	0.266667	0	3.03333	378.333	298.233	-83.1333
25/04/2003	1899-12-31 21:30:01	-6.06667	-6.13333	-6.03333	-4.73333	-6.56667	75.0333	72.2667	70.8667	65.8667	-9.76667	-10.3	-10.4667	-10.1333	21.0337	20.8769	1.13333	0	0	1001.4	0.466667	0.466667	0	3.1	365.767	297.8	-71.0667
25/04/2003	1899-12-31 22:00:02	-6.83333	-6.96667	-6.56667	-4.9	-7.36667	76.8667	76.8667	74.7667	66.6333	-10.2	-10.3	-10.3	-10.1667	21.1667	20.9383	1.26667	0	0	1001.47	0.433333	0.133333	0	2.76667	370.633	298.5	-74.9
25/04/2003	1899-12-31 22:30:02	-7.4	-7.46667	-6.8	-5.03333	-7.3	79.9	79.6333	76.2	67.1333	-10.2667	-10.3667	-10.3	-10.2	21.1426	20.9217	1.2	0	0	1001.5	1.03333	0.366667	0	2.4	359.1	298.567	-62.9333
25/04/2003	1899-12-31 23:00:05	-7.5	-7.3	-6.26667	-5	-6.96667	81.4	79.7	74.1333	66.8333	-10.1333	-10.2	-10.1333	-10.2	21.0701	20.8864	1.4	0	0	1001.57	0.0666667	0.433333	0	0.866667	342.233	298.367	-44.7333
25/04/2003	1899-12-31 23:30:00	-7.13333	-6.8	-5.96667	-4.96667	-6.9	81.6	77.7333	72.5667	66.2	-9.76667	-10.0333	-10.1	-10.3	21.0369	20.8722	1.23333	0	0	1001.5	0.766667	0.6	0	1.16667	344.7	297.7	-48.1667
26/04/2003	1899-12-31	-7.03333	-6.73333	-6.1	-5.06667	-6.73333	81.9667	77.3667	72.5667	66.1333	-9.56667	-10.0333	-10.2333	-10.4	21.1089	20.8945	1.03333	0	0	1001.5	0.633333	0.4	0	1.56667	339.533	296.967	-44.1333
26/04/2003	1899-12-31 00:30:03	-7.1	-6.86667	-6.56667	-5.3	-7.06667	80.3	78.3	76.3333	67.4333	-9.9	-10.0333	-10.0667	-10.3667	21.0403	20.8637	1.13333	0	0	1001.53	0.533333	0.433333	0	1.96667	345.5	296.233	-51.2333
26/04/2003	1899-12-31 01:00:06	-7.3	-6.66667	-6.23333	-5.46667	-7.03333	82.0333	76.1667	73.1	67.6333	-9.83333	-10.1333	-10.2333	-10.5333	20.9423	20.8227	1.53333	0	0	1001.47	0.3	0.666667	0	1.5	360.633	294.167	-67.9667
26/04/2003	1899-12-31 01:30:00	-7.6	-6.93333	-6.33333	-5.6	-7.2	82.7333	76.5333	72.1333	67.0333	-10.0333	-10.3	-10.5333	-10.7333	21.0819	20.8733	1.56667	0	0	1001.47	0.4	0.8	0	2.63333	347.067	293.6	-56.1
26/04/2003	1899-12-31 02:00:06	-7.53333	-7.03333	-6.33333	-5.6	-7.1	82.7667	76.8667	71.9333	67.1333	-10	-10.3667	-10.5667	-10.8	21.0864	20.8758	1.3	0	0	1001.6	0.566667	0.3	0	1.2	333.067	293.467	-40.8
26/04/2003	1899-12-31 02:30:02	-7.26667	-6.76667	-6.16667	-5.7	-6.86667	81.7333	76.2667	71.7667	67.8333	-9.86667	-10.2667	-10.4667	-10.6667	21.0466	20.8561	1.33333	0	0	1001.6	0.266667	0.633333	0	1.06667	325.133	292.967	-33.2333
26/04/2003	1899-12-31 03:00:01	-6.43333	-5.86667	-5.73333	-5.53333	-6.1	77.0333	72.3	70.9333	68.4	-9.83333	-10.0333	-10.1333	-10.4	21.0097	20.841	1.5	0	0	1001.53	0.433333	0.466667	0	1.96667	318.033	291.533	-28.4667
26/04/2003	1899-12-31 03:30:03	-5.73333	-5.5	-5.53333	-5.43333	-5.83333	73.6333	71.8333	70.9333	69.0333	-9.63333	-9.8	-9.93333	-10.2333	21.1172	20.8886	1.56667	0	0	1001.47	0.666667	2.36667	0.366667	1.86667	315.4	291.3	-25.6
26/04/2003	1899-12-31 04:00:02	-5.63333	-5.6	-5.6	-5.56667	-6.1	74.5	73.1	72.6	70.9667	-9.46667	-9.66667	-9.76667	-10	21.0334	20.8396	1.43333	0	0	1001.4	1.8	13.8	5.33333	3.16667	335.733	291.233	-42.2667
26/04/2003	1899-12-31 04:30:00	-5.8	-5.8	-5.83333	-5.76667	-6.06667	74.8333	74.3667	73.8	71.9667	-9.56667	-9.6	-9.76667	-10	20.9221	20.7948	1.26667	0	0	1001.4	4.1	38.8667	19.2	5.66667	328.233	289.8	-24.9
26/04/2003	1899-12-31 05:00:00	-5.66667	-5.63333	-5.66667	-5.6	-6.06667	74.6333	73.0333	72.0333	69.5	-9.43333	-9.66667	-9.93333	-10.2667	21.0369	20.8352	1.06667	0	0	1001.47	8.3	91.7667	45.8667	8.8	354.6	291.1	-26.4667
26/04/2003	1899-12-31 05:30:00	-5.43333	-5.4	-5.4	-5.4	-5.7	70.9333	69.9	68.8333	67.0667	-9.86667	-9.96667	-10.2	-10.5333	20.945	20.7935	1.3	0	0	1001.53	13.0667	162.6	81.6667	13.8333	360.233	293.267	0.8
26/04/2003	1899-12-31 06:00:07	-5.06667	-5.06667	-5.1	-5.1	-5.33333	69.3333	68.8	68.2667	66.6667	-9.83333	-9.9	-10.0667	-10.3333	21.0374	20.8317	1.43333	0	0	1001.63	18.1667	270.9	137.333	21.3667	373.7	297.5	39.8
26/04/2003	1899-12-31 06:30:01	-4.4	-4.26667	-4.3	-4.23333	-3.53333	63.9667	62.4333	61.7333	60.1667	-10.2	-10.3667	-10.5667	-10.8	20.9124	20.7802	1.33333	0	0	1001.7	29.5	436.067	219.7	30.8333	372.367	307.633	124.133
26/04/2003	1899-12-31 07:00:03	-3.5	-3.43333	-3.53333	-3.53333	-3.03333	58.5667	57.8333	57.1667	55.8333	-10.4333	-10.5333	-10.8	-11.1	20.9685	20.7992	1.76667	0	0	1001.7	31.5667	482.733	229.667	30.9	392.967	315.9	121.7
26/04/2003	1899-12-31 07:30:00	-2.86667	-2.83333	-3.03333	-3.1	-1.96667	55.0667	54.3	54	53.3	-10.6333	-10.7667	-11.0667	-11.3	20.898	20.7635	2.13333	0	0	1001.73	48.2333	721.667	358.933	47.4	398.333	319.4	232.6
26/04/2003	1899-12-31 08:00:00	-2.43333	-2.43333	-2.6	-2.63333	-1.1	52.5333	52.2667	51.4667	50.9	-10.8333	-10.9333	-11.2	-11.4333	20.8705	20.7526	2.36667	0	0	1001.77	59.9	850.9	421.7	55.6333	400.733	321.733	287.067
26/04/2003	1899-12-31 08:30:00	-1.8	-1.86667	-2	-2.26667	-0.166667	49.0333	48.2667	47.3333	46.8333	-11.1	-11.3667	-11.7	-12.0667	20.9456	20.7798	2.43333	0	0	1001.7	76	980.767	512.9	68.6667	399.7	324.633	369.1
26/04/2003	1899-12-31 09:00:04	-1.5	-1.56667	-1.8	-1.93333	0.0666667	41.2	41.5	41	40	-13.0333	-13	-13.3333	-13.7667	20.8821	20.7495	2.96667	0	0	1001.57	74.8333	915.2	454.833	63.4667	391.867	322.633	322.2
26/04/2003	1899-12-31 09:30:02	-1.2	-1.16667	-1.36667	-1.53333	0.8	41.7333	38.3333	37.4333	36.4333	-12.5333	-13.6	-14.0667	-14.5333	20.8574	20.7399	2.9	0	0	1001.43	79.1667	975.9	483.567	63.9	398.2	319.267	340.667
26/04/2003	1899-12-31 10:00:04	-0.566667	-0.433333	-0.666667	-0.866667	2.36667	38.9333	36.5667	36.3	35.3333	-12.8333	-13.5333	-13.7667	-14.2667	20.8616	20.7373	2.76667	0	0	1001.4	70.6667	878.767	436.933	55	405.2	329.5	306.267
26/04/2003	1899-12-31 10:30:01	-0.333333	-0.433333	-0.733333	-0.966667	1.93333	36.8	34.6667	34.3	33.8	-13.3667	-14.1	-14.5667	-14.9333	20.8295	20.7202	3.03333	0	0	1001.33	84.0667	996.133	530.767	68.1333	388.433	327.067	401.233
26/04/2003	1899-12-31 11:00:00	0.266667	0.2	-0.2	-0.5	3.63333	36.7333	34.2333	34	33.2	-12.8667	-13.7667	-14.1333	-14.7333	20.8581	20.7372	2.7	0	0	1001.2	102.2	1305.13	677.767	82.6	406.733	330.333	518.767
26/04/2003	1899-12-31 11:30:02	0.5	0.7	0.2	-0.0666667	2.8	34	32.6	32.7333	32.7667	-13.5667	-13.9	-14.2667	-14.5333	20.9107	20.7479	2.6	0	0	1001.07	108.467	1404.23	712.533	86.5667	406.3	335.3	554.967
26/04/2003	1899-12-31 12:00:03	0.633333	0.633333	0.166667	-0.166667	2.26667	33.1333	32.3667	32.2667	32.3333	-13.7667	-14.0333	-14.5	-14.7667	20.8502	20.7246	3.06667	0	0	1000.97	92.9	1143.83	591.067	73.2	398.433	329.133	448.533
26/04/2003	1899-12-31 12:30:03	0.633333	0.7	0.233333	-0.0333333	1.96667	36.1	34.4667	34.4	33.9	-12.7667	-13.2333	-13.6667	-14.0667	20.8962	20.737	2.93333	0	0	1000.8	91.8333	1122.8	412.6	70.6667	383.2	326.833	303.133
26/04/2003	1899-12-31 13:00:01	0.266667	0.333333	0.0666667	-0.133333	1.46667	36.5	35.2667	34.8333	34.6	-12.9	-13.3	-13.6	-13.9	20.8164	20.7035	2.2	0	0	1000.7	84.4667	1071.57	552.7	68.6	396.967	323.367	410.467
26/04/2003	1899-12-31 13:30:06	0.8	0.8	0.6	0.4	2.1	35.2	35.0333	34.6333	34.3667	-12.8667	-12.9333	-13.3	-13.5	20.8504	20.7126	2.26667	0	0	1000.43	73.9	887.267	453.2	57.6667	388.633	327.167	334.033
26/04/2003	1899-12-31 14:00:03	0.733333	0.666667	0.366667	0.266667	2.3	39.0333	36	35.4333	34.8333	-11.7	-12.7333	-13.1667	-13.5	20.8627	20.7148	2.5	0	0	1000.33	69.8333	872.633	447.533	56.6333	379.067	325.6	337.433
26/04/2003	1899-12-31 14:30:04	0.6	0.5	0.5	0.233333	2.26667	41.3333	41.0333	39.9667	39.6333	-11.0333	-11.2333	-11.6	-11.8667	20.8912	20.7249	2.46667	0	0	1000.2	77.2	1147.13	599.167	70.1	400.2	323.8	452.667
26/04/2003	1899-12-31 15:00:04	0.333333	0.166667	0.133333	-0.0333333	1.1	50.5	49.1333	48.3	48.2333	-8.93333	-9.43333	-9.66667	-9.86667	20.836	20.6957	3.13333	0	0	1000.13	44.9	673.933	345.533	39.4333	403.067	323.067	226.133
26/04/2003	1899-12-31 15:30:02	-0.8	-0.8	-0.8	-1.03333	0.433333	63.4	63.5	62.4333	62.3667	-6.9	-6.93333	-7.1	-7.36667	20.8584	20.6998	2.6	0	0	999.967	41.9	611.067	316.467	36.5333	392.333	314.3	201.967
26/04/2003	1899-12-31 16:00:03	0.3	0.3	0.466667	0.0666667	1.93333	53.5333	52.3667	50.3	50.9333	-8.03333	-8.3	-8.66667	-8.86667	20.8328	20.6848	2.2	0	0	999.633	47.2	752.433	412.233	45.0667	400.033	323.5	290.6
26/04/2003	1899-12-31 16:30:02	0.233333	0.366667	0.266667	0.0333333	1.33333	52.7333	51.9	51.3	51.1	-8.3	-8.43333	-8.7	-8.9	20.8404	20.6868	2	0	0	999.533	33.8667	377.633	199	28.5667	350.233	326.033	146.233
26/04/2003	1899-12-31 17:00:01	-0.6	-0.566667	-0.733333	-0.833333	-0.666667	58.4667	57.5333	56.9667	55.8	-7.73333	-7.93333	-8.16667	-8.56667	20.8698	20.6999	1.46667	0	0	999.633	13.9333	170.733	77.3333	10.7333	390.367	316.9	-6.8
26/04/2003	1899-12-31 17:30:03	-1.3	-1.4	-1.53333	-1.53333	-2.06667	63	62.8	62.6667	61.7667	-7.43333	-7.56667	-7.73333	-7.9	20.8606	20.6922	1.66667	0	0	999.6	13.0667	180.467	92.6667	12.5	390.167	311.167	1.23333
26/04/2003	1899-12-31 18:00:02	-1.86667	-1.96667	-2.06667	-2.06667	-2.7	71.8	72	72.0667	71.1667	-6.26667	-6.33333	-6.43333	-6.63333	20.7976	20.6611	2	0	0	999.533	8.96667	110.067	45	6.63333	393.533	309.167	-46.0333
26/04/2003	1899-12-31 18:30:00	-2.1	-2.13333	-1.93333	-1.96667	-1.46667	75.1667	75	73.8	72.8	-5.93333	-5.93333	-5.96667	-6.23333	20.7597	20.6438	1.46667	0	0	999.5	10.5333	153.7	104.767	11.4333	394.7	308.233	6.83333
26/04/2003	1899-12-31 19:00:05	-2.13333	-2.13333	-2.2	-2.03333	-2.33333	75.7667	75.2	74.7333	72.9333	-5.8	-5.93333	-6.06667	-6.2	20.7946	20.6529	1.26667	0	0.025	999.5	5.23333	67.7333	49.4	6.7	395.333	307.433	-45.2
26/04/2003	1899-12-31 19:30:03	-2.7	-2.63333	-2.73333	-2.43333	-3.4	77.1333	76.7667	76.5667	74.2333	-6.13333	-6.16667	-6.26667	-6.4	20.8301	20.6716	1.06667	0	0	999.5	2	20.7	12.3	5.13333	380.3	304.167	-68.9667
26/04/2003	1899-12-31 20:00:04	-2.83333	-2.73333	-2.7	-2.56667	-3.46667	77.5333	77	76.6667	74.7333	-6.23333	-6.2	-6.23333	-6.43333	20.7713	20.6337	1.43333	0	0	999.467	0.8	4.53333	0.566667	2.83333	374.567	303.033	-73.8
26/04/2003	1899-12-31 20:30:03	-3.4	-3.3	-3.2	-2.93333	-4.03333	79.6667	79.7333	79.1	76.7	-6.4	-6.3	-6.3	-6.46667	20.7417	20.6234	1.46667	0	0	999.4	-0.0333333	1.1	0	3.4	384.767	301.933	-86.2333
26/04/2003	1899-12-31 21:00:02	-4.13333	-3.9	-3.66667	-3.16667	-4.03333	82.3	82.3	81.1	77.6333	-6.73333	-6.5	-6.4	-6.53333	20.8006	20.6469	1.53333	0	0	999.4	0.9	0.733333	0	1.73333	383.6	301.633	-83.7
26/04/2003	1899-12-31 21:30:03	-4.9	-4.4	-4.1	-3.6	-4.06667	84.2	83.3667	82.2	78.6333	-7.16667	-6.8	-6.7	-6.73333	20.7348	20.6116	1.43333	0	0	999.367	0.433333	0.3	0	3.83333	381.8	301.8	-83.8333
26/04/2003	1899-12-31 22:00:04	-5.76667	-5.5	-5.33333	-4.2	-5.5	86.0667	85	83.5667	80.5	-7.73333	-7.63333	-7.66667	-7.06667	20.7056	20.602	0.833333	0	0	999.433	0.333333	0.0333333	0	2.33333	374.8	299.967	-77.1667
26/04/2003	1899-12-31 22:30:03	-6.7	-6.73333	-6.83333	-4.43333	-6.03333	87.0333	87.5333	87	82.4	-8.46667	-8.5	-8.6	-7	20.76	20.6237	0.433333	0	0	999.4	0.566667	0.466667	0	2.83333	372.133	301.3	-73.6667
26/04/2003	1899-12-31 23:00:02	-7.6	-7.7	-7.76667	-4.76667	-7.53333	87.5	88	88.4	83.9667	-9.33333	-9.36667	-9.33333	-7.1	20.7579	20.6157	0.2	0	0	999.3	0.266667	0.566667	0	1.76667	368.167	299.9	-70.0333
26/04/2003	1899-12-31 23:30:04	-8.26667	-8.33333	-8.3	-4.8	-7.93333	87.9333	88.6333	89.2	85.9333	-9.9	-9.9	-9.7	-6.8	20.7403	20.6099	0.366667	0	0	999.367	0.433333	0.4	0	2.4	365.6	296.133	-71.8667
27/04/2003	1899-12-31 00:00:02	-8.93333	-8.93333	-8.53333	-4.63333	-8.5	88	88.1	90.3333	83.8333	-10.5333	-10.5333	-9.8	-6.93333	20.657	20.5661	0.233333	0	0	999.367	0.433333	0.333333	0	2.2	369.4	299.233	-72.3667
27/04/2003	1899-12-31 00:30:03	-9.2	-9.16667	-8.6	-4.5	-9.03333	87.6667	88.5667	89.3667	83.6333	-10.9	-10.7333	-10.0333	-6.9	20.7518	20.6083	0.566667	0	0	999.267	0.5	0.433333	0	2.76667	371.767	301.867	-72.6667
27/04/2003	1899-12-31 01:00:00	-9.73333	-9.4	-8.53333	-5.23333	-9.73333	87.6333	89.4667	90.1333	85.9667	-11.3667	-10.8	-9.83333	-7.23333	20.7604	20.6168	0.266667	0	0	999.333	0.3	0.466667	0	3.1	369.533	302.2	-70.4333
27/04/2003	1899-12-31 01:30:05	-10.0333	-9.96667	-9.46667	-5.6	-10.3	87.4667	87.7	88.1667	87.9	-11.7333	-11.6	-11.0333	-7.3	20.7153	20.5851	0.0666667	0	0	999.467	0.166667	0.133333	0	3.03333	365.733	301	-67.7667
27/04/2003	1899-12-31 02:00:02	-10.4333	-10.3	-9.7	-5.63333	-10.4333	87.0667	87.2333	88.4333	88.4667	-12.1333	-12.0333	-11.2667	-7.23333	20.6862	20.5738	0.566667	0	0	999.4	0.7	1.1	0	2.83333	366.9	301.567	-68.1667
27/04/2003	1899-12-31 02:30:01	-10.7667	-10.6667	-9.6	-5.96667	-10.7	86.9667	87.6	89.1667	87.5	-12.5	-12.3667	-11.0667	-7.7	20.6758	20.5703	0.7	0	0	999.367	0.566667	0.6	0	2	364.667	300.567	-66.1
27/04/2003	1899-12-31 03:00:03	-10.9333	-10.7333	-9.56667	-5.93333	-11.1667	86.4	87.4	88.3333	82.0667	-12.7333	-12.4	-11.1667	-8.46667	20.6766	20.5713	0.966667	0	0	999.333	0.533333	0.633333	0	1.7	365.1	300.533	-66.2667
27/04/2003	1899-12-31 03:30:04	-11.2333	-10.9	-9.93333	-6.43333	-10.8667	86.4333	87.3667	88.4667	84.5333	-12.9667	-12.6333	-11.5	-8.6	20.7042	20.5769	0.933333	0	0	999.233	1.3	4.33333	0.866667	2.5	362.067	298.2	-65.5
27/04/2003	1899-12-31 04:00:00	-11.2333	-10.8	-9.56667	-6.53333	-10.3333	86.3	87.3667	88.0333	83.6	-13.0333	-12.4667	-11.2	-8.86667	20.645	20.5534	0.933333	0	0	999.167	2.26667	21.7	20.6333	5.23333	361.433	297.133	-48.8667
27/04/2003	1899-12-31 04:30:04	-11.0667	-10.5333	-9.4	-6.6	-9.96667	86.2333	88.4667	89.2667	82.6667	-12.8667	-12.0667	-10.8667	-9.06667	20.6266	20.544	0.8	0	0	999	6.43333	66.2333	84.2667	11.6	362.733	298.267	8.16667
27/04/2003	1899-12-31 05:00:05	-10.3667	-9.2	-7.36667	-6.23333	-9.13333	85.2	89.9667	89.4667	81.8	-12.4333	-10.5333	-8.8	-8.83333	20.7887	20.6093	0.633333	0	0	999	11.3	152	154.733	18.0333	367.067	300.6	70.2333
27/04/2003	1899-12-31 05:30:01	-9.13333	-7.33333	-6.26667	-5.76667	-8.33333	83.7	87.4667	86.3667	81.8333	-11.4333	-9.06667	-8.16667	-8.36667	20.6503	20.5524	0.6	0	0	999	16.6667	261.067	218.167	21.6333	373.167	307.333	130.733
27/04/2003	1899-12-31 06:00:03	-7.6	-5.5	-5.26667	-4.86667	-6.3	82.2333	83.2333	84.3333	79.2333	-10.1	-7.9	-7.53333	-7.9	20.6374	20.5507	0.633333	0	0	998.833	22.5667	371.4	268.8	27.4667	381.1	315.7	175.9
27/04/2003	1899-12-31 06:30:05	-6	-4.4	-3.76667	-3.5	-4.2	80.4	78.9667	77.9	74.2667	-8.8	-7.46667	-7.03333	-7.46667	20.6004	20.5179	0.4	0	0	998.667	29	492.733	320	32.1667	391	327.633	224.467
27/04/2003	1899-12-31 07:00:04	-3.9	-2.7	-2.43333	-2.4	-2.53333	76.6	72.7333	70.8	68	-7.4	-6.93333	-7.03333	-7.5	20.7296	20.5779	0.6	0	0	998.567	37.7	597.467	379.5	39.7333	401.033	338.367	277.1
27/04/2003	1899-12-31 07:30:04	-2.13333	-1.56667	-1.4	-1.3	1.8	68.1	65.2	63.9667	61.4667	-7.23333	-7.23333	-7.36667	-7.76667	20.6026	20.5246	0.666667	0	0	998.467	48.6333	722.633	477.5	46.6667	410.333	346.833	367.367
27/04/2003	1899-12-31 08:00:03	-1.06667	-0.633333	-0.366667	-0.4	0.766667	60.1	57.5667	55.5667	54.1667	-7.83333	-8	-8.13333	-8.53333	20.6689	20.5522	0.833333	0	0	998.4	59.8	844.967	577.833	55.9667	416.667	352.933	458.1
27/04/2003	1899-12-31 08:30:05	-0.3	-0.0666667	0.2	0.133333	1.8	54.0333	52.7667	50.5333	49.7667	-8.43333	-8.53333	-8.83333	-9.16667	20.6001	20.522	0.8	0	0	998.2	72.5333	970.933	592.933	61.1	421.233	357.967	468.567
27/04/2003	1899-12-31 09:00:04	0.566667	1.23333	0.966667	0.433333	2	47.0667	44.9333	44.8333	45.5333	-9.43333	-9.4	-9.66667	-9.96667	20.6076	20.5212	1.16667	0	0	998	78	938.8	501.767	61.7667	403.433	359.467	396.067
27/04/2003	1899-12-31 09:30:05	0.166667	0.366667	0.2	-0.0333333	1.03333	50.9333	49.1667	48.7667	48.6	-8.76667	-9.1	-9.3	-9.6	20.5927	20.5203	1.53333	0	0	997.8	30.3	340.333	158.6	20.6333	394.067	338.1	81.9667
27/04/2003	1899-12-31 10:00:04	-0.266667	-0.3	-0.4	-0.433333	0.866667	51.0667	50.7	50.2333	49.4667	-9.16667	-9.3	-9.46667	-9.7	20.5272	20.4873	0.7	0	0	997.567	24.9	285.767	127.367	17.7	398	322.933	34.6
27/04/2003	1899-12-31 10:30:03	0.566667	1.26667	1.16667	1.13333	3.96667	45.2667	42.5667	40.9333	39.2333	-10.0333	-10.2	-10.7667	-11.2667	20.5795	20.5111	0.533333	0	0	997.3	82.8	1057.63	523.933	63.8667	406.033	338.633	392.667
27/04/2003	1899-12-31 11:00:00	2.16667	2.76667	2.23333	1.83333	5.56667	33.5667	31.5333	30.9	31.2333	-12.2667	-12.5	-13.2333	-13.4333	20.6754	20.5543	1.36667	0	0	997.1	103.833	1248.2	523.4	78.9333	404.633	359.167	413.333
27/04/2003	1899-12-31 11:30:02	1.36667	1.23333	1.03333	0.866667	1.26667	31.7	30.7333	29.7	29.1333	-13.6333	-14.1	-14.7333	-15.1333	20.6503	20.5394	1.76667	0	0	996.933	48.2	503.5	246	33.1	390.367	335.167	157.7
27/04/2003	1899-12-31 12:00:04	1.36667	1.66667	1.53333	1.26667	3.73333	32.5333	30.6667	30.0667	30.4667	-13.3667	-13.7667	-14.1667	-14.2667	20.6053	20.5141	1.2	0	0	996.6	82.1333	1056	524.067	63.9667	409.033	333.967	385.033
27/04/2003	1899-12-31 12:30:03	2.36667	2.76667	2.33333	1.8	4.3	30.7333	30	29.5667	29.8667	-13.1333	-13.1	-13.6333	-13.9667	20.5746	20.5024	1.63333	0	0	996.333	105.333	1257.23	558.25	83.6667	406.6	342.467	424.217
27/04/2003	1899-12-31 13:00:00	2.53333	2.93333	2.73333	2.33333	4.03333	34.6333	31.6333	30.0333	29.9	-11.5333	-12.3333	-13.1	-13.5667	20.6031	20.5106	1.73333	0	0	996	112.067	1341.3	367.6	84.8	403.1	345.5	263.1
27/04/2003	1899-12-31 13:30:05	3	3.53333	3.26667	2.73333	4.33333	31.7	29.4333	27.9	28.1667	-12.2	-12.7	-13.5333	-13.9	20.5686	20.4989	1.73333	0	0	995.767	108.567	1451.07	732.9	88.7333	417.167	347.9	577.733
27/04/2003	1899-12-31 14:00:02	2.93333	3.53333	3.2	2.46667	5.23333	29.7333	28.9667	28.6667	29.1	-13.0333	-12.8667	-13.2667	-13.7333	20.5459	20.4788	2.1	0	0	995.5	78.7333	1104.5	585.767	65.6333	425.1	346.333	441.367
27/04/2003	1899-12-31 14:30:06	2.56667	2.86667	3.13333	2.63333	4.86667	37.9	31.7667	29.6333	29.1667	-10.4	-12.3	-13	-13.5333	20.6056	20.5039	1.26667	0	0	995.233	52.9	830.433	461.5	49.6667	425.5	344.233	330.533
27/04/2003	1899-12-31 15:00:02	2.86667	3	3.33333	2.86667	5.63333	34.4667	30.3	28.5333	28.7667	-11.3333	-12.7667	-13.2333	-13.5333	20.5366	20.4694	1.23333	0	0	994.833	58.1667	891.5	476.833	51.4	426.567	343.367	342.233
27/04/2003	1899-12-31 15:30:06	2.5	2.6	2.7	2.4	4.23333	32.5667	30.8667	29.6	29.5667	-12.3	-12.9333	-13.3	-13.6	20.548	20.4706	1.36667	0	0	994.533	35.4667	536.067	271.367	29.4333	430.133	340.833	152.633
27/04/2003	1899-12-31 16:00:05	2.83333	3.03333	3.3	2.86667	2.93333	33.5	31.3667	29.5333	29.5333	-11.6667	-12.3667	-12.8667	-13.2	20.5396	20.4594	2	0	0	994.2	44.2	761.433	412.8	43.3	430.967	338.833	277.367
27/04/2003	1899-12-31 16:30:00	2.66667	2.93333	3	2.9	2.53333	31.7333	30.8	29.5	29.2667	-12.4667	-12.6333	-13.0667	-13.3	20.5376	20.4584	1.86667	0	0	993.733	35.0667	632.833	352.467	36.1667	434.5	340.7	222.433
27/04/2003	1899-12-31 17:00:06	2.53333	2.8	2.93333	2.8	2.3	34.2667	31.8	30.2	29.8	-11.7	-12.3333	-12.8667	-13.1333	20.5616	20.4666	1.73333	0	0	993.333	28	498.733	285.367	28.9333	434.3	341.3	163.433
27/04/2003	1899-12-31 17:30:06	2.4	2.6	2.63333	2.56667	1.56667	35.5	33.2667	31.5	30.5	-11.4	-11.9333	-12.6	-13.0333	20.4579	20.4172	1.8	0	0	993.067	20.7667	372.733	220.067	22.4333	432.1	340.9	106.433
27/04/2003	1899-12-31 18:00:05	2.13333	2.33333	2.36667	2.36667	3.6	34.4333	33.1	32.1333	31.5667	-11.9667	-12.3	-12.6	-12.8333	20.4477	20.4116	1.76667	0	0	992.833	14.8	245.4	150.267	16.1333	428.133	338.433	44.4333
27/04/2003	1899-12-31 18:30:00	1.7	1.9	1.93333	1.9	2.8	37.0333	35.0333	33.6667	33.0333	-11.4333	-11.9333	-12.4	-12.6333	20.5242	20.4399	1.83333	0	0	992.667	9.86667	143.3	89.9	10.9667	422.933	333.533	-10.4667
27/04/2003	1899-12-31 19:00:06	1.03333	1.13333	1.2	1.33333	1.33333	39.0333	36.9333	35.7333	34.3	-11.4	-12	-12.3333	-12.7333	20.5461	20.4469	1.43333	0	0	992.533	5.63333	70.6333	45.7333	6.56667	416.267	328.167	-48.9
27/04/2003	1899-12-31 19:30:00	-0.133333	0.0666667	0.233333	0.633333	0.266667	41.3	40.5	38.8	36.8333	-11.7333	-11.7667	-12.1667	-12.4333	20.5357	20.4377	1.4	0	0	992.433	2.56667	24.9667	13.2	4.1	407.967	323.467	-75.3333
27/04/2003	1899-12-31 20:00:03	-1.43333	-1.33333	-1.06667	-0.3	-1.96667	45.5667	45.2333	43.6333	40.6333	-11.7	-11.6667	-11.9333	-12.0667	20.4665	20.4111	1.2	0	0	992.333	0.833333	5.06667	0.266667	2.96667	399.5	320.1	-82.1333
27/04/2003	1899-12-31 20:30:04	-2.96667	-2.86667	-2.4	-1.03333	-2.96667	52.8	51.1333	49.2	43.8333	-11.2667	-11.5667	-11.6	-11.7667	20.4447	20.3986	1.16667	0	0	992.3	0.166667	0.333333	0	2.46667	393.133	316.633	-78.9667
27/04/2003	1899-12-31 21:00:03	-3.1	-2.7	-2.26667	-1.56667	-2.96667	55.4	54.5667	51.4667	47.5333	-10.8	-10.6333	-10.9333	-11.2667	20.4734	20.4065	1.4	0	0	992.233	0.633333	0.5	0	1.76667	389	311.4	-79.3667
27/04/2003	1899-12-31 21:30:02	-3.23333	-2.83333	-2.5	-2	-3.26667	57.8667	56.3667	54	51.4	-10.3667	-10.3333	-10.5333	-10.7	20.4787	20.4019	1.16667	0	0	992.1	0.833333	0.9	0	2.53333	386.533	308.4	-80.6667
27/04/2003	1899-12-31 22:00:06	-3.36667	-3.03333	-2.7	-2.26667	-3.66667	60.2	59.4	56.8333	53.6333	-9.96667	-9.83333	-10.0667	-10.3667	20.4329	20.3765	1.33333	0	0	992	0.233333	0.2	0	1.5	384.833	306.1	-80.2333
27/04/2003	1899-12-31 22:30:07	-3.56667	-3.3	-3.1	-2.63333	-3.96667	62.7667	60.6667	58.3333	54.9	-9.63333	-9.83333	-10.1	-10.4667	20.4499	20.3834	1.26667	0	0	991.933	0	0.0666667	0	1.5	379.5	304.4	-76.6
27/04/2003	1899-12-31 23:00:00	-3.66667	-3.36667	-3.13333	-2.83333	-4.03333	63.5	58.9	55.7667	53.1333	-9.6	-10.2667	-10.7667	-11.0333	20.4354	20.3734	1.33333	0	0	991.833	0.5	0.133333	0	1.43333	376.6	303.4	-74.6333
27/04/2003	1899-12-31 23:30:07	-3.96667	-3.6	-3.46667	-3.2	-4.13333	60.7	57.2667	54.9	51.8667	-10.4667	-10.8667	-11.2333	-11.6667	20.3966	20.3524	1.3	0	0	991.7	0.4	0.466667	0	2.06667	377.567	302.633	-77
28/04/2003	1899-12-31	-4.5	-4.3	-3.96667	-3.5	-4.73333	59.3	58.0333	55.3	51.8	-11.2333	-11.3	-11.6333	-11.9667	20.4644	20.3822	1.2	0	0	991.633	1.03333	1.36667	0	2.46667	376.8	301.5	-77.7667
28/04/2003	1899-12-31 00:30:03	-4.9	-4.63333	-4.3	-3.76667	-4.73333	61.5667	59.8667	56.4667	52.3667	-11.2	-11.2333	-11.7	-12.1	20.4357	20.3619	1.3	0	0	991.567	0.1	0.533333	0	1.6	374.767	299.933	-76.4333
28/04/2003	1899-12-31 01:00:04	-5.26667	-4.96667	-4.63333	-4.1	-5.6	62.6667	60.6333	57.7333	53.2667	-11.3	-11.4	-11.7667	-12.2	20.437	20.3593	1.26667	0	0	991.3	0.4	0.166667	0	2.46667	372.833	299.6	-75.7
28/04/2003	1899-12-31 01:30:01	-5.7	-5.3	-5.06667	-4.46667	-6.06667	61.9667	60.3	57.9333	54.1667	-11.8	-11.8	-12.0667	-12.3	20.4712	20.3758	1.3	0	0	991.067	0.633333	0.533333	0	2.2	367.7	297.867	-72.0333
28/04/2003	1899-12-31 02:00:00	-5.9	-5.4	-5.16667	-4.63333	-6.06667	64.9333	61.2	59	55.5667	-11.4	-11.7	-11.9	-12.2	20.5885	20.4252	1.5	0	0	990.933	0.133333	0.2	0	1.6	366.133	296.733	-71
28/04/2003	1899-12-31 02:30:01	-5.6	-5.13333	-5	-4.66667	-5.66667	65.2333	60.9333	59.2	56.4333	-11.1	-11.5	-11.7	-12	20.5857	20.4146	1.7	0	0	990.733	0.566667	0.433333	0	2.46667	357.1	295.733	-63.8333
28/04/2003	1899-12-31 03:00:04	-5	-4.7	-4.66667	-4.4	-5.4	62.2667	58.8333	57.1667	55	-11.1	-11.5667	-11.8	-12.1	20.4983	20.3765	1.66667	0	0	990.367	0.533333	0.8	0	1.8	353.333	296.3	-58.8333
28/04/2003	1899-12-31 03:30:01	-4.8	-4.6	-4.6	-4.43333	-5.26667	61.0333	58.6	57.1667	55.1333	-11.1333	-11.5	-11.7667	-12.1	20.3781	20.3207	1.93333	0	0	990	0.9	5.2	2.26667	3.03333	353.9	296.633	-58.0333
28/04/2003	1899-12-31 04:00:04	-4.7	-4.56667	-4.56667	-4.46667	-5.33333	59.2667	58	56.8333	55.0667	-11.4	-11.5667	-11.8333	-12.1333	20.4104	20.3345	1.86667	0	0	989.733	2.86667	24	14.7	4.86667	352.6	296.767	-46
28/04/2003	1899-12-31 04:30:01	-4.46667	-4.46667	-4.46667	-4.46667	-4.93333	58.2333	57.8	56.8667	55.5333	-11.4333	-11.5333	-11.7667	-12	20.3994	20.3248	1.8	0	0	989.433	6.06667	60.1667	33.1333	6.9	347.267	296.867	-24.2
28/04/2003	1899-12-31 05:00:01	-3.96667	-3.86667	-3.93333	-4	-4.16667	57.5667	57.2	56.4667	55.5333	-11.1	-11.1333	-11.3333	-11.5667	20.4012	20.3279	2.03333	0	0	989.133	12.4333	133.067	73.2667	13.1333	350.733	299.267	8.66667
28/04/2003	1899-12-31 05:30:01	-3.33333	-3.23333	-3.3	-3.43333	-3.76667	56.7667	55.6667	54.8667	54.2	-10.7	-10.8667	-11.0667	-11.3667	20.5025	20.3655	2.16667	0	0	988.833	15.7	170.2	90.8	14.5667	351.867	303.1	27.4333
28/04/2003	1899-12-31 06:00:00	-2.9	-2.8	-2.9	-3	-3.4	54.8667	54.7333	53.9	53.1	-10.7	-10.6333	-10.9	-11.2333	20.4093	20.3258	1.86667	0	0	988.733	18.7	194.2	100.567	15.9333	349.133	305.133	40.6
28/04/2003	1899-12-31 06:30:06	-2.5	-2.4	-2.53333	-2.7	-2.86667	53.6	53.1667	52.6667	52.0667	-10.6	-10.6333	-10.8667	-11.1667	20.3797	20.3146	2.06667	0	0	988.5	22.9333	250.033	126.9	19.3667	360.5	307.133	54.1667
28/04/2003	1899-12-31 07:00:01	-1.83333	-1.73333	-1.76667	-2	-1.76667	52.4667	51.0667	50.0667	49.6	-10.3333	-10.5333	-10.8	-11.1	20.4594	20.3394	2.03333	0	0	988.3	34.6333	411.933	208.233	30.1333	368.8	311.767	121.067
28/04/2003	1899-12-31 07:30:03	-0.9	-0.733333	-0.833333	-1.16667	-1.2	47.5	46.9667	46.4667	46.8667	-10.6667	-10.6667	-10.9333	-11.1667	20.353	20.2992	2.26667	0	0	988.033	43.3	529.633	266.867	38.1	379.133	318.6	168.233
28/04/2003	1899-12-31 08:00:01	-0.0333333	0.2	0.333333	-0.166667	0.6	47.1	44.8667	43.4333	43.3667	-9.96667	-10.3333	-10.6667	-11.1667	20.3734	20.3087	2	0	0	987.867	56.1333	693.7	349.3	48.5	385.9	326.667	241.567
28/04/2003	1899-12-31 08:30:02	1.03333	1.2	1.2	0.666667	1.56667	40.8	39.4667	38.4	38.6	-10.8	-11.0667	-11.4333	-11.8333	20.4018	20.3115	2.43333	0	0	987.6	65.7333	788.867	395.633	55.0667	392.9	332.867	280.5
28/04/2003	1899-12-31 09:00:01	1.86667	2.23333	2.13333	1.63333	2.83333	37.8667	36.4667	35.4	35.9333	-11	-11.1667	-11.6333	-11.9333	20.3574	20.2843	2.66667	0	0	987.433	76.4667	920.633	458.767	62.4333	401.3	337.033	332.067
28/04/2003	1899-12-31 09:30:03	2.43333	2.73333	2.66667	2.23333	3.13333	35.9	35	33.9	34	-11.1333	-11.2333	-11.7	-12.0333	20.3811	20.2958	2.73333	0	0	987.233	68.8	819.3	399.333	52.1	405.733	340.1	281.6
28/04/2003	1899-12-31 10:00:06	3.4	3.73333	3.56667	3.06667	4.26667	32.9333	31.5333	30.7	31	-11.3667	-11.6	-12.1	-12.4333	20.3888	20.2992	3.2	0	0	986.967	82.1333	931.633	466	63.1	388.067	342.633	357.433
28/04/2003	1899-12-31 10:30:04	4.1	4.43333	4.2	3.8	5.13333	32.6667	31.6	30.7	30.8	-10.8667	-11	-11.5333	-11.8333	20.3748	20.2946	2.66667	0	0	986.633	79.0333	932.2	467.367	60.9667	397.6	348.033	356.833
28/04/2003	1899-12-31 11:00:01	4.9	5.26667	4.9	4.36667	5.66667	31.1333	28.8333	28.2333	28.6667	-10.8	-11.4	-12	-12.2333	20.3476	20.2774	3.43333	0	0	986.267	96.6	1157.17	581.6	73.6667	410.767	352.467	449.6
28/04/2003	1899-12-31 11:30:06	5.13333	5.5	5.23333	4.66667	5.13333	29.4667	28.1	27.3667	27.9333	-11.2333	-11.5	-12.0667	-12.3333	20.4259	20.3082	3.53333	0	0	986.033	91.0667	1093.6	554.267	71.4333	412.033	354.2	424.967
28/04/2003	1899-12-31 12:00:01	5.36667	5.83333	5.66667	5.1	5.4	29.7667	28	26.9667	27.5333	-10.8667	-11.3333	-11.8667	-12.1333	20.3871	20.2964	2.93333	0	0	985.867	88.7333	1047.57	530.733	68.3333	402.467	356.1	416.033
28/04/2003	1899-12-31 12:30:03	5.46667	5.93333	5.76667	5.26667	5.33333	29.2333	27.3667	26.7667	26.8	-11.0333	-11.4	-11.8	-12.2667	20.3256	20.2592	3.63333	0	0	985.733	81.7	961.4	487.467	62.9333	403.067	354.067	375.533
28/04/2003	1899-12-31 13:00:06	5.76667	6.23333	6.06667	5.66667	5.76667	29.9333	28.4333	27.7667	27.4333	-10.4667	-10.7667	-11.2	-11.6667	20.3551	20.2708	3.03333	0	0.00833333	985.5	76.4	875	441.7	59.2	400.267	355.733	337.9
28/04/2003	1899-12-31 13:30:03	6.03333	6.23333	6.13333	5.7	5.16667	29.1333	28.0333	26.8667	27.2	-10.6333	-10.9	-11.5333	-11.7667	20.3121	20.2464	3.06667	0	0.0166667	985.3	69.9333	794.8	402.3	53.3333	392.033	356	312.9
28/04/2003	1899-12-31 14:00:02	6.33333	6.63333	6.5	6.16667	6.8	29.2	27.8	26.8	27.1	-10.3333	-10.6667	-11.2333	-11.4333	20.3702	20.2667	2.9	0	0	985.033	67.7667	800.533	410.233	52.3667	401.2	358.967	315.6
28/04/2003	1899-12-31 14:30:03	6.43333	6.76667	6.73333	6.4	7.2	29.9333	28.8	27.8667	27.9667	-9.93333	-10.1	-10.5667	-10.8	20.352	20.2456	2.63333	0	0.0166667	984.8	56.9667	605.9	305.067	42.2333	396.233	360.233	226.833
28/04/2003	1899-12-31 15:00:06	6.16667	6.73333	6.63333	6.43333	7.03333	31.9	29.7	28.6333	28.8667	-9.33333	-9.76667	-10.3	-10.3667	20.3538	20.2364	2.43333	0	0.00833333	984.567	46.3	509.1	257.967	35.1333	394.4	361.2	189.633
28/04/2003	1899-12-31 15:30:03	6.33333	6.76667	6.73333	6.5	6.93333	33.1333	30.8333	29.5333	29.3	-8.73333	-9.23333	-9.8	-10.1333	20.3589	20.2238	2.43333	0	0	984.2	38.9	422.633	214.967	29.5667	396.267	360.167	149.3
28/04/2003	1899-12-31 16:00:05	5.96667	6.36667	6.26667	6.13333	6.43333	36.3333	33.6333	32.2	31.8667	-7.86667	-8.46667	-9.13333	-9.36667	20.4174	20.2235	2.7	0	0	984	30.4333	301.933	152.333	22.3333	379.967	356.9	106.967
28/04/2003	1899-12-31 16:30:03	5.46667	5.96667	5.9	5.8	5.83333	39.3667	35.5333	33.9333	33.6	-7.23333	-8.16667	-8.8	-9	20.4158	20.2051	2.16667	0	0.00833333	983.933	19.8	193.733	94.6333	14	374.833	354.567	60.3667
28/04/2003	1899-12-31 17:00:06	4.53333	4.8	4.76667	4.63333	3.7	44.8333	42.8667	41.3667	41.1667	-6.43333	-6.76667	-7.26667	-7.43333	20.4125	20.1835	2.8	0	0.0166667	984	12.5667	119.833	57.9667	10.9	367.367	348.767	28.4667
28/04/2003	1899-12-31 17:30:04	3.66667	3.8	3.8	3.73333	4	49.2667	48.9333	47.5	47.2	-6.03333	-5.96667	-6.36667	-6.53333	20.4571	20.1786	2.93333	0	0	984.067	10.0667	95.0333	46	8.2	357.6	340.667	20.8667
28/04/2003	1899-12-31 18:00:03	2.86667	2.93333	2.83333	2.76667	3.06667	62.5667	62.2667	61.6667	61.2333	-3.53333	-3.56667	-3.76667	-3.96667	20.5573	20.2089	3.56667	0	0	984.167	8.06667	74.1	36.8	6.86667	348.367	334.233	15.8
28/04/2003	1899-12-31 18:30:07	2.36667	2.46667	2.43333	2.36667	2.36667	67.1	66.2	65.4667	64.5667	-3.13333	-3.16667	-3.36667	-3.6	20.5315	20.1802	2.16667	0	0	984.1	2.9	24.2	11.1667	3.33333	343.033	330.567	-4.63333
28/04/2003	1899-12-31 19:00:02	2.23333	2.36667	2.3	2.3	1.9	66.9333	65.9667	65.2333	64.3	-3.26667	-3.33333	-3.5	-3.7	20.5005	20.1581	1.9	0	0	983.9	1.83333	13.2333	5.8	2.9	341.567	329.567	-9.1
28/04/2003	1899-12-31 19:30:00	2.03333	2.23333	2.2	2.2	1.8	68	65.7333	64.9333	63.7	-3.23333	-3.5	-3.7	-3.93333	20.5791	20.1781	1.43333	0	0.00833333	983.9	0.733333	6.1	2.63333	1.23333	340.233	329.1	-9.73333
28/04/2003	1899-12-31 20:00:03	1.9	2.16667	2.13333	2.16667	2	66.8333	65.2667	64.2667	63.1667	-3.56667	-3.7	-3.9	-4.1	20.6242	20.1887	1.53333	0	0.0166667	983.833	0.566667	2.1	0.466667	2	339.5	328.7	-12.3667
28/04/2003	1899-12-31 20:30:04	1.86667	2.06667	2.03333	2.06667	2.06667	66.6333	65.1333	64.1667	63	-3.66667	-3.76667	-4	-4.26667	20.5933	20.174	1.56667	0	0	983.7	0.6	0.8	0	1.53333	339.1	328.2	-12.4333
28/04/2003	1899-12-31 21:00:03	1.76667	1.9	1.9	1.93333	1.8	66.8667	65.3667	64.7	63.4	-3.73333	-3.9	-4.06667	-4.3	20.5927	20.1676	1.46667	0	0	983.4	0.433333	-0.1	0	0.466667	341.867	327.367	-14.9667
28/04/2003	1899-12-31 21:30:04	1.53333	1.66667	1.63333	1.66667	1.7	67.8667	66.5	65.7667	64.4333	-3.73333	-3.9	-4.06667	-4.3	20.6533	20.1879	1.5	0	0	983.333	0.133333	0.433333	0	0.733333	347.433	326	-22.1667
28/04/2003	1899-12-31 22:00:03	1.33333	1.36667	1.33333	1.4	1.13333	68.4667	68.0333	67.5333	66.2333	-3.83333	-3.9	-4	-4.23333	20.6244	20.164	1.26667	0	0	983.267	0.133333	0.2	0	1.13333	344.433	324.133	-21.4333
28/04/2003	1899-12-31 22:30:06	1	1.1	1.1	1.16667	0.766667	69.9667	69.4667	69	67.5	-3.83333	-3.86667	-3.96667	-4.16667	20.6989	20.2002	1.13333	0	0	983.2	0.2	0.133333	0	1.33333	340.567	323.067	-18.8333
28/04/2003	1899-12-31 23:00:03	0.966667	1.06667	1.03333	1.1	0.7	71.2	70.5333	70.1	68.7	-3.66667	-3.7	-3.8	-4	20.6952	20.1894	1	0	0	983.167	0.366667	0.3	0	1.66667	329.267	322.467	-8.46667
28/04/2003	1899-12-31 23:30:01	1.03333	1.13333	1.13333	1.13333	0.8	72.2	71.4333	70.9667	70	-3.36667	-3.4	-3.53333	-3.66667	20.7147	20.1925	1.2	0	0	983.133	0.566667	0.5	0	1.33333	329.4	322.633	-8.1
29/04/2003	1899-12-31	1.16667	1.33333	1.33333	1.3	0.966667	74.1667	73.2	72.9333	71.7667	-2.93333	-2.93333	-3	-3.2	20.6412	20.163	1.33333	0	0	983	0.466667	0.2	0	0.833333	330.767	323.267	-8.33333
29/04/2003	1899-12-31 00:30:00	1.2	1.36667	1.3	1.26667	0.833333	76.2667	75.2	75.0333	74	-2.5	-2.53333	-2.63333	-2.83333	20.7209	20.192	1.4	0	0	982.933	0.166667	0.0666667	0	0.666667	337	323.533	-14.1333
29/04/2003	1899-12-31 01:00:03	0.966667	1	1	1	0.5	77.7	77.6	77.4	76.1667	-2.5	-2.5	-2.5	-2.7	20.738	20.1954	1.23333	0	0.0166667	982.833	0.266667	0.366667	0	1.66667	358.967	322.067	-38.5667
29/04/2003	1899-12-31 01:30:01	0.666667	0.666667	0.666667	0.8	0.3	79.1	79.2333	79	77.2667	-2.5	-2.53333	-2.53333	-2.7	20.7429	20.2031	1.06667	0	0.00833333	982.967	0.566667	0.6	0	1	355.433	320.7	-35.7333
29/04/2003	1899-12-31 02:00:00	0.333333	0.5	0.566667	0.733333	0.566667	80.6667	80.5	79.9333	77.9667	-2.56667	-2.46667	-2.46667	-2.66667	20.7224	20.189	0.933333	0	0	983	0.5	0.1	0	2.83333	333.267	319.767	-16.3333
29/04/2003	1899-12-31 02:30:01	0.6	0.8	0.766667	0.833333	0.633333	80.6333	79.6333	79.3333	77.8667	-2.3	-2.33333	-2.36667	-2.6	20.7345	20.1962	0.966667	0	0	983.033	0.266667	0.433333	0.0666667	1.9	326.4	320.433	-7.8
29/04/2003	1899-12-31 03:00:02	0.8	0.9	0.9	0.9	0.8	80.1667	79.2667	79.1333	77.7667	-2.23333	-2.26667	-2.3	-2.56667	20.718	20.1776	0.9	0	0	983.2	0.466667	0.233333	0	0.933333	326.1	320.833	-6.2
29/04/2003	1899-12-31 03:30:07	0.766667	0.9	0.9	0.9	0.733333	80.6333	79.5	79.4333	78.2	-2.16667	-2.23333	-2.26667	-2.5	20.7742	20.2031	1.03333	0	0	983.2	0.9	2.13333	0.7	1.26667	326.333	320.933	-5.96667
29/04/2003	1899-12-31 04:00:04	0.8	0.9	0.866667	0.866667	0.8	80.4667	79.7333	79.7	78.5333	-2.2	-2.2	-2.26667	-2.43333	20.7843	20.1997	0.866667	0	0	983.267	1.43333	8.13333	3.66667	1.7	326.333	320.933	-3.46667
29/04/2003	1899-12-31 04:30:01	0.866667	1	0.933333	0.933333	0.866667	80.1333	79.7333	79.7	78.6667	-2.13333	-2.13333	-2.16667	-2.36667	20.7525	20.1877	0.7	0	0	983.3	3.13333	28.4667	14.8	4.1	326.533	321.067	5.23333
29/04/2003	1899-12-31 05:00:04	1.13333	1.23333	1.16667	1.06667	1.2	79.8667	79.1667	79.1667	78.3667	-1.96667	-1.96667	-2.03333	-2.26667	20.7899	20.1961	0.866667	0	0	983.467	5.5	51.5333	26.7	5.5	327.733	322.067	15.6
29/04/2003	1899-12-31 05:30:02	1.33333	1.43333	1.4	1.23333	1.46667	79.4	78.8667	78.7667	78.2667	-1.86667	-1.8	-1.9	-2.13333	20.8507	20.229	0.833333	0	0	983.6	9.66667	94.7667	47.5333	8.23333	329.2	323.533	33.6333
29/04/2003	1899-12-31 06:00:05	1.7	1.8	1.66667	1.53333	1.83333	78.7333	78.0667	78.0333	77.4667	-1.63333	-1.63333	-1.7	-1.96667	20.8294	20.2128	1.33333	0	0	983.633	14.8333	153.1	76.2333	11.4	333.3	325.3	56.8333
29/04/2003	1899-12-31 06:30:05	2.13333	2.2	2.06667	1.8	2.06667	77.3	76.9	76.9667	76.8667	-1.43333	-1.43333	-1.53333	-1.83333	20.7979	20.1915	1.7	0	0	983.8	23.1333	230.933	116.3	18.1	339.5	328.633	87.3333
29/04/2003	1899-12-31 07:00:05	2.13333	2.26667	2.16667	1.96667	2.33333	77.8667	77.3	77.2333	77.0667	-1.33333	-1.3	-1.4	-1.66667	20.8258	20.2103	1.56667	0	0	983.9	21.2667	217.467	107.567	16.5667	334.467	329.733	86.2
29/04/2003	1899-12-31 07:30:05	2.46667	2.56667	2.43333	2.1	2.43333	77.0667	76.7	76.7667	77.1	-1.1	-1.06667	-1.2	-1.5	20.8461	20.2121	1.9	0	0	983.8	30.7	315.067	157.267	23.0333	338.667	331.467	127.033
29/04/2003	1899-12-31 08:00:00	2.36667	2.4	2.3	2.1	1.83333	78.2333	78.0333	78	78.1	-1	-0.966667	-1.1	-1.36667	20.8603	20.209	1.86667	0	0	984.133	19.3333	196.633	95.1	14.2333	335.833	330.867	75.8667
29/04/2003	1899-12-31 08:30:06	2.36667	2.5	2.4	2.1	2	79.2333	78.8333	78.8	78.7667	-0.866667	-0.833333	-0.933333	-1.2	20.8567	20.1966	1.6	0	0	984.267	22.8	228.333	108.167	15.4	336.467	331.233	87.5667
29/04/2003	1899-12-31 09:00:05	2.53333	2.6	2.5	2.23333	2.1	79.2	78.7333	78.6	78.8	-0.733333	-0.666667	-0.833333	-1.03333	20.8281	20.1879	1.73333	0	0	984.533	23.4333	235.267	110.7	17.5	337.467	331.8	87.5
29/04/2003	1899-12-31 09:30:02	2.86667	3.13333	3.03333	2.83333	3.16667	78.3667	77.4	77	77.3333	-0.5	-0.433333	-0.6	-0.766667	20.8408	20.1846	1	0	0	984.8	27.5667	282.233	132.667	19.1667	340.6	334.767	107.7
29/04/2003	1899-12-31 10:00:05	3.4	3.56667	3.46667	3.16667	3.43333	77.0333	76.2	75.8	76.3667	-0.233333	-0.2	-0.4	-0.6	20.8419	20.1756	1.23333	0	0	984.933	34.4	344.633	162.233	23.4667	343.133	338.667	134.333
29/04/2003	1899-12-31 10:30:00	3.96667	4.2	4.03333	3.73333	5.06667	75	74.3333	73.9333	74.4	-0.0333333	0.0333333	-0.2	-0.366667	20.7833	20.1361	1.36667	0	0	985.1	39.2	400.067	193.1	28.5667	348.2	343.833	160.2
29/04/2003	1899-12-31 11:00:05	4.1	4.2	4.1	3.86667	4.83333	74.3667	73.8333	73.4667	74.1	-0.0333333	-0.0333333	-0.233333	-0.366667	20.8903	20.1723	1.4	0	0	985.367	32.9333	336.6	157.2	21.4667	347.6	342.767	130.967
29/04/2003	1899-12-31 11:30:02	4.63333	5.1	4.96667	4.53333	5.13333	72.2333	70.6667	70	71.1667	0.0666667	0.2	-0.0666667	-0.266667	20.884	20.1576	1.26667	0	0.025	985.5	56.1	582.533	285.833	39.1	358.733	350.1	238.1
29/04/2003	1899-12-31 12:00:02	5	5.43333	5.33333	4.9	5.16667	70.8	69.1333	68.4	69.5	0.133333	0.266667	0	-0.166667	20.8345	20.124	1.43333	0	0	985.633	53.2	582.267	284.733	37.4333	367.367	353.567	233.467
29/04/2003	1899-12-31 12:30:02	5.5	5.83333	5.63333	5.13333	6.73333	69.3	68.0333	67.8333	69.3	0.366667	0.4	0.2	0	20.8944	20.1502	2.36667	0	0	985.733	63.2	666.8	332.867	45.9667	365.833	355.567	276.6
29/04/2003	1899-12-31 13:00:05	5.23333	5.43333	5.33333	4.96667	5.76667	71.1333	70.5667	70.2	71.2667	0.466667	0.5	0.333333	0.166667	20.9467	20.2067	2.1	0	0	986	47.8333	491.033	240.033	34.8667	357.567	353.233	200.833
29/04/2003	1899-12-31 13:30:07	4.66667	4.86667	4.73333	4.5	5.16667	74.8333	74.2333	73.9333	74.3	0.6	0.666667	0.466667	0.366667	21.1512	20.3142	1.86667	0	0	986.2	28.3333	287.767	135.767	20.7667	352.467	348.7	111.233
29/04/2003	1899-12-31 14:00:00	4.13333	4.26667	4.2	3.96667	4.66667	78.7667	78.9	78.6333	79.0667	0.8	0.933333	0.833333	0.666667	21.2646	20.3906	1.8	0	0	986.3	25.6333	263.3	123.933	18.7667	345.5	343.233	102.9
29/04/2003	1899-12-31 14:30:00	4.06667	4.26667	4.13333	3.93333	4.56667	79.1333	78.3333	77.8333	78.2	0.766667	0.833333	0.633333	0.5	21.323	20.4498	1.83333	0	0	986.467	23.9	240.467	112.333	16.3667	345.267	342.567	93.2333
29/04/2003	1899-12-31 15:00:00	4.13333	4.3	4.13333	3.96667	4.56667	78.4333	77.9	77.4667	77.7667	0.7	0.8	0.6	0.466667	21.4171	20.5145	1.86667	0	0	986.533	18.4333	185.933	86.6333	13.1333	345.433	342.3	70.3667
29/04/2003	1899-12-31 15:30:03	3.83333	4.23333	4.16667	4.03333	4.5	79.5	78.4667	77.7667	77.8667	0.6	0.833333	0.666667	0.566667	21.6195	20.6127	1.33333	0	0	986.7	14.8667	148.767	68.6667	10.9	345.533	342.633	54.8667
29/04/2003	1899-12-31 16:00:02	3.7	4.16667	4.1	4	4.26667	79.9667	79.2	78.4	78.4	0.6	0.9	0.7	0.6	21.6629	20.6325	1.43333	0	0	986.667	13.9333	139.9	64.7333	9.2	344.767	341.933	52.6667
29/04/2003	1899-12-31 16:30:03	3.6	4.06667	4.06667	3.96667	4.4	80.7333	80.1	79.1667	79.1	0.6	0.933333	0.8	0.7	21.8926	20.7266	1.63333	0	0	986.7	15.2667	155.633	74.3333	11.5333	344.4	342.133	60.5667
29/04/2003	1899-12-31 17:00:06	3.6	3.93333	3.9	3.8	3.8	81.9667	81.1	80.3	80.1	0.833333	1	0.8	0.7	22.0147	20.7686	1.76667	0	0	986.7	9.66667	97.9667	46.1	7.13333	343	340.633	36.6
29/04/2003	1899-12-31 17:30:03	3.5	3.86667	3.8	3.7	4.03333	82.3667	81.4	80.8	80.6	0.766667	0.966667	0.8	0.666667	22.2041	20.8403	1.43333	0	0	986.633	10.1333	99.2333	48.1	8.3	341.667	339.2	37.2667
29/04/2003	1899-12-31 18:00:01	3.43333	3.7	3.6	3.53333	3.73333	82.5	82.1	81.5333	81.3667	0.766667	0.933333	0.766667	0.666667	22.3386	20.8825	1.1	0	0	986.633	5.63333	54.7333	25.9333	5.4	341.167	338.667	18.0333
29/04/2003	1899-12-31 18:30:07	3.23333	3.53333	3.5	3.4	3.5	83.8	83	82.3667	82.1	0.733333	0.9	0.8	0.7	22.468	20.9278	0.666667	0	0	986.8	4.33333	37.4667	18.0333	4.4	339.633	337.3	11.3
29/04/2003	1899-12-31 19:00:02	2.83333	3.3	3.33333	3.3	3.46667	84.3333	83.2667	82.7667	82.6	0.466667	0.733333	0.7	0.633333	22.5156	20.9416	0.666667	0	0	987	2.03333	21.0333	10.3	2.4	338.5	336.433	5.86667
29/04/2003	1899-12-31 19:30:03	2.5	3.03333	3.1	3.1	3.2	85.5	84.5667	83.9667	83.4	0.333333	0.733333	0.666667	0.566667	22.6897	21.0111	0.7	0	0	987.233	1.23333	7.06667	2.96667	2.06667	336.833	335.067	-0.9
29/04/2003	1899-12-31 20:00:02	2.33333	2.96667	2.96667	3	2.9	85.9333	85.0333	84.4667	83.7	0.266667	0.7	0.633333	0.533333	22.7221	21.0146	0.966667	0	0	987.433	0.733333	2.06667	0.766667	2.26667	335.9	334.1	-3.3
29/04/2003	1899-12-31 20:30:05	2.26667	2.8	2.83333	2.86667	2.6	86.2333	85.8667	85.1333	84.3333	0.2	0.7	0.6	0.5	22.8035	21.044	0.8	0	0	987.433	0.233333	0.333333	0.0666667	0.766667	336	333.2	-3.5
29/04/2003	1899-12-31 21:00:03	2	2.6	2.66667	2.7	2.7	86.8	86.4667	85.9667	85	0.0666667	0.566667	0.566667	0.433333	22.8647	21.0645	0.8	0	0	987.333	0.0333333	0.4	0.0666667	1.83333	333.9	332.433	-3.23333
29/04/2003	1899-12-31 21:30:05	1.96667	2.56667	2.56667	2.6	2.7	88	87.1	86.6333	85.9	0.2	0.633333	0.6	0.5	22.9578	21.1034	0.866667	0	0	987.267	0.866667	0.266667	0	1.03333	336.233	331.533	-5.73333
29/04/2003	1899-12-31 22:00:00	1.86667	2.33333	2.36667	2.43333	2.26667	88.6	88.5667	88.3	87.5333	0.2	0.633333	0.666667	0.566667	22.8978	21.068	0.9	0	0	987.067	0.333333	0.133333	0	2	342.467	330.133	-14.3333
29/04/2003	1899-12-31 22:30:02	1.76667	2.26667	2.26667	2.26667	2.2	89.3	89.5	89.5333	88.6333	0.2	0.733333	0.733333	0.6	22.9857	21.1119	0.9	0	0	987.033	-0.133333	0.566667	0.133333	1.9	330.733	329.467	-3.03333
29/04/2003	1899-12-31 23:00:01	1.7	2.16667	2.13333	2.13333	1.83333	89.5667	89.8333	89.7	89.0333	0.2	0.7	0.666667	0.533333	23.0172	21.126	0.666667	0	0	987.033	0.4	0.1	0.133333	0.6	328.733	328.7	-0.5
29/04/2003	1899-12-31 23:30:02	1.8	2.1	2.03333	1.96667	1.7	91.0333	91.2667	91.4	90.9333	0.5	0.8	0.8	0.666667	23.074	21.1576	0.566667	0	0	986.8	0.866667	1.26667	0.2	1.7	326.8	327.633	-0.666667
30/04/2003	1899-12-31	1.8	2.03333	2	1.9	1.73333	92.0667	92.3	92.5667	91.9333	0.633333	0.9	0.9	0.7	23.0253	21.1342	0.566667	0	0	986.567	0.366667	1.36667	0.266667	2	326.167	327.033	-0.9
30/04/2003	1899-12-31 00:30:04	1.73333	1.96667	1.9	1.83333	1.66667	92.5333	92.7667	92.9	92.1667	0.666667	0.9	0.9	0.7	22.9975	21.1282	0.833333	0	0	986.433	0.733333	2.33333	0.2	1.7	325.7	326.6	-0.633333
30/04/2003	1899-12-31 01:00:01	1.7	1.9	1.8	1.73333	1.9	92.8333	93.1	93.2667	92.4333	0.666667	0.9	0.866667	0.633333	23.0718	21.1674	0.866667	0	0	986.233	-0.366667	2.43333	0.133333	2	324.9	326.3	-0.466667
30/04/2003	1899-12-31 01:30:02	1.7	1.86667	1.8	1.8	2	93.1667	95.0667	93.4667	92.6	0.766667	1.16667	0.9	0.7	23.0167	21.1435	0.966667	0	0	986	-1.23333	2.9	0.133333	1.4	324.9	325.933	-0.233333
30/04/2003	1899-12-31 02:00:01	1.73333	1.83333	1.8	1.7	1.93333	93.4	95.4667	93.6333	92.7	0.766667	1.2	0.9	0.7	23.0622	21.1762	0.966667	0	0	985.867	-0.2	4.13333	0.2	1.06667	324.767	325.833	0.2
30/04/2003	1899-12-31 02:30:01	1.7	1.8	1.8	1.7	2.03333	93.6333	95.5667	93.8	92.8	0.8	1.2	0.9	0.7	23.0561	21.1746	1.13333	0	0	985.6	-1.1	1.56667	0.133333	1.73333	324.733	325.8	-0.533333
30/04/2003	1899-12-31 03:00:04	1.7	1.8	1.8	1.7	2.03333	93.6667	95.6667	93.9	92.9	0.8	1.2	0.9	0.7	23.0032	21.1562	1.23333	0	0	985.3	-0.466667	1.5	0.333333	2.76667	324.767	325.833	-1.4
30/04/2003	1899-12-31 03:30:05	1.7	1.8	1.8	1.7	1.93333	93.8	95.8667	93.9333	92.9	0.8	1.2	0.9	0.7	22.9984	21.1645	0.966667	0	0.0166667	985.067	-1.03333	4.4	1	1.3	324.6	325.7	0.866667
30/04/2003	1899-12-31 04:00:02	1.73333	1.8	1.8	1.7	2.13333	93.8667	95.8667	94	92.9333	0.866667	1.2	0.9	0.7	23.0176	21.1792	1.3	0	0.00833333	984.833	2.93333	4.7	2.9	1.56667	324.6	325.667	2.4
30/04/2003	1899-12-31 04:30:05	1.7	1.83333	1.8	1.7	1.93333	93.8667	95.9667	94.1	93.0667	0.9	1.26667	0.966667	0.7	22.9657	21.1645	1.36667	0	0	984.567	-0.433333	14.1667	6.8	1.43333	324.567	326.2	6.96667
30/04/2003	1899-12-31 05:00:06	1.8	1.9	1.86667	1.8	2.06667	94.0333	96	94.1667	93.1667	0.933333	1.33333	1	0.8	22.981	21.1772	1.5	0	0	984.167	5.56667	33.1333	15.4333	3.7	324.967	326.467	13.2333
30/04/2003	1899-12-31 05:30:01	1.9	2	1.93333	1.83333	2.2	94.0667	96.1333	94.2	93.1667	1.03333	1.43333	1.1	0.866667	22.9331	21.1575	1.5	0	0	983.933	2.93333	61.9	27.1333	5.03333	325.5	326.967	23.5667
30/04/2003	1899-12-31 06:00:00	2	2.06667	2	1.9	2.26667	94.0667	96.1667	94.2333	93.1333	1.1	1.5	1.16667	0.9	22.9869	21.1882	1.7	0	0	983.7	3.76667	68	30.8667	5.46667	325.6	327.1	26.9333
30/04/2003	1899-12-31 06:30:03	2.1	2.2	2.1	2	2.33333	94.1333	96.2	94.1667	93.1333	1.26667	1.66667	1.26667	1	22.978	21.1914	1.86667	0	0	983.3	6.43333	78.1333	36.1667	6.7	326.2	327.967	31.2333
30/04/2003	1899-12-31 07:00:03	2.06667	2.2	2.1	2	2.4	94.1333	96.2333	94.1333	93.1333	1.2	1.63333	1.3	1	22.8466	21.1388	1.53333	0	0	982.833	6.33333	73.8667	33.3333	6.56667	326.5	328.233	28.5
30/04/2003	1899-12-31 07:30:05	2.16667	2.3	2.23333	2.1	2.63333	94.2	96.2	94.1667	93.1667	1.33333	1.73333	1.36667	1.13333	22.8629	21.1508	1.83333	0	0	982.433	9.4	118.233	53.0667	9.03333	327.2	328.733	45.5667
30/04/2003	1899-12-31 08:00:02	2.36667	2.46667	2.36667	2.2	2.66667	94	96.1	94	93.2333	1.5	1.9	1.5	1.2	22.9474	21.1928	2.3	0	0	982.033	14.2333	145.433	65.6	10.6	327.7	329.567	56.9
30/04/2003	1899-12-31 08:30:02	2.46667	2.6	2.5	2.3	2.8	93.1	94.3667	93.2667	93.1333	1.46667	1.76667	1.5	1.3	22.9295	21.1915	2.2	0.0666667	0	981.6	15.2333	189.133	87.4	13.4	327.233	330.533	77.2333
30/04/2003	1899-12-31 09:00:05	2.5	2.63333	2.53333	2.4	2.86667	92.4333	92.8667	92.4333	92.7333	1.4	1.56667	1.46667	1.33333	22.9459	21.2042	1.96667	0.266667	0	981.5	15.4667	175	79.2333	11.8	329.4	330.867	68.8667
30/04/2003	1899-12-31 09:30:03	2.63333	2.83333	2.73333	2.56667	2.93333	92.5333	92.8	92.2	92.1	1.56667	1.8	1.6	1.43333	22.9431	21.2068	1.46667	0.133333	0	981.3	16.3	175.8	81.1	11.3667	328.5	331.833	73.1
30/04/2003	1899-12-31 10:00:03	2.56667	2.7	2.6	2.53333	2.56667	92.7	92.8667	92.4667	91.7667	1.56667	1.7	1.53333	1.3	23.0714	21.2806	1.76667	0.533333	0	980.967	9.06667	104.533	44.4	6.23333	328.4	331.233	40.9333
30/04/2003	1899-12-31 10:30:03	2.36667	2.5	2.43333	2.36667	2.43333	93.0333	93.2667	92.8667	91.8	1.36667	1.53333	1.4	1.2	23.1567	21.3366	1.66667	0.666667	0	980.533	2.06667	39.9667	16.5	2.9	327.133	329.767	16.2333
30/04/2003	1899-12-31 11:00:02	2.13333	2.3	2.2	2.13333	2.4	93.0667	94.3	93.1	91.8	1.1	1.46667	1.2	0.933333	23.3577	21.443	1.96667	1.33333	0	980.167	19.4	227.9	101.633	13.9333	325.467	328.7	90.9333
30/04/2003	1899-12-31 11:30:00	2.36667	2.46667	2.36667	2.23333	2.53333	93.1333	94.1	92.8667	91.5667	1.4	1.63333	1.33333	1	23.7531	21.6108	2.2	0.8	0	979.8	18.7333	201.567	92.5667	12.8	327.333	329.967	82.3667
30/04/2003	1899-12-31 12:00:03	2.03333	2.16667	2.06667	1.96667	2.26667	92.8667	93.2333	92.9	91.5333	1	1.16667	1.03333	0.666667	24.2957	21.874	2.5	0.4	0	979.467	12.1	166.467	74.3	10.9333	325.7	327.567	65.2333
30/04/2003	1899-12-31 12:30:04	2.13333	2.23333	2.1	2	2.4	93.3	94.8	93.3	91.9667	1.13333	1.46667	1.16667	0.866667	24.7875	22.1564	2.06667	0.466667	0	979.2	17.1333	206.133	93.6333	12.6667	325.133	327.767	83.5667
30/04/2003	1899-12-31 13:00:05	2.2	2.36667	2.26667	2.16667	2.6	93.3667	95.2333	93.3333	92.0333	1.26667	1.66667	1.3	1	24.9939	22.3668	2.3	0.266667	0	979.067	17.2667	190.433	86.8333	12.9667	327.167	329	75.6667
30/04/2003	1899-12-31 13:30:03	2	2.1	1.96667	1.86667	2.26667	93.1333	93.8667	93.1	91.8667	1	1.23333	0.966667	0.666667	25.0958	22.5469	2.23333	0.133333	0	978.867	15.7	176.7	81.3333	10.9	326.233	327.433	71.6667
30/04/2003	1899-12-31 14:00:06	1.9	2	1.9	1.76667	2.26667	93.3667	94.8667	93.4	92.0667	0.933333	1.26667	0.9	0.6	25.2092	22.7259	2.53333	0.133333	0	978.7	16.3333	196.833	92.8	12.8333	325.667	326.533	80.8333
30/04/2003	1899-12-31 14:30:02	1.86667	2.03333	1.86667	1.76667	2.13333	93.4667	95.3667	93.6667	92.2667	0.933333	1.36667	0.966667	0.666667	25.1642	22.817	2.1	0	0	978.6	15	174.6	81.9	11.5	325.933	326.667	71.1667
30/04/2003	1899-12-31 15:00:07	2.06667	2.16667	2.03333	1.9	2.36667	93.4667	95.6	93.6667	92.2667	1.1	1.5	1.1	0.766667	25.1434	22.8991	1.93333	0.133333	0	978.7	16.1333	184.833	88.8333	11.9667	327.067	327.6	77.3667
30/04/2003	1899-12-31 15:30:03	2	2.1	2.03333	1.9	2.26667	93.4	95.5667	93.5333	92.1	1.03333	1.46667	1.06667	0.766667	25.1163	22.9664	1.43333	0.0666667	0	978.8	8.83333	105.1	50	9.03333	326.867	327.567	41.7333
30/04/2003	1899-12-31 16:00:04	1.96667	2.1	2	1.93333	2.33333	93.4	95.5333	93.4333	92.1	1	1.46667	1.06667	0.8	25.014	22.9816	0.866667	0	0	979.033	10.9	127.567	59.6667	8.93333	325	327.8	53.5333
30/04/2003	1899-12-31 16:30:07	2.03333	2.23333	2.06667	1.96667	2.36667	93.4	95.0667	93.3	92	1.1	1.53333	1.1	0.766667	24.9946	23.0238	0.5	0.2	0	979.3	11.9	133.967	65.4667	8.6	325.033	328.333	60.2
30/04/2003	1899-12-31 17:00:02	2.2	2.33333	2.3	2.16667	2.76667	93.3333	93.4	92.8	91.5	1.23333	1.4	1.23333	0.966667	24.9347	23.0329	0.0333333	0	0	979.533	12.0667	136.533	67.6	10.7	326.167	330.733	61.4667
30/04/2003	1899-12-31 17:30:03	2.16667	2.26667	2.13333	2.1	2.5	93.0667	92.9667	92.5667	91.3	1.16667	1.2	1.06667	0.8	24.8128	23.0069	0.833333	0	0	979.667	9.26667	110.833	56.0667	9.13333	325.667	329.767	51.0333
30/04/2003	1899-12-31 18:00:02	1.66667	1.6	1.5	1.43333	1.76667	92.9667	94.3	93.4667	92.1	0.633333	0.833333	0.566667	0.3	24.7999	23.019	1.76667	0.0666667	0	979.8	8.66667	72.5667	37.6667	7.46667	322.8	325.567	32.9667
30/04/2003	1899-12-31 18:30:01	1.5	1.5	1.4	1.4	1.66667	93.3	95.5667	93.8	92.5667	0.5	0.9	0.533333	0.3	24.7384	23.0066	1.46667	0.133333	0	980.133	4.26667	44.4	22.9667	3.96667	322.3	323.967	20.7
30/04/2003	1899-12-31 19:00:04	1.5	1.56667	1.5	1.46667	1.8	93.4333	95.7667	93.8667	92.6333	0.533333	0.966667	0.6	0.4	24.6846	23.0011	1.23333	0.0666667	0	980.567	3.03333	27.1	13.4	3.4	322.633	324.5	11.8667
30/04/2003	1899-12-31 19:30:04	1.46667	1.6	1.5	1.5	1.66667	93.6	95.8	93.9	92.6	0.533333	1	0.6	0.4	24.6463	22.9979	1.16667	0.133333	0	980.9	-0.166667	12.3	6.13333	3.96667	322.7	324.1	3.53333
30/04/2003	1899-12-31 20:00:03	1.4	1.5	1.5	1.5	1.56667	93.5667	95.8667	93.9667	92.6	0.5	0.933333	0.6	0.4	24.5275	22.9556	1.6	0	0	981.3	0.466667	1.6	1.2	1.76667	322.9	324.1	0.6
30/04/2003	1899-12-31 20:30:01	1.33333	1.46667	1.4	1.43333	1.6	93.7	95.9	94	92.6	0.466667	0.9	0.566667	0.366667	24.497	22.9543	2.23333	0	0	981.6	-1.96667	1.56667	0.333333	1.06667	322.967	323.867	0.133333
30/04/2003	1899-12-31 21:00:02	1.23333	1.3	1.23333	1.2	1.4	93.7667	95.9	94.0667	92.7	0.3	0.733333	0.366667	0.133333	24.495	22.9645	2.5	0	0	982	-0.633333	0.866667	0.2	1.33333	322.267	322.533	-0.866667
30/04/2003	1899-12-31 21:30:02	1.03333	1.13333	1.03333	1.03333	1.33333	93.9	96.0333	94.2667	92.9333	0.166667	0.566667	0.233333	0	24.4055	22.9317	2.26667	0	0	982.4	-0.2	1.86667	0.266667	1.33333	321.767	321.233	-1.6
30/04/2003	1899-12-31 22:00:03	1	1.06667	1	0.966667	1.03333	93.9	96.1333	94.2667	93	0.1	0.5	0.2	-0.0333333	24.2867	22.8843	2.56667	0	0	982.8	-2.43333	0.5	0.133333	1.3	321.433	321	-1.6
30/04/2003	1899-12-31 22:30:02	0.9	1	0.933333	0.9	1.1	94	96.1667	94.3	93.1	0.1	0.5	0.1	-0.1	24.2867	22.8898	2.23333	0	0	982.933	-2.66667	3.36667	0.333333	1.6	321.233	320.733	-1.76667
30/04/2003	1899-12-31 23:00:00	0.9	1	0.9	0.9	1.06667	94	96.3	94.4	93.1	0.0666667	0.466667	0.1	-0.1	24.2332	22.8688	2.03333	0	0	983.033	0.2	0.8	0.266667	1.2	320.7	320.667	-1
30/04/2003	1899-12-31 23:30:02	0.9	1	0.9	0.9	0.933333	94	96.2333	94.4	93.2667	0.1	0.466667	0.1	-0.1	24.1026	22.8083	2.26667	0	0	983.333	-0.366667	1.46667	0.2	0.4	323.3	320.733	-2.76667
01/05/2003	1899-12-31 00:00:05	0.8	0.9	0.8	0.8	0.9	94	96.1667	94.4	93.1333	-0.0666667	0.3	0	-0.2	24.1022	22.8091	2.26667		0	983.533	-0.0333333	-0.0333333	0.133333	1.83333	321.767	320.1	-3.36667
01/05/2003	1899-12-31 00:30:03	0.8	0.866667	0.8	0.8	0.766667	93.9333	96.1333	94.3	93.1	-0.1	0.3	0	-0.2	24.0276	22.7738	1.36667		0	983.667	-1.13333	1.5	0.0666667	1.73333	320.3	319.633	-2.33333
01/05/2003	1899-12-31 01:00:04	0.833333	0.966667	0.933333	0.933333	0.733333	93.9667	96.0667	94.2667	93.1333	-0.0666667	0.4	0.133333	-0.0333333	23.9753	22.7491	0.866667	0	0	983.733	-0.433333	0.366667	0.133333	0.633333	320.567	320.6	-0.466667
01/05/2003	1899-12-31 01:30:00	0.866667	1.1	1.06667	1.06667	0.866667	94	96.1333	94.3333	93.1333	0	0.566667	0.266667	0.1	23.9216	22.7219	1.23333	0	0	983.9	-5.43333	-1.9	0	2.16667	321.667	321.333	-2.5
01/05/2003	1899-12-31 02:00:03	1.03333	1.2	1.2	1.2	0.966667	94.0667	96.1667	94.3	93.2333	0.166667	0.666667	0.333333	0.2	23.8708	22.7004	1.2	0	0	984.033	-1.73333	1.33333	0.2	1.56667	321.7	321.933	-1.13333
01/05/2003	1899-12-31 02:30:05	1.03333	1.23333	1.2	1.16667	0.933333	94.0667	96.1333	94.3667	93.2	0.2	0.666667	0.4	0.2	23.8334	22.676	1.2	0	0	984.1	-2.03333	1.93333	0.2	1.36667	321.767	321.867	-1.1
01/05/2003	1899-12-31 03:00:02	0.966667	1.16667	1.13333	1.1	0.933333	94.0333	96.1333	94.3333	93.3333	0.133333	0.633333	0.333333	0.166667	23.7611	22.6409	1.06667	0	0	984.1	-2.3	1.43333	0.333333	2.26667	321.767	321.667	-2.03333
01/05/2003	1899-12-31 03:30:05	0.866667	1.1	1.1	1.06667	0.833333	94.2	96.1667	94.4	93.2667	0.0666667	0.6	0.3	0.1	23.7484	22.6322	0.966667	0	0	984	1.96667	5.7	2.1	1.63333	321.633	321.867	0.666667
01/05/2003	1899-12-31 04:00:04	0.733333	1	0.966667	1	0.766667	94.1333	96.2333	94.4333	93.3667	-0.0666667	0.466667	0.2	0	23.7101	22.611	0.766667	0	0	983.9	3.3	13.5	7	2.96667	321.4	321.333	3.96667
01/05/2003	1899-12-31 04:30:04	0.833333	1.1	1.06667	1	1.06667	94.1667	96.1667	94.4	93.2667	0.0333333	0.533333	0.266667	0.0666667	23.6531	22.589	0.566667	0	0	983.567	6.36667	43.9	22.8	3.96667	322.3	321.467	18
01/05/2003	1899-12-31 05:00:01	0.966667	1.1	1.1	1.03333	1.1	94.1667	96.2667	94.3667	93.4	0.1	0.6	0.3	0.1	23.6171	22.5646	0.8	0	0	983.8	2.96667	37.4333	17.6333	3.83333	321.633	321.967	14.1333
01/05/2003	1899-12-31 05:30:01	1.1	1.23333	1.16667	1.06667	1.13333	94.2667	96.1333	94.5	93.4	0.266667	0.733333	0.366667	0.133333	23.593	22.5467	0.833333	0	0	983.9	-0.633333	60.3667	29.1667	4.83333	321.333	321.967	25.0333
01/05/2003	1899-12-31 06:00:00	1.3	1.4	1.33333	1.13333	1.43333	94.2333	96.2	94.5	93.3333	0.466667	0.9	0.533333	0.166667	23.4932	22.4954	1.23333	0	0	983.4	18.9667	186.767	96.3	13.9333	322.8	323.167	82.7
01/05/2003	1899-12-31 06:30:03	1.53333	1.63333	1.53333	1.36667	1.83333	94.2333	96.2333	94.3	93.4667	0.733333	1.1	0.733333	0.433333	23.4718	22.4796	1.1	0	0	983.533	23.7	220.833	116.433	15.6333	324.533	325.467	101.733
01/05/2003	1899-12-31 07:00:00	1.63333	1.66667	1.6	1.43333	1.66667	94.1667	96.2333	94.3	93.3333	0.766667	1.13333	0.766667	0.5	23.486	22.4795	1.46667	0	0	983.7	17.6333	187.133	93.7333	12.7333	324.733	325.5	81.7667
01/05/2003	1899-12-31 07:30:03	1.83333	1.9	1.8	1.66667	2.13333	94.2333	96.3	94.2667	93.3	1.03333	1.36667	0.966667	0.666667	23.3823	22.4258	1.33333	0	0	983.533	19.2	258.433	128.533	16.8667	326.133	326.933	112.433
01/05/2003	1899-12-31 08:00:03	2.2	2.26667	2.16667	1.96667	2.56667	94.1667	96.1667	94.1	93.2667	1.33333	1.7	1.3	0.966667	23.3405	22.3973	1.56667	0	0	983.3	26.0333	325.667	164.433	21.5667	329.133	328.767	142.533
01/05/2003	1899-12-31 08:30:07	2.63333	2.7	2.6	2.3	3	93.9667	95.8	93.5333	93.2333	1.73333	2.1	1.66667	1.4	23.3701	22.3995	1.96667	0	0	982.967	36.5	400.333	201.367	26.2	334.933	330.933	171.167
01/05/2003	1899-12-31 09:00:04	3.06667	3.23333	3.13333	2.86667	3.73333	92.7667	91.9333	91.2333	92.8333	2.03333	2.03333	1.83333	1.83333	23.3145	22.3607	1.93333	0	0	982.867	35.5333	388.367	193.233	25.1667	341.567	333.9	160.433
01/05/2003	1899-12-31 09:30:00	3.26667	3.46667	3.4	3.16667	3.76667	91.4	90.8333	90	90.9667	2	2.13333	1.93333	1.86667	23.2683	22.3175	1.83333	0	0	982.767	33.6667	370.2	180.433	23.7667	346.6	335.067	145.167
01/05/2003	1899-12-31 10:00:03	3.73333	3.86667	3.76667	3.46667	4.36667	89.8667	89.1333	88.1333	88.5667	2.23333	2.23333	1.96667	1.76667	23.3034	22.3155	2.26667	0	0	982.433	43.0333	465.033	228.467	30	342.133	336.7	193
01/05/2003	1899-12-31 10:30:03	3.93333	4.03333	3.93333	3.7	4.56667	88	87.6667	86.8333	86.8667	2.13333	2.13333	1.93333	1.7	23.359	22.3194	2.46667	0	0	982.133	37.8	408.967	200.533	27.1667	340.067	337.5	170.8
01/05/2003	1899-12-31 11:00:04	4.5	4.73333	4.66667	4.33333	4.96667	86.7	85.4333	84.4	84.6667	2.46667	2.5	2.26667	1.93333	23.4729	22.3455	2.43333	0	0	981.667	56.9	637.4	311.9	41.4333	348.467	341	262.967
01/05/2003	1899-12-31 11:30:06	4.9	5	4.9	4.63333	4.2	84.7333	84.2	83.2	83.4667	2.56667	2.56667	2.3	2.06667	23.5946	22.3835	2.76667	0	0	981.367	45.7333	498	235.133	32.2	354.333	342.8	191.4
01/05/2003	1899-12-31 12:00:03	5.26667	5.4	5.36667	5.06667	4.73333	84.0667	83.1333	82.0333	82.6	2.8	2.8	2.53333	2.4	23.8078	22.4681	2.33333	0	0	981.033	56.6667	617.4	288.7	39.6	353.067	345.667	241.7
01/05/2003	1899-12-31 12:30:00	5.23333	5.33333	5.26667	5.03333	3.83333	85.9667	85.6333	84.9	84.7333	3.06667	3.13333	2.9	2.63333	24.0119	22.5546	2.76667	0	0	980.833	33.8667	355	167.133	23.6	343.633	344.867	144.8
01/05/2003	1899-12-31 13:00:01	4.5	4.6	4.53333	4.43333	3.2	90.7333	91.1333	90.3333	89.8	3.13333	3.26667	3.06667	2.86667	24.2905	22.6699	2.4	0.333333	0	980.533	18	205.033	93.9333	13.3	337.167	341.333	84.8
01/05/2003	1899-12-31 13:30:00	4.33333	4.46667	4.4	4.26667	3.53333	92.8333	93.8	92.4	91.8333	3.26667	3.53333	3.26667	3.13333	24.6137	22.8123	2.46667	0.933333	0	980.233	22.8333	260.967	120.833	16.6333	336.8	340.5	107.933
01/05/2003	1899-12-31 14:00:01	4.6	4.7	4.63333	4.56667	3.7	93.3667	95.0333	92.8	92.0667	3.6	3.96667	3.6	3.4	25.0348	22.995	2.53333	0.133333	0	979.833	19.8	225.533	108.5	14.2	339.967	342.067	96.4
01/05/2003	1899-12-31 14:30:00	4.56667	4.76667	4.73333	4.66667	3.8	93.5667	95.7667	92.8333	92.0667	3.63333	4.16667	3.66667	3.53333	25.3319	23.1662	2.3	0.0666667	0	979.4	17.5667	182.067	85.5667	11.8667	340.6	342.567	75.6667
01/05/2003	1899-12-31 15:00:03	4.73333	4.93333	4.9	4.83333	3.96667	93.6667	95.9	93	92.3	3.8	4.33333	3.86667	3.66667	25.4759	23.3193	2	0.133333	0	978.933	17.4667	189.633	88.6333	11.6333	341.733	343.767	79.0333
01/05/2003	1899-12-31 15:30:06	5	5.23333	5.2	5.1	4.3	93.9667	96.1	93.1333	92.4333	4.1	4.66667	4.2	4	25.5007	23.4315	2	0	0	978.6	19.6333	229.7	111.667	14.4667	343.2	345.633	99.5667
01/05/2003	1899-12-31 16:00:04	5.2	5.4	5.36667	5.26667	4.1	93.9	95.9	92.9	92.0333	4.26667	4.8	4.3	4.1	25.5521	23.5525	2.2	0	0	978.3	13.6667	159.133	77.3	10.6	344.733	346.433	68.4
01/05/2003	1899-12-31 16:30:01	5.13333	5.36667	5.33333	5.3	4.06667	93.9	95.9	92.9333	92.0333	4.23333	4.76667	4.3	4.16667	25.5114	23.6091	1.83333	0	0	977.933	6.96667	97.9	44.8667	7.43333	344.867	346.1	38.6333
01/05/2003	1899-12-31 17:00:04	5.16667	5.4	5.4	5.3	4.3	94.1	96.0667	93.1333	92.3333	4.3	4.8	4.36667	4.2	25.5176	23.6801	1.66667	0	0	977.367	10.7	116	56	8.33333	345.4	346.5	48.8
01/05/2003	1899-12-31 17:30:05	5.1	5.3	5.3	5.26667	4.03333	94.1	96.1	93.1333	92.4	4.2	4.73333	4.26667	4.13333	25.5472	23.7465	1.96667	0	0	976.9	6.1	66.6333	31.5	5.4	346.467	345.833	25.4667
01/05/2003	1899-12-31 18:00:06	4.96667	5.16667	5.16667	5.1	3.6	94.2	96.1667	93.1667	92.5333	4.1	4.6	4.16667	4	25.4248	23.7322	1.93333	0	0	976.267	4.76667	38.4333	18.5667	3.63333	343.067	344.7	16.5667
01/05/2003	1899-12-31 18:30:01	4.7	4.93333	4.9	4.9	3.6	94.2	96.2333	93.2667	92.6333	3.9	4.4	3.9	3.8	25.4662	23.7817	1.83333	0.0666667	0	975.7	4.86667	43.9667	21.7667	4.1	340.6	343.667	20.7
01/05/2003	1899-12-31 19:00:00	4.5	4.7	4.66667	4.66667	3.33333	94.2667	96.2	93.4	92.7667	3.63333	4.16667	3.73333	3.6	25.3824	23.7629	2.36667	0.266667	0	975.367	1.63333	15	6.8	2.13333	339.633	342.033	7.03333
01/05/2003	1899-12-31 19:30:01	4.33333	4.53333	4.53333	4.53333	3.26667	94.3	96.2	93.4667	92.7333	3.5	4	3.6	3.43333	25.407	23.7825	2.16667	0.533333	0	974.9	1.4	7.9	2.6	1.33333	338	341	4.23333
01/05/2003	1899-12-31 20:00:06	4.23333	4.46667	4.43333	4.43333	3.26667	94.3	96.4	93.4667	92.8333	3.4	3.93333	3.46667	3.36667	25.5546	23.8378	2.06667	0.533333	0	974.533	0.766667	2.7	0.633333	1.53333	337.267	340.467	2.33333
01/05/2003	1899-12-31 20:30:05	4.13333	4.33333	4.33333	4.33333	3.16667	94.3667	96.4333	93.5	92.8667	3.3	3.83333	3.36667	3.26667	25.8239	23.9262	2.43333	0.666667	0	974.233	0.133333	2.33333	0.266667	1.93333	336.933	339.667	1
01/05/2003	1899-12-31 21:00:04	3.96667	4.16667	4.13333	4.13333	3	94.4	96.4667	93.6667	92.9	3.16667	3.66667	3.2	3.06667	26.1957	24.0892	2.13333	1	0	973.867	1.53333	1.66667	0.333333	1.16667	336.033	338.733	1.86667
01/05/2003	1899-12-31 21:30:02	3.66667	3.9	3.86667	3.8	2.73333	94.3667	96.4333	93.6	92.9	2.86667	3.36667	2.9	2.8	26.5165	24.3647	2.23333	1.06667	0	973.267	0.866667	2.13333	0.266667	1.4	334.733	337.2	1.33333
01/05/2003	1899-12-31 22:00:00	3.46667	3.66667	3.6	3.6	2.93333	94.3333	96.4	93.6667	92.8333	2.63333	3.13333	2.66667	2.53333	26.676	24.658	2.73333	0.866667	0	972.6	1.2	1.53333	0.133333	1.53333	334.467	335.933	0.0666667
01/05/2003	1899-12-31 22:30:05	3.3	3.46667	3.43333	3.43333	3.13333	94.4333	96.4667	93.7	92.8	2.46667	2.96667	2.53333	2.36667	26.5782	24.8133	2.93333	0.6	0	971.9	0.566667	2.46667	0	2.46667	333.967	334.733	-1.7
01/05/2003	1899-12-31 23:00:02	3.13333	3.33333	3.3	3.3	2.7	94.3	96.3333	93.6333	92.7	2.3	2.76667	2.36667	2.23333	26.5007	24.9086	2.83333	0.666667	0	971.467	-0.1	3.43333	0.133333	2.36667	332.3	334	-0.566667
01/05/2003	1899-12-31 23:30:00	3.03333	3.26667	3.16667	3.16667	2.83333	94.3333	96.3	93.7	92.6	2.23333	2.66667	2.26667	2.06667	26.5364	24.9799	3.2	0.866667	0	971.067	1.13333	2.83333	0.333333	2.33333	331.8	333.333	-0.466667
02/05/2003	1899-12-31 00:00:01	2.93333	3.1	3.03333	3.03333	2.73333	94.2667	96.3333	93.6333	92.4333	2.06667	2.56667	2.1	1.96667	26.4693	25.0201	3.23333		0	970.5	0.6	2.63333	0.0666667	2.36667	332.4	332.367	-2.33333
02/05/2003	1899-12-31 00:30:05	2.86667	3.06667	3	3	2.8	94.2667	96.2667	93.6333	92.3667	2.06667	2.5	2.1	1.9	26.3995	25.0383	2.83333		0	970.067	-0.233333	3.9	0.0666667	2.23333	330.867	332.4	-0.633333
02/05/2003	1899-12-31 01:00:05	2.96667	3.13333	3.13333	3.16667	3	94.2667	96.2	93.5	92.2667	2.13333	2.6	2.2	2	26.3523	25.0452	3.16667	0.4	0	969.833	0.8	1.46667	0	1.5	331.833	332.833	-0.5
02/05/2003	1899-12-31 01:30:04	3	3.16667	3.16667	3.2	2.76667	94.1667	96.2333	93.3667	92.0333	2.13333	2.66667	2.2	2.03333	26.2467	24.9976	3.16667	0.6	0	969.533	0.5	1.86667	0	1.2	332.867	332.8	-1.26667
02/05/2003	1899-12-31 02:00:07	2.83333	3	3	3	2.76667	94.0333	96.0667	93.2667	91.8667	2	2.46667	2	1.8	26.2835	25.0155	3.3	0.466667	0	969.367	0.4	2.03333	0.266667	0.666667	330.867	332.033	0.766667
02/05/2003	1899-12-31 02:30:01	2.56667	2.7	2.66667	2.7	2.6	93.9	96.0333	93.2667	91.9667	1.7	2.13333	1.7	1.53333	26.1573	24.9724	3.23333	0.4	0	969.167	1.1	2.46667	0.133333	1.43333	330.133	330.267	-1.2
02/05/2003	1899-12-31 03:00:00	2.36667	2.56667	2.5	2.5	2.63333	93.9667	95.8667	93.3667	92	1.56667	1.96667	1.56667	1.33333	26.1092	24.9511	2.96667	0.4	0	969.167	1.2	0.333333	0.333333	0.966667	328.433	329.367	0.3
02/05/2003	1899-12-31 03:30:00	2.2	2.3	2.26667	2.26667	2.4	93.8	95.7333	93.3333	91.8333	1.3	1.7	1.26667	1.06667	26.02	24.9093	3.26667	0.333333	0	969.1	0.9	1.66667	0.833333	1.9	328.1	327.633	-1.53333
02/05/2003	1899-12-31 04:00:01	2.03333	2.16667	2.13333	2.1	2.2	93.9333	95.8333	93.6	92.0333	1.16667	1.56667	1.2	0.966667	25.9307	24.8582	2.66667	0.266667	0	969.133	0.933333	6.93333	3	1.46667	326.767	326.933	1.73333
02/05/2003	1899-12-31 04:30:00	1.96667	2.1	2	2	2.16667	93.9333	95.8667	93.7	92.2333	1.06667	1.53333	1.1	0.9	25.8623	24.8064	2.6	0.133333	0	969.1	1.46667	17.7667	7.9	2.16667	326.367	326.333	5.6
02/05/2003	1899-12-31 05:00:05	1.9	2.1	2	2	2.16667	93.9667	95.9	93.7333	92.3	1.03333	1.5	1.1	0.9	25.7912	24.7549	2.43333	0.333333	0	969.2	4.93333	31	15.6667	3.4	325.267	326.233	13.2333
02/05/2003	1899-12-31 05:30:01	1.96667	2.1	2	2	2.16667	94	95.8	93.6	92.0667	1.06667	1.5	1.1	0.833333	25.681	24.6752	2.96667	0.333333	0	969.367	6.86667	58.3333	29.0667	5	326.4	326.5	24.1667
02/05/2003	1899-12-31 06:00:00	1.9	2.03333	2	2	2.2	93.8	95.4333	93.3333	91.8	1	1.36667	1	0.8	25.6887	24.6477	2.4	0.266667	0	969.533	11.7333	84.0667	36.4	4.93333	325.367	326.2	32.3333
02/05/2003	1899-12-31 06:30:07	1.96667	2.1	2	2	2.16667	93.8333	95.3	93.2333	91.8	1.06667	1.4	1.06667	0.8	25.6424	24.6043	2.63333	0.333333	0	969.667	9.5	102.533	48	6.86667	325.7	326.533	41.9667
02/05/2003	1899-12-31 07:00:04	2.03333	2.16667	2.06667	2.06667	2.23333	93.7	94.4667	93.1	91.5	1.13333	1.33333	1.06667	0.8	25.6158	24.5818	2.56667	0.266667	0	969.933	9.26667	120.4	57.5667	9.1	325.9	327.067	49.6667
02/05/2003	1899-12-31 07:30:01	2.03333	2.13333	2.03333	2	2.33333	93.6	93.3667	92.9333	91.4	1.13333	1.2	1.03333	0.733333	25.5001	24.5201	2.43333	0.333333	0	970.333	14.5	160.2	77	10.2	326.533	326.7	66.9333
02/05/2003	1899-12-31 08:00:02	2.06667	2.13333	2	2	2.4	93.3333	92.8333	92.4667	90.9667	1.1	1.1	0.933333	0.7	25.5378	24.5325	3.03333	0.266667	0	970.8	20.7	230.267	113.133	15.6333	327.367	326.933	97.1
02/05/2003	1899-12-31 08:30:01	2.03333	2.13333	2	1.96667	2.33333	92.8667	92.7	92.3667	90.8	1	1.06667	0.866667	0.633333	25.5063	24.5155	2.83333	0.2	0	971.3	20.4333	227.067	109.233	14.2	326.133	326.5	95.4333
02/05/2003	1899-12-31 09:00:02	2.23333	2.33333	2.2	2.16667	2.73333	92.9	92.5667	92.1667	90.6667	1.23333	1.26667	1.06667	0.8	25.4845	24.5084	2.8	0.266667	0	971.8	32.3667	359.4	174.4	23.4	326.067	328.033	152.967
02/05/2003	1899-12-31 09:30:01	2.43333	2.53333	2.36667	2.36667	3.13333	92.8	92.7333	92.4667	91.0333	1.43333	1.46667	1.26667	1.03333	25.5055	24.5219	2.43333	0.466667	0	972.3	37.3667	435.5	214.7	26.8667	325.5	329.6	191.967
02/05/2003	1899-12-31 10:00:01	2.4	2.33333	2.2	2.1	3.1	92.7333	92.9	92.5	91.2333	1.36667	1.3	1.1	0.8	25.553	24.5607	2.63333	0.266667	0	972.733	36.2333	410.033	198.767	26.3333	324.933	328.767	176.267
02/05/2003	1899-12-31 10:30:03	2.3	2.36667	2.2	2.13333	3.06667	93	93.2667	92.8333	91.5333	1.3	1.36667	1.2	0.9	25.7195	24.6744	2.7	0.333333	0	973.233	35.2333	398.4	196.633	25.1	326.667	328.4	173.267
02/05/2003	1899-12-31 11:00:00	2.46667	2.56667	2.46667	2.36667	3.13333	92.9	93.1333	92.7667	91.4667	1.46667	1.56667	1.4	1.13333	25.7756	24.7433	3.1	0.266667	0	973.8	35.3667	396	191.6	25.6667	329.5	329.733	166.167
02/05/2003	1899-12-31 11:30:01	2.5	2.5	2.36667	2.26667	3	92.7667	92.5667	92.2333	90.9	1.46667	1.4	1.23333	0.966667	25.7949	24.7863	3.5	0.2	0	974.4	39.6667	458.733	223.5	28.4333	329.567	329.033	194.533
02/05/2003	1899-12-31 12:00:03	2.63333	2.66667	2.56667	2.43333	3.3	92.6333	92.7667	92.2333	90.8	1.56667	1.63333	1.43333	1.1	25.8874	24.849	3.36667	0.266667	0.0583333	975	44.0333	491.167	241.1	30.7	330.567	330.1	209.933
02/05/2003	1899-12-31 12:30:01	2.83333	2.9	2.76667	2.66667	3.36667	92.4667	92.4667	91.9333	90.7333	1.73333	1.8	1.56667	1.33333	25.9424	24.8945	3.03333	0.133333	0.983333	975.6	37.6	419.3	205.1	25.7333	332.167	331.6	178.8
02/05/2003	1899-12-31 13:00:00	3	3.03333	2.86667	2.76667	3.56667	92.4667	92.3	91.5667	90.3333	1.86667	1.9	1.66667	1.36667	25.9842	24.9382	3.1	0.133333	0.108333	976.2	41.0333	461.2	228.767	30.2667	332.533	332.3	198.267
02/05/2003	1899-12-31 13:30:02	3.2	3.26667	3.13333	3.06667	3.86667	92.3333	92.2333	91.5667	90.3	2.06667	2.13333	1.9	1.6	26.0003	24.9643	3.03333	0.133333	0.0666667	976.867	41.4	472.567	237.033	29	333.3	333.4	208.133
02/05/2003	1899-12-31 14:00:07	3.33333	3.33333	3.23333	3.13333	3.83333	92.2667	91.8333	90.9	89.7667	2.16667	2.13333	1.86667	1.6	25.9973	24.9654	2.76667	0	0.0833333	977.533	32.5333	384.967	191	24.2	335	333.967	165.733
02/05/2003	1899-12-31 14:30:02	2.93333	3.03333	2.9	2.9	3.3	92.2667	91.9667	91.0333	89.8333	1.83333	1.86667	1.6	1.36667	25.9538	24.9508	2.83333	0	0.0416667	978.167	25.7667	281.967	138.533	18.0333	333.333	332	119.167
02/05/2003	1899-12-31 15:00:01	2.9	2.93333	2.83333	2.83333	3.13333	92.0667	91.5333	90.6667	89.2333	1.73333	1.7	1.46667	1.23333	25.9247	24.9375	3.03333	0.133333	0.00833333	978.8	23.2667	260.9	127.033	17.6333	334.667	331.3	105.967
02/05/2003	1899-12-31 15:30:02	2.6	2.7	2.6	2.6	2.86667	91.9	91.2	90.4333	88.8667	1.43333	1.4	1.23333	0.933333	25.8892	24.9092	3.23333	0.0666667	0	979.4	15.8	170.133	82.2333	10.9667	333.333	329.6	67.5
02/05/2003	1899-12-31 16:00:03	2.6	2.7	2.6	2.56667	3.03333	90.9	90.1667	89.2667	87.9	1.26667	1.23333	1.03333	0.8	25.804	24.849	3.23333	0	0	980	26.2667	299.4	145.6	20.4333	335	329.433	119.6
02/05/2003	1899-12-31 16:30:05	2.6	2.7	2.6	2.6	2.8	90.9667	90.0667	89.3333	87.7333	1.26667	1.2	1.03333	0.766667	25.7665	24.8085	2.7	0	0	980.5	17.8	192.7	94.5667	13	332.4	329.3	78.4667
02/05/2003	1899-12-31 17:00:02	2.5	2.6	2.5	2.43333	2.7	91.4	91.1667	90.4667	88.8667	1.23333	1.26667	1.06667	0.8	25.6052	24.7062	1.9	0	0.0333333	980.9	13.9	149.633	74.2333	10.1	328.067	329	65.0333
02/05/2003	1899-12-31 17:30:02	2.46667	2.5	2.4	2.4	2.63333	92.1667	91.9333	91.3667	90	1.3	1.33333	1.13333	0.9	25.5461	24.6456	2.13333	0.133333	0.075	981.333	15.9	159.967	80.8333	11.6667	327.7	328.767	70.2333
02/05/2003	1899-12-31 18:00:06	2.2	2.2	2.1	2.1	2.46667	92.5667	92.6	92.2667	90.8	1.16667	1.13333	1	0.766667	25.4429	24.5657	2.46667	0.2	0.1	981.667	9.93333	113.3	58.4	8.26667	328.167	327.433	49.4
02/05/2003	1899-12-31 18:30:03	1.93333	1.96667	1.86667	1.83333	2.06667	92.7333	92.7333	92.4333	90.8667	0.9	0.9	0.766667	0.533333	25.3798	24.4991	2.4	0.2	0.0666667	982.167	7.46667	78.6	41.8333	7.63333	327.6	325.733	32.3667
02/05/2003	1899-12-31 19:00:04	1.6	1.66667	1.6	1.6	1.83333	92.8667	93.1	92.8333	91.3333	0.6	0.666667	0.566667	0.333333	25.3371	24.4434	1.96667	0.0666667	0.0833333	982.633	1.86667	22.2333	10.9667	3.16667	323.767	324.1	8.13333
02/05/2003	1899-12-31 19:30:03	1.5	1.53333	1.43333	1.43333	1.73333	93.2	94.5333	93.4333	91.9667	0.533333	0.766667	0.533333	0.266667	25.3209	24.403	2.33333	0.266667	0.108333	983.067	2.36667	9.2	5.93333	1.76667	323.167	323.433	4.43333
02/05/2003	1899-12-31 20:00:02	1.46667	1.5	1.4	1.4	1.43333	93.4667	95.7667	93.8667	92.4667	0.5	0.9	0.533333	0.333333	25.2851	24.3503	2.03333	0.133333	0.125	983.433	4.03333	7.16667	3.2	2.43333	323	323.233	1
02/05/2003	1899-12-31 20:30:03	1.36667	1.46667	1.36667	1.36667	1.4	93.6333	95.6667	93.8	92.5333	0.466667	0.833333	0.533333	0.333333	25.2079	24.2899	2.13333	0.133333	0.0583333	983.667	1.56667	2.93333	0.633333	1.33333	324.333	323	-2.03333
02/05/2003	1899-12-31 21:00:04	1.3	1.4	1.3	1.3	1.56667	93.6667	95.7667	93.9	92.4667	0.4	0.8	0.433333	0.2	25.1336	24.2312	1.86667	0.0666667	0.0583333	984	0.266667	-0.666667	0.0666667	2.23333	323.667	322.433	-3.4
02/05/2003	1899-12-31 21:30:03	1.3	1.4	1.3	1.3	1.6	93.7	95.8	93.9333	92.6	0.4	0.8	0.466667	0.266667	25.1413	24.2211	1.83333	0	0.0166667	984.333	0.233333	-0.766667	0.266667	0.533333	324.767	322.533	-2.5
02/05/2003	1899-12-31 22:00:04	1.3	1.4	1.3	1.3	1.6	93.7	95.7333	93.8667	92.4667	0.4	0.766667	0.4	0.2	25.1318	24.2107	1.63333	0	0	984.533	0.7	1.1	0.0666667	1.76667	324	322.167	-3.53333
02/05/2003	1899-12-31 22:30:05	1.26667	1.3	1.3	1.3	1.53333	93.7333	95.8	93.8	92.3667	0.366667	0.7	0.4	0.2	25.0142	24.1519	1.66667	0	0	984.8	1	-1.23333	0.133333	1.7	324.933	322.433	-4.1
02/05/2003	1899-12-31 23:00:03	1.2	1.3	1.3	1.3	1.46667	93.7667	95.6667	93.8	92.3	0.333333	0.7	0.4	0.2	24.9631	24.1157	1.6	0	0	985	0.633333	-0.866667	0	0.7	324	322.5	-2.2
02/05/2003	1899-12-31 23:30:03	1.23333	1.3	1.26667	1.3	1.53333	93.8	95.7667	93.8667	92.3333	0.366667	0.7	0.4	0.166667	24.9124	24.0834	1.53333	0	0.00833333	985.1	0.6	-0.0666667	0	2.2	325.433	322.533	-5.1
03/05/2003	1899-12-31 00:00:02	1.2	1.3	1.26667	1.26667	1.43333	93.8333	95.8	93.9	92.3667	0.333333	0.7	0.4	0.166667	24.8435	24.0415	1.66667			985.3	-2.1	0.5	0.133333	1.1	325.1	322.367	-3.7
03/05/2003	1899-12-31 00:30:06	1.26667	1.3	1.3	1.3	1.5	93.8667	95.9	93.8667	92.4333	0.366667	0.766667	0.4	0.2	24.7749	23.9868	1.76667			985.5	0.9	-1.56667	0.2	1.46667	324.367	322.433	-3.26667
03/05/2003	1899-12-31 01:00:03	1.23333	1.33333	1.3	1.3	1.53333	93.8667	95.8	93.7667	92.4	0.366667	0.733333	0.4	0.2	24.6462	23.9182	1.7	0	0	985.767	-0.4	0.966667	0.133333	0.966667	325.033	322.467	-3.4
03/05/2003	1899-12-31 01:30:05	1.23333	1.36667	1.3	1.3	1.43333	93.7333	95.7667	93.8333	92.3667	0.333333	0.733333	0.4	0.2	24.5923	23.8773	1.5	0	0	986	2.03333	-2.8	0.0666667	1.96667	324.033	322.433	-3.5
03/05/2003	1899-12-31 02:00:02	1.3	1.4	1.3	1.3	1.6	93.9	95.9	93.9333	92.5333	0.433333	0.8	0.466667	0.266667	24.5333	23.8335	1.73333	0	0	986.3	3.06667	1.8	0.133333	2.7	323.833	322.733	-3.66667
03/05/2003	1899-12-31 02:30:06	1.3	1.4	1.3	1.3	1.53333	93.9333	95.9667	94.0667	92.6667	0.4	0.8	0.5	0.3	24.4567	23.7743	1.8	0	0	986.6	-0.433333	3.5	0.2	2.06667	323.733	323.1	-2.53333
03/05/2003	1899-12-31 03:00:03	1.23333	1.33333	1.3	1.26667	1.43333	93.9667	96.0333	94.1333	92.8667	0.4	0.8	0.433333	0.266667	24.3814	23.7188	1.83333	0	0	986.733	0.933333	1.16667	0.333333	1.56667	322.867	322.867	-1.23333
03/05/2003	1899-12-31 03:30:05	1.2	1.26667	1.2	1.16667	1.36667	94	96.1667	94.3	92.9667	0.333333	0.733333	0.4	0.166667	24.2755	23.6417	2.3	0	0	986.967	-0.833333	3.96667	1.46667	2.26667	322.533	322.367	-0.966667
03/05/2003	1899-12-31 04:00:05	1.1	1.2	1.1	1.1	1.4	94.1333	96.2333	94.3333	93.0667	0.3	0.666667	0.3	0.1	24.2556	23.6113	2.4	0	0	987	1.96667	11.5667	6.6	1.43333	322.833	321.967	4.26667
03/05/2003	1899-12-31 04:30:04	1.1	1.1	1.03333	1	1.46667	94.2	96.2	94.3333	93.1333	0.2	0.566667	0.233333	0.0666667	24.1894	23.5579	2.43333	0	0	987.267	4.03333	29.9	13.6	3.13333	323.033	321.333	8.76667
03/05/2003	1899-12-31 05:00:07	1	1.06667	1	1	1.26667	94	96.1333	94.1333	92.9	0.166667	0.5	0.133333	-0.0333333	24.1822	23.5298	2.26667	0	0	987.467	4.5	55.3667	28.4	4.86667	322.933	321.433	22.0333
03/05/2003	1899-12-31 05:30:00	1.06667	1.06667	1	1	1.4	93.9667	95.5	93.7667	92.6333	0.2	0.433333	0.133333	-0.1	24.0502	23.4471	2.66667	0	0	987.767	8.63333	107.6	58.2667	9.23333	323.133	321.5	47.4
03/05/2003	1899-12-31 06:00:01	1.06667	1.1	1.06667	0.966667	1.6	93.5667	93.5667	93.1	91.8	0.166667	0.2	0.0333333	-0.2	23.996	23.3999	2.56667	0	0	988.033	16.2333	185.9	97.7	12.8667	325.033	321.7	81.5333
03/05/2003	1899-12-31 06:30:00	1.3	1.36667	1.26667	1.2	2.03333	93.1333	92.5333	92.4	91.0333	0.333333	0.266667	0.166667	-0.1	23.9116	23.3377	2	0	0	988.133	22.2	270.533	140.967	17.6667	347.233	323.6	99.6333
03/05/2003	1899-12-31 07:00:05	1.5	1.63333	1.56667	1.5	2.26667	91.9667	90.3333	89.8333	88.5667	0.4	0.2	0.0666667	-0.2	23.8764	23.2977	2.3	0	0	988.333	31.0667	404.4	200.6	25.0333	360.1	327.033	142.5
03/05/2003	1899-12-31 07:30:06	1.96667	2.16667	2.06667	2	3.33333	90.3	89.1	88.6	86.8	0.566667	0.533333	0.366667	0.0666667	23.9202	23.2925	2.43333	0	0	988.667	40.2333	620.933	299.267	35.7667	377.967	331.567	217.133
03/05/2003	1899-12-31 08:00:05	2.8	3	3	2.93333	4.3	86.6333	84.3667	83.3667	82.3	0.766667	0.6	0.4	0.2	23.8388	23.2272	2.43333	0	0	988.833	48.4	670.867	338.833	41.7333	395.9	339.233	240.433
03/05/2003	1899-12-31 08:30:05	3.43333	3.66667	3.66667	3.56667	5.33333	79.2333	76.9333	75.0333	74.2	0.133333	-0.0333333	-0.366667	-0.6	23.8733	23.2172	2.53333	0	0	989	62.9667	887.333	486.1	58.0667	415.567	344	356.467
03/05/2003	1899-12-31 09:00:04	4.23333	4.63333	4.6	4.46667	6.7	71.2333	68.2333	65.8333	63.9333	-0.533333	-0.766667	-1.26667	-1.76667	23.8883	23.1829	2.7	0	0	989.267	80.1667	1156.37	568.133	68.8667	425.633	349.9	423.567
03/05/2003	1899-12-31 09:30:00	5	5.3	5.26667	5.13333	7.5	62.1	59.4	57.0333	56.4333	-1.66667	-1.96667	-2.53333	-2.76667	23.921	23.164	2.73333	0	0	989.4	86.6667	1221.23	598.067	69.9333	432.633	357.4	452.9
03/05/2003	1899-12-31 10:00:02	5.73333	6.13333	6	5.8	8.03333	51.8	48.6	47.2667	46.3333	-3.43333	-3.9	-4.4	-4.8	24.1311	23.2127	3	0	0	989.533	93.9333	1286	632.333	74.6667	437.967	367.067	486.767
03/05/2003	1899-12-31 10:30:01	6.3	6.7	6.56667	6.36667	9.1	48.8333	45.7667	44.6333	44.2	-3.66667	-4.2	-4.66667	-4.93333	24.4226	23.2942	2.93333	0	0	989.6	95.0333	1357.47	668.033	76.7333	438.967	371.2	523.567
03/05/2003	1899-12-31 11:00:00	6.93333	7.3	7.13333	6.86667	8.83333	47.2333	44.1667	43.1	43.6333	-3.56667	-4.1	-4.56667	-4.63333	24.6486	23.3536	3	0	0	989.633	115.9	1561.37	630.9	73.2	422.4	374.367	509.6
03/05/2003	1899-12-31 11:30:02	7.23333	7.83333	7.6	7.2	9.53333	45.9333	43.3	42.0333	41.8667	-3.7	-3.86667	-4.46667	-4.86667	25.0188	23.4979	3.2	0	0	989.767	111.567	1515.8	749	88.5333	416.8	376.867	621.467
03/05/2003	1899-12-31 12:00:05	7.13333	7.8	7.7	7.43333	9.26667	46.3333	41.6333	40.0333	40.2667	-3.6	-4.4	-5.06667	-5.2	25.59	23.7014	3.46667	0	0	989.833	113.2	1518.37	509	92.8667	397.767	373.733	419.867
03/05/2003	1899-12-31 12:30:03	6.66667	7.23333	7.13333	6.9	8.43333	50.0333	47	45.4	45.2	-3	-3.33333	-3.9	-4.13333	26.016	23.9038	3.23333	0	0	990	73.3	926.333	471.367	58.5667	384.933	365.967	393.8
03/05/2003	1899-12-31 13:00:04	6.26667	6.73333	6.66667	6.33333	7.56667	53.8	51.2667	49.6333	50.1333	-2.4	-2.6	-3.1	-3.26667	26.2885	24.1219	3.9	0	0	990.3	67.5333	899.767	455.733	55.1667	392	365.5	374.033
03/05/2003	1899-12-31 13:30:00	5.9	6.33333	6.23333	6.03333	6.66667	58.0667	55.5333	53.8333	53.9667	-1.7	-1.93333	-2.43333	-2.56667	26.4134	24.3076	3.36667	0	0	990.5	55.8333	677.367	334.433	42.7333	376.3	360.233	275.633
03/05/2003	1899-12-31 14:00:05	5.4	5.66667	5.6	5.36667	6.13333	58.8667	57.8	56.3667	56.6	-1.96667	-1.96667	-2.36667	-2.53333	26.4749	24.4732	4.23333	0	0	990.7	46.2667	540.733	273.433	35.2333	372.9	353.767	219.067
03/05/2003	1899-12-31 14:30:06	5.7	5.93333	6	5.7	6.6	59.9333	58.9	57.2	57.6667	-1.5	-1.5	-1.83333	-2	26.4475	24.5846	3.76667	0	0	990.733	62.9667	1002.87	512.967	58.1667	415.4	356.6	396.067
03/05/2003	1899-12-31 15:00:05	5.43333	5.8	5.9	5.73333	6.9	58.3	55.9	54.3	54.2333	-2.1	-2.33333	-2.63333	-2.8	26.5124	24.719	3.2	0	0	990.8	47.6667	691.367	359.067	40.8333	399.833	353.433	271.833
03/05/2003	1899-12-31 15:30:00	5.9	6.26667	6.23333	5.96667	7.06667	54.5	52.9333	51.5333	51.6667	-2.53333	-2.6	-3	-3.26667	26.4508	24.7897	4.2	0	0	990.9	52.8	770.433	405.633	45.8667	410.933	358	306.833
03/05/2003	1899-12-31 16:00:01	4.56667	4.7	4.9	4.7	5.96667	64.7667	63.4	61.1667	61.3	-1.5	-1.7	-2	-2.1	26.3932	24.8313	3.5	0	0	991.233	41.1333	695.333	373.633	42	396.8	346.933	281.767
03/05/2003	1899-12-31 16:30:06	5.16667	5.4	5.4	5.33333	6.2	58.9667	57.5	55.9	55.6667	-2.16667	-2.3	-2.63333	-2.83333	26.3458	24.8456	2.56667	0	0	991.233	25.9	429.867	225.8	25.2667	414.633	353.967	139.867
03/05/2003	1899-12-31 17:00:05	5.06667	5.33333	5.33333	5.33333	6.53333	55.7	53.9667	52.3667	51.2333	-3.06667	-3.26667	-3.63333	-3.9	26.3293	24.8634	3.06667	0	0	991.4	34.2	629.533	355.933	37.3333	416.633	352.633	254.6
03/05/2003	1899-12-31 17:30:06	5	5.33333	5.3	5.46667	6.4	50.2667	48.7333	47.1667	46.2333	-4.46667	-4.56667	-5	-5.16667	26.1928	24.8096	2.8	0	0	991.4	20.9667	446.933	261.467	26.0333	442.567	355.867	148.7
03/05/2003	1899-12-31 18:00:05	4.76667	5.13333	5.2	5.26667	6.3	47.1333	44.7333	43	42.4	-5.5	-5.86667	-6.33333	-6.43333	26.089	24.7587	2.33333	0	0	991.433	15.7	322.367	196.467	19.8333	443.167	356.633	90.1333
03/05/2003	1899-12-31 18:30:00	4.16667	4.76667	4.83333	4.86667	5.96667	51.0333	47.4333	45.9	45	-5.06667	-5.46667	-5.86667	-6.06667	25.9779	24.7108	1.46667	0	0	991.6	11.2333	212.967	134.967	14.7	440.233	355.133	35.1667
03/05/2003	1899-12-31 19:00:05	3.13333	3.76667	4.2	4.8	5.36667	57.0667	52.8667	48.9	45.7333	-4.6	-4.96667	-5.6	-5.9	25.8688	24.6524	0.666667	0	0	991.633	7.4	116.933	79.2667	9.46667	437.4	351.567	-16.0333
03/05/2003	1899-12-31 19:30:07	1.83333	2.06667	2.7	4.1	3.46667	66.2333	62.7	56.8	47.5333	-3.76667	-4.3	-5.06667	-6.06667	25.7527	24.5863	0.833333	0	0	991.8	4.3	42.3667	37.5	5.3	431.6	345.667	-53.7667
03/05/2003	1899-12-31 20:00:02	0.0666667	0.266667	0.766667	3.5	1.7	74.5333	70.0333	64.2333	49.1333	-3.9	-4.56667	-5.26667	-6.16667	25.6085	24.4988	0.866667	0	0	991.5	1.43333	14.5667	6.53333	3.86667	423.333	342.167	-78.4667
03/05/2003	1899-12-31 20:30:07	-1.2	-1.03333	-0.566667	2.6	0.1	78.4667	75.6	69.0667	52.4667	-4.46667	-4.8	-5.53333	-6.16667	25.4842	24.4267	0.533333	0	0	991.633	1	3.03333	0	2.63333	414.533	337.367	-79.8
03/05/2003	1899-12-31 21:00:01	-2.33333	-2.33333	-1.5	2.36667	-1	82.3667	82.1667	72.0333	53.4333	-4.96667	-4.96667	-5.9	-6.13333	25.3304	24.3447	0.6	0	0	991.7	0.133333	0.3	0	1.76667	409.567	334.1	-77.2333
03/05/2003	1899-12-31 21:30:07	-2.56667	-2.7	-2.1	2.16667	-2.5	84.9	83.9333	76.8333	53.4667	-4.76667	-5	-5.63333	-6.3	25.2303	24.2762	0.866667	0	0	991.733	0.233333	0.0333333	0	1.8	408.733	335.567	-74.9667
03/05/2003	1899-12-31 22:00:04	-2.56667	-2.66667	-2.73333	1.53333	-1.9	84.9333	85.5	84.7333	56.2333	-4.73333	-4.8	-4.96667	-6.23333	25.0628	24.1803	0.9	0	0	991.933	0.7	0.4	0	1.4	401.933	335.2	-68.1333
03/05/2003	1899-12-31 22:30:07	-2.86667	-3.03333	-3	1.4	-0.733333	86.9	87.6333	85.6	57.1	-4.73333	-4.8	-5.06667	-6.2	25.0079	24.1258	0.866667	0	0	991.933	0.733333	0.166667	0	1.76667	391.867	331.533	-62.1
03/05/2003	1899-12-31 23:00:00	-3.16667	-3.23333	-2.96667	0.766667	-1.16667	87.8333	87.9333	83.3667	59.7	-4.9	-4.96667	-5.4	-6.2	24.8112	24.0133	0	0	0	991.767	0.833333	0.766667	0	2.03333	380.6	327.467	-55.1667
03/05/2003	1899-12-31 23:30:01	-3	-3.06667	-3.06667	0.666667	-1.23333	87.8	87.9	86.8	61	-4.73333	-4.76667	-4.93333	-6	24.7288	23.9531	0.7	0	0	992	-0.133333	-0.1	0	1.86667	378.333	328	-52.2
04/05/2003	1899-12-31	-3.16667	-3.2	-2.9	-0.1	-1.43333	88.6667	88.9667	85.6333	67.7667	-4.76667	-4.76667	-5	-5.33333	24.62	23.8844	0.166667	0	0	991.933	0.233333	0.266667	0	2.3	364.8	322.333	-44.7667
04/05/2003	1899-12-31 00:30:07	-3.06667	-3.06667	-2.43333	0.7	-1.03333	88.7333	88.4333	81.5333	62.2333	-4.66667	-4.7	-5.13333	-5.7	24.5247	23.8197	0.166667	0	0	991.967	0.2	0.133333	0	2.63333	366.867	325.767	-43.7333
04/05/2003	1899-12-31 01:00:00	-3.13333	-2.9	-2.33333	-1.06667	-2.2	88.9667	86.9667	82.0333	72.9667	-4.66667	-4.73333	-5	-5.3	24.3823	23.7348	1.1	0	0	992	0.2	-0.2	0	2.83333	363.7	321.767	-44.7667
04/05/2003	1899-12-31 01:30:00	-2.9	-1.56667	-1.03333	-0.533333	-2.33333	87.9667	78.4667	74.4333	69.8	-4.63333	-4.83333	-5	-5.36667	24.3459	23.688	1.46667	0	0	991.7	0.533333	0.1	0	1.4	350.467	317.033	-34.8333
04/05/2003	1899-12-31 02:00:03	-1.76667	-0.433333	-0.2	0.0666667	-1.5	81.2	71.9667	69.8667	66.9333	-4.56667	-4.9	-5.06667	-5.36667	24.2614	23.6385	1.5	0	0	991.567	0.433333	0	0	2.63333	349.567	318.533	-33.6667
04/05/2003	1899-12-31 02:30:01	-1.03333	-0.2	-0.1	0	-1.03333	75.8667	70.1333	68.7667	66.3667	-4.8	-5	-5.13333	-5.53333	24.1724	23.5726	1.53333	0	0	991.6	0.766667	0.3	0	2.4	344.067	318.333	-28.1333
04/05/2003	1899-12-31 03:00:04	-0.633333	-0.166667	-0.2	-0.1	-0.566667	73.8667	69.8	68.9	67	-4.73333	-5.03333	-5.2	-5.5	24.1213	23.5291	1.16667	0	0	991.667	0.633333	1.46667	0.566667	2.16667	341.367	317.133	-25.8333
04/05/2003	1899-12-31 03:30:00	-0.966667	-0.433333	-0.433333	-0.366667	-0.7	75.6667	71.5	70.7667	68.9667	-4.7	-4.96667	-5.1	-5.33333	24.0067	23.4509	0.966667	0	0	991.667	0.533333	6.2	3.63333	1.9	339.7	315.8	-22.1333
04/05/2003	1899-12-31 04:00:07	-1.13333	-0.7	-0.7	-0.6	-0.833333	78.7667	73.6	72.9667	71.2333	-4.33333	-4.83333	-4.96667	-5.16667	23.9631	23.4106	0.866667	0	0	991.7	2.86667	25.7	13.1	2.83333	339.2	314.333	-14.6
04/05/2003	1899-12-31 04:30:04	-1.06667	-0.733333	-0.766667	-0.766667	-0.866667	79.5	75.4667	74.9667	73.1667	-4.16667	-4.53333	-4.66667	-4.96667	23.913	23.3654	1	0	0	991.667	5.1	54.9	28.6	5.4	337.467	313.133	-1.16667
04/05/2003	1899-12-31 05:00:01	-0.533333	-0.333333	-0.433333	-0.433333	-0.3	75.4	73.4333	73.0333	71.5	-4.33333	-4.5	-4.66667	-4.93333	23.7791	23.2756	1.4	0	0	991.667	9.66667	107	55.3667	10.9	345.733	314.267	13
04/05/2003	1899-12-31 05:30:06	-0.1	0	-0.166667	-0.233333	0.2	73.8	72.6333	72.5667	71.2	-4.16667	-4.33333	-4.46667	-4.8	23.8187	23.2705	1.16667	0	0	991.733	14.6333	175.7	90.3	14.4	355.633	316.867	37.1667
04/05/2003	1899-12-31 06:00:01	0.233333	0.3	0.133333	0.0666667	0.266667	72.7333	71.6333	71.5667	70.3	-4.06667	-4.16667	-4.4	-4.7	23.6922	23.1899	1.36667	0	0	991.8	19.9333	226.567	115.867	16.0667	352.867	319.1	66.0333
04/05/2003	1899-12-31 06:30:00	0.666667	0.766667	0.566667	0.466667	1.03333	71.8333	70.4333	70.4333	69.7667	-3.8	-4	-4.16667	-4.4	23.7285	23.1808	1.4	0	0	991.8	23.0333	267.4	136.233	19.7333	353.8	321.7	84.4
04/05/2003	1899-12-31 07:00:01	0.966667	1.03333	0.833333	0.733333	1.56667	71.4333	70.2667	70.4333	69.7667	-3.6	-3.73333	-3.9	-4.13333	23.6091	23.1002	1.73333	0	0	991.6	25.1	292.533	147.667	20.5	354.3	323.467	96.3333
04/05/2003	1899-12-31 07:30:02	1.6	1.76667	1.56667	1.4	2.2	68.6	67.7333	67.9	66.8667	-3.5	-3.53333	-3.7	-4.06667	23.5374	23.0397	2.1	0	0	991.5	35.5	418.433	211.8	29.5667	363.567	327.267	145.967
04/05/2003	1899-12-31 08:00:00	2.23333	2.4	2.2	2.03333	2.93333	66.0667	64.3	63.9333	63.3	-3.46667	-3.66667	-3.96667	-4.2	23.4744	22.9858	2.1	0	0	991.6	35.0333	406.333	204.367	28	366.4	331.6	141.6
04/05/2003	1899-12-31 08:30:00	2.53333	2.66667	2.43333	2.3	3.2	63.4333	62.2333	61.8667	60.9333	-3.7	-3.83333	-4.1	-4.46667	23.3621	22.9075	2.63333	0	0	991.567	38.3667	448.067	225.1	31.3	368.7	333.467	158.633
04/05/2003	1899-12-31 09:00:03	2.93333	3.1	2.83333	2.7	3.4	60.9	59.2333	58.7	58.5333	-3.86667	-4.06667	-4.43333	-4.63333	23.4094	22.9014	2.7	0	0	991.5	43.4667	510.1	256.2	34.3667	370.8	335.533	186.567
04/05/2003	1899-12-31 09:30:01	3.33333	3.6	3.3	3.1	3.96667	59.3	57.6333	56.7333	56.5667	-3.83333	-4	-4.46667	-4.73333	23.3602	22.8507	2.53333	0	0	991.467	47.4333	568.667	284.967	38	374.133	338.8	211.633
04/05/2003	1899-12-31 10:00:02	3.76667	4.03333	3.73333	3.46667	4.46667	54.7	52.8333	51.6667	51.5333	-4.53333	-4.73333	-5.3	-5.53333	23.3425	22.8141	2.9	0	0	991.367	60.4	729.533	367.133	48.5	383.6	342.867	277.9
04/05/2003	1899-12-31 10:30:01	4.13333	4.4	4.1	3.9	4.8	51.9667	50.1	49.8333	49.0333	-4.83333	-5.06667	-5.4	-5.83333	23.2657	22.7476	3.1	0	0	991.233	63.8	778.467	391.833	51.2333	386.433	344.7	298.9
04/05/2003	1899-12-31 11:00:03	4.4	4.63333	4.36667	4.13333	4.36667	45.3	43.1667	41.8667	41.5667	-6.4	-6.83333	-7.46667	-7.76667	23.2366	22.7044	3.3	0	0	991.1	63.8333	774.733	389.867	50.9	387.9	346.333	297.433
04/05/2003	1899-12-31 11:30:05	4.8	5.1	4.83333	4.53333	5.26667	42.2667	40.1333	39.5	38.9	-6.93333	-7.33333	-7.83333	-8.23333	23.2242	22.6664	3.4	0	0	991.067	65.8333	811.7	407.9	51.7667	389.967	347.633	313.767
04/05/2003	1899-12-31 12:00:04	5.13333	5.43333	5.13333	4.86667	5.43333	41.1	38.3333	36.9667	36.9667	-7.03333	-7.66667	-8.36667	-8.6	23.1271	22.5798	3.36667	0	0	990.933	69.8667	867	438.033	55.7333	392.1	350.733	340.933
04/05/2003	1899-12-31 12:30:01	5.43333	5.73333	5.33333	5.06667	6.86667	38.9667	37.1	36.3333	36.0333	-7.4	-7.8	-8.36667	-8.76667	23.1825	22.5558	3.66667	0	0	990.933	72.2	913.3	462.7	57.9	396.033	351.567	360.367
04/05/2003	1899-12-31 13:00:02	5.66667	5.93333	5.6	5.33333	6.9	40.9	38.9333	38.2	37.8	-6.63333	-7	-7.53333	-7.93333	23.157	22.4846	3.26667	0	0	990.967	68.6	870.667	440.733	55.0667	397.867	353.633	341.433
04/05/2003	1899-12-31 13:30:05	5.8	6	5.7	5.5	6.8	40.2667	38.6667	38.1333	38.2	-6.66667	-7	-7.46667	-7.6	23.2653	22.4615	3.43333	0	0	991.033	60.8	751.067	382.133	48.8	397.2	353.333	289.467
04/05/2003	1899-12-31 14:00:04	5.76667	5.96667	5.73333	5.53333	6.5	41.6	39.8	38.7	38.6	-6.3	-6.66667	-7.23333	-7.4	23.3785	22.4331	2.93333	0	0	991.033	47.3333	558.067	282.8	38.5333	392.6	353.7	205.367
04/05/2003	1899-12-31 14:30:01	5.63333	5.9	5.66667	5.53333	6.36667	37.9	35.8	34.3333	34.2667	-7.56667	-8.13333	-8.83333	-9	23.5677	22.4304	3.5	0	0	991.267	44.0333	507.367	258	35.0667	389.4	352.867	186.433
04/05/2003	1899-12-31 15:00:02	5.8	6.03333	5.86667	5.7	6.56667	38.7333	37.2	36	35.5	-7.16667	-7.5	-8.03333	-8.36667	23.8092	22.4575	3.2	0	0	991.533	44	534.567	275.1	36.1	394.167	353.233	198
04/05/2003	1899-12-31 15:30:02	5.83333	6.06667	5.93333	5.76667	6.66667	37.5	35.9667	34.3667	34.4	-7.56667	-7.9	-8.63333	-8.73333	24.0112	22.4757	3.43333	0	0	991.667	42.7	525.9	274.2	36.5667	404.533	353.867	186.967
04/05/2003	1899-12-31 16:00:05	5.9	6.13333	5.96667	5.86667	6.6	35.6333	34.3	33.4333	33.5333	-8.16667	-8.46667	-8.86667	-8.93333	24.2499	22.5357	3.1	0	0	991.9	38.6667	494.933	261.567	33.1667	409.4	354.667	173.7
04/05/2003	1899-12-31 16:30:01	5.86667	6.2	6.06667	5.93333	6.53333	38.3333	35.2333	33.7	33.5	-7.23333	-8.03333	-8.73333	-8.93333	24.4375	22.5903	2.83333	0	0	992.167	34	450.233	241.233	31.4	415.667	355.1	149.267
04/05/2003	1899-12-31 17:00:02	5.7	6.06667	5.96667	5.86667	6.5	35.3667	33.6333	32.4333	32.0667	-8.43333	-8.73333	-9.33333	-9.53333	24.5584	22.6391	3.1	0	0	992.567	28.5	399.267	218.633	27.8667	421.9	354.6	123.467
04/05/2003	1899-12-31 17:30:02	5.63333	5.96667	5.86667	5.83333	6.23333	33.6	32.2333	31.2333	30.9333	-9.2	-9.4	-9.86667	-10.0333	24.7221	22.722	2.8	0	0	993	21.8667	314	175.933	22.5667	425.533	353.833	81.6667
04/05/2003	1899-12-31 18:00:05	5.56667	5.86667	5.8	5.76667	6.33333	34.7667	33.1	31.9	31.4	-8.8	-9.13333	-9.66667	-9.9	24.7878	22.7711	2.73333	0	0	993.433	17.9333	279.233	166	20.9	431.067	354.733	68.7667
04/05/2003	1899-12-31 18:30:02	5	5.3	5.33333	5.4	5.6	37.3667	35.8	34.1667	33.3	-8.36667	-8.6	-9.2	-9.46667	24.8718	22.8423	1.63333	0	0	993.8	9.56667	148.967	92.6667	12.5333	437.567	351.3	-6.16667
04/05/2003	1899-12-31 19:00:01	4.63333	5.06667	5.13333	5.26667	5.93333	37.1	34.7333	33.1333	32.4667	-8.73333	-9.23333	-9.76667	-9.93333	24.8638	22.876	1.9	0	0	994.133	7.93333	128.133	98.6	13.5	440.233	350	-5.13333
04/05/2003	1899-12-31 19:30:02	4.03333	4.46667	4.56667	4.73333	4.8	39.2667	37.6667	35.8	34.6333	-8.63333	-8.76667	-9.3	-9.6	24.862	22.9099	1.5	0	0	994.4	5.06667	59.5333	50.3333	8.3	432.1	345.767	-44.3
04/05/2003	1899-12-31 20:00:01	2.33333	3.1	3.5	3.9	2.76667	47.7333	42.5667	39.5	37.6333	-7.66667	-8.4	-9.03333	-9.26667	24.9278	22.9814	1.1	0	0	994.633	2.23333	20.6	15.0667	5.16667	422.267	341.333	-71.0333
04/05/2003	1899-12-31 20:30:00	0.333333	2	2.76667	3.23333	1.3	59.6	44	39.2333	36.4	-6.56667	-8.96667	-9.76667	-10.2667	24.8466	22.9762	1.33333	0	0	995	0.833333	3.43333	0.2	1.73333	420.4	337.467	-84.5
04/05/2003	1899-12-31 21:00:03	-1.06667	0.666667	1.96667	2.8	0.366667	68.8333	47.8667	41.7	38.0333	-6.1	-9.13333	-9.7	-10.0667	24.8824	23.0295	1.33333	0	0	995.467	0.466667	0.766667	0	1.63333	419.733	336.333	-85.0333
04/05/2003	1899-12-31 21:30:05	-2	-0.866667	1.03333	2.33333	0.4	68.8667	53.9667	46.0333	41.1	-6.93333	-9.03333	-9.26667	-9.5	24.7626	23.0017	1.2	0	0	995.733	0.233333	0.2	0	3.16667	416.633	335.767	-84.0333
04/05/2003	1899-12-31 22:00:00	-2.56667	-1.03333	0.666667	1.8	-0.0666667	74.1667	57.3	49.8667	44.7333	-6.53333	-8.43333	-8.63333	-8.96667	24.6502	22.9785	1.36667	0	0	996.2	0.266667	0.0666667	0	1.96667	414.5	332.9	-83.5667
[truncated: 11,451 more rows]

## Sheet: Soil heat flux 
date(mm/dd/yyyy)	time(hh:mm:ss)	soilflux1(W/m2)	soilflux2(W/m2)	soilflux3(W/m2)	soilflux4(W/m2)	Tsoil1_3.5(°C)	Tsoil1_2.5(°C)	Tsoil2_3.5(°C)	Tsoil2_2.5(°C)	Tsoil3_3.5(°C)	Tsoil3_2.5(°C)	Tsoil4_3.5(°C)	Tsoil4_2.5(°C)
[truncated: 12,412 more rows]
